# Supplementary material for: Metabolically-targeted dCas9 expression in bacteria
Source: Nucleic Acids Res. 2023 Jan 11;51(2):982–96. doi: 10.1093/nar/gkac1248 (PMC9881133; doi:10.1093/nar/gkac1248)
Supplement: gkac1248_Supplemental_Files [file gkac1248_supplemental_files.zip]

Archive with 5 entries (5 files):
- Pellegrino_supplemental.pdf
- Supplementary_table_legends.pdf
- Table_S1.xlsx
- Table_S2.xlsx
- Table_S3.xlsx
