# Supplementary material for: Metabolically-targeted dCas9 expression in bacteria
Source: Nucleic Acids Res. 2023 Jan 11;51(2):982–96. doi: 10.1093/nar/gkac1248 (PMC9881133; doi:10.1093/nar/gkac1248)
Supplement: gkac1248_Supplemental_Files [file gkac1248_supplemental_files.zip › Table_S1.xlsx]

## Sheet: Sheet1
sgRNA	Average GusA Units	St.Dev	Target position (relative to start codon of gusA)	Target strand	Top Strand (5`-3`) Sequence of sgRNA
1	3031.9	1866.47	-191	NT	GATCGCATTAATCTTTAAAA
2	367.996	118.399	-105	NT	AGAAACCCATGGAAGAGAAA
3	1064.15	334.012	-94	NT	AGTTATCTGTGAGAAACCCA
4	3575.1	941.69	-28	NT	CCTCATTCAAATAAAAATAC
5	60.163	50.8478	-2	NT	TTCTACAGGACGTAACATAA
6	143.428	23.6554	-1	NT	TTTCTACAGGACGTAACATA
7	74.3727	33.8867	12	NT	TCACGGGTTGGGGTTTCTAC
8	144.026	42.4023	22	NT	TTTTTTGATTTCACGGGTTG
9	402.278	153.722	23	NT	GTTTTTTGATTTCACGGGTT
10	304.018	48.9412	24	NT	AGTTTTTTGATTTCACGGGT
11	124.965	45.1041	28	NT	GTCGAGTTTTTTGATTTCAC
12	184.111	112.29	29	NT	CGTCGAGTTTTTTGATTTCA
13	140.579	91.8071	53	NT	GATCCAGACTGAATGCCCAC
14	1251.89	59.5581	128	NT	TGCCTGGCACAGCAATTGCC
15	145.786	79.0018	144	NT	AACTGATCGTTAAAACTGCC
16	70.3746	56.9707	169	NT	ATAATTACGAATATCTGCAT
17	43.384	42.9961	228	NT	CGCTGGCCTGCCCAACCTTT
18	163.997	95.9245	245	NT	CGAAACGCAGCACGATACGC
19	88.083	29.0474	339	NT	GGCGTGACATCGGCTTCAAA
20	15.6484	3.60847	349	NT	AATAACATACGGCGTGACAT
21	38.989	19.0976	360	NT	CTTTTCCCGGCAATAACATA
22	42.5261	3.49396	373	NT	GGTGATACGTACACTTTTCC
23	168.139	5.53435	394	NT	CAGTTCGTTGTTCACACAAA
24	678.158	52.2599	431	NT	CGGTAATCACCATTCCCGGC
25	1260.19	39.6625	432	NT	TCGGTAATCACCATTCCCGG
26	120.709	60.1996	435	NT	TCGTCGGTAATCACCATTCC
27	34.7077	11.6692	451	NT	CTTTTTCTTGCCGTTTTCGT
28	180.933	51.9346	485	NT	CGGCGTAGTTAAAGAAATCA
29	31.2671	21.7108	505	NT	CATTACGCTGCGATGGATCC
30	419.95	213.632	535	NT	GTCCACCCAGGTGTTCGGCG
31	9.77008	3.83259	540	NT	ATATCGTCCACCCAGGTGTT
32	354.053	152.14	547	NT	CACGGTGATATCGTCCACCC
33	509.756	163.226	565	NT	TTGCGCGACATGCGTCACCA
34	163.81	105.563	589	NT	GTCAACAGACGCGTGGTTAC
35	142.18	110.797	596	NT	CCTGCCAGTCAACAGACGCG
36	128.89	125.101	625	NT	TTCAACGCTGACATCACCAT
37	214.33	120.086	691	NT	CACCACTTGCAAAGTCCCGC
38	983.391	900.347	717	NT	TCACCCGATTGCCAGAGGTG
39	472.744	349.41	722	NT	AACCTTCACCCGATTGCCAG
40	147.264	109.621	769	NT	ATCACACTCTGTCTGGCTTT
41	494.32	323.621	776	NT	GGTAGATATCACACTCTGTC
42	185.689	126.568	797	NT	ACCGGATGCCGACGCGCAGC
43	662.06	525.623	798	NT	GACCGGATGCCGACGCGCAG
44	986.104	424.069	815	NT	CGCCCTTCACTGCCACTGAC
45	1896.02	1240.21	845	NT	AGAACGGTTTGTGGTTGATC
46	230.862	129.001	854	NT	CAGTAAAGTAGAACGGTTTG
47	102.809	78.6348	861	NT	CCAAAGCCAGTAAAGTAGAA
48	158.661	100.918	884	NT	GCAAATCCGCATCTTCATGA
49	93.8835	62.4133	970	NT	ATGCGAGGTACGGTAGGAGT
50	129.223	64.2219	976	NT	AGGGTAATGCGAGGTACGGT
51	65.4218	51.6376	980	NT	CGTAAGGGTAATGCGAGGTA
52	543.982	163.301	985	NT	TTCAGCGTAAGGGTAATGCG
53	246.831	77.7328	995	NT	CGAGCATCTCTTCAGCGTAA
54	332.899	125.83	996	NT	TCGAGCATCTCTTCAGCGTA
55	617.064	191.385	1076	NT	CGAAACCAATGCCTAAAGAG
56	129.133	60.7642	1113	NT	TCTTCGCTGTACAGTTCTTT
57	1682.21	611.022	1205	NT	TCCACATCACCACGCTTGGG
58	225.362	85.6887	1208	NT	TACTCCACATCACCACGCTT
59	299.646	126.738	1209	NT	ATACTCCACATCACCACGCT
60	3091.26	1433.35	1234	NT	CGGACGGGTATCCGGTTCGT
61	1385.23	586.851	1242	NT	GCACCTTGCGGACGGGTATC
62	164.038	56.0246	1249	NT	TTCCCGTGCACCTTGCGGAC
63	306.581	22.4	1250	NT	ATTCCCGTGCACCTTGCGGA
64	4069.11	1225.79	-159	T	ATGCGATCTATATCACGCTG
65	1257.98	335.207	-158	T	TGCGATCTATATCACGCTGT
66	2801.5	1301.13	-143	T	GCTGTGGGTATTGCAGTTTT
67	1931.22	946.9	-129	T	AGTTTTTGGTTTTTTGATCG
68	4070.72	1309.08	-94	T	TTATTTCCATTTCTCTTCCA
69	3396.56	1628.54	-58	T	AACTGTGTGCAACACAGAAT
70	3392.93	1419.4	-38	T	TGGTTAACTAATCAGATTAA
71	11423.4	858.678	-11	T	CCAGTATTTTTATTTGAATG
72	8919.57	2426.52	47	T	CGTGAAATCAAAAAACTCGA
73	7840.35	2537.69	54	T	TCAAAAAACTCGACGGCCTG
74	5458.79	2676.67	55	T	CAAAAAACTCGACGGCCTGT
