# Supplementary material for: Metabolically-targeted dCas9 expression in bacteria
Source: Nucleic Acids Res. 2023 Jan 11;51(2):982–96. doi: 10.1093/nar/gkac1248 (PMC9881133; doi:10.1093/nar/gkac1248)
Supplement: gkac1248_Supplemental_Files [file gkac1248_supplemental_files.zip › Table_S2.xlsx]

## Sheet: Trimmed and Mapped Counts
Gene	NGr1	NGr2	NGr3	349r1	349r2	349r3	373r1	373r2	373r3	451r1	451r2	451r3	980r1	980r2	980r3
gene-ECD_00001	107	158	108	112	113	174	144	106	96	249	143	163	187	98	158
gene-ECD_00002	7420	5210	5429	6006	5268	6754	8387	4845	5399	13450	7839	7190	6335	4058	6325
gene-ECD_00003	2605	2131	2029	2201	2032	2576	3606	2206	2049	5815	3165	3043	2839	1392	2196
gene-ECD_00004	3729	2599	2576	2697	3015	3430	4881	2784	2529	6813	3960	3765	3512	1790	2763
gene-ECD_00005	720	608	513	519	628	792	972	479	636	1362	789	730	687	520	708
gene-ECD_00006	866	675	747	772	799	947	1234	780	687	2032	1181	958	949	703	822
gene-ECD_00007	275	251	240	230	249	269	353	235	215	733	332	349	405	227	293
gene-ECD_00008	36339	27575	31743	31539	32982	37676	50959	32297	27706	82388	51583	40584	38882	22714	32601
gene-ECD_00009	3160	2935	3020	2715	3067	3425	4334	3216	2674	7475	4519	4043	3540	2226	3422
gene-ECD_00010	806	935	745	777	777	1026	1099	764	730	1887	1104	1041	1069	621	965
gene-ECD_00011	42	64	36	47	55	103	52	53	41	101	80	95	90	57	55
gene-ECD_00012	0	0	0	0	0	0	0	0	0	0	0	0	0	0	0
gene-ECD_00013	22	29	22	19	27	51	43	18	40	70	47	42	40	27	35
gene-ECD_00014	68251	11114	23073	49244	23360	28536	175982	34218	26465	176464	263131	21439	21164	16631	20292
gene-ECD_00015	5912	1218	2130	4332	2155	2312	13531	3295	2600	12132	15062	2215	2181	2032	1923
gene-ECD_00016	105	18	38	86	41	47	191	86	39	190	239	47	48	35	44
gene-ECD_00017	53	48	61	65	53	46	133	76	42	114	114	73	81	41	58
gene-ECD_00018	887	685	690	690	750	939	1253	703	629	2134	1483	971	734	589	787
gene-ECD_00019	271	186	186	200	272	252	410	224	205	714	443	246	260	188	247
gene-ECD_00020	18	6	10	11	18	23	15	12	18	24	17	20	19	15	23
gene-ECD_00021	14	7	12	8	18	13	14	11	12	25	20	11	16	6	12
gene-ECD_00022	2	3	3	2	6	5	9	1	4	9	9	6	3	7	2
gene-ECD_00023	0	0	0	0	0	0	0	0	0	0	0	0	0	0	0
gene-ECD_00024	0	0	0	0	0	0	0	1	0	0	0	0	0	0	0
gene-ECD_00025	2	4	1	2	2	10	2	3	1	5	1	1	1	2	3
gene-ECD_00026	25	21	12	11	13	21	26	15	21	48	26	28	26	22	17
gene-ECD_00027	1152	1564	1111	1521	952	1724	1453	840	1206	2369	1162	1866	2727	1380	1423
gene-ECD_00028	130	133	130	155	138	198	155	134	130	296	133	194	288	97	141
gene-ECD_00029	2442	2672	1829	1971	2443	2892	3687	1884	2189	6071	3046	2648	2832	2487	3105
gene-ECD_00030	18813	13562	12512	15188	13072	17215	26934	12515	12632	54555	40247	17620	17011	12322	16104
gene-ECD_00031	836	527	553	640	576	758	1112	666	536	2711	1793	978	755	399	507
gene-ECD_00032	952	783	685	741	682	888	1487	609	691	2505	1297	983	1003	718	810
gene-ECD_00033	1842	1150	1129	1471	1221	1512	2533	1145	1277	4412	2562	1625	1502	1140	1323
gene-ECD_00034	3133	2370	2885	2350	4543	3355	8484	4708	2258	11008	7752	3328	4184	1736	2406
gene-ECD_00035	2159	1533	1905	1746	2245	2183	3329	2247	1662	5441	3537	2441	2413	1559	1977
gene-ECD_00036	11669	8232	7705	9476	8830	12053	16007	7541	9074	27891	20714	10438	9637	9334	11379
gene-ECD_00037	48677	19683	22069	36155	21475	27012	72622	23461	22223	133915	97051	28594	29088	19169	25039
gene-ECD_00038	184	126	183	232	182	251	333	208	196	312	287	209	316	104	187
gene-ECD_00039	90	86	84	94	134	114	141	158	97	223	158	108	120	60	91
gene-ECD_00040	32	27	31	30	29	24	46	24	27	89	43	36	35	15	41
gene-ECD_00041	120	145	76	99	131	186	169	93	139	265	151	163	155	136	177
gene-ECD_00043	161	172	190	184	159	223	185	182	162	401	219	236	278	136	200
gene-ECD_00044	31	36	51	38	41	54	71	47	35	109	43	54	60	23	38
gene-ECD_00045	23	23	28	19	27	17	58	26	16	89	55	33	17	13	33
gene-ECD_00046	45	36	35	53	40	34	74	43	30	139	95	51	54	21	30
gene-ECD_00047	55	32	42	37	42	53	79	52	32	126	92	49	41	25	46
gene-ECD_00048	11	14	7	13	8	9	12	12	7	24	12	8	6	7	4
gene-ECD_00049	42	31	55	38	46	57	56	44	32	110	74	49	45	32	50
gene-ECD_00050	61	76	55	44	67	60	90	74	50	190	104	78	82	57	62
gene-ECD_00051	389	337	336	335	379	417	528	317	289	921	559	391	367	288	344
gene-ECD_00052	483	678	439	458	474	713	745	453	598	1236	768	644	648	641	645
gene-ECD_00053	1688	2056	1570	1536	1858	1989	2271	1538	1438	3693	1872	2202	2348	1567	1907
gene-ECD_00054	984	1015	776	749	903	1024	1261	828	779	2100	1044	982	947	772	1049
gene-ECD_00055	3192	3516	2571	2776	3221	3932	4182	2742	2985	6972	3330	4347	4304	2807	3599
gene-ECD_00056	2365	2553	1641	2002	1995	3322	2994	1808	2256	5765	2955	3112	3261	1856	2886
gene-ECD_00057	8710	8155	6560	7432	6668	10095	11669	5952	7345	23204	14622	10183	8675	6644	9619
gene-ECD_00058	10622	9569	8350	7947	9990	11437	14393	8034	7883	24807	12982	10369	10742	9501	10291
gene-ECD_00059	845	959	771	773	963	1202	1332	807	838	2028	1121	1184	1154	860	1005
gene-ECD_00060	561	548	430	531	510	628	938	472	554	1481	1246	698	638	508	561
gene-ECD_00061	1462	1396	981	1298	1215	1733	2941	1256	1524	3909	3900	1836	1477	1635	1672
gene-ECD_00062	1027	1073	837	854	1024	1050	1208	1002	869	2066	1098	1117	1196	775	1080
gene-ECD_00063	85	112	104	63	114	132	167	140	84	337	230	152	133	93	119
gene-ECD_00064	378	326	355	276	446	338	708	524	253	1557	926	379	394	277	333
gene-ECD_00065	171	129	159	93	236	127	489	307	75	900	622	138	146	102	98
gene-ECD_00066	13	15	13	15	21	19	38	40	27	65	43	30	27	32	14
gene-ECD_00067	246	228	266	238	405	247	504	433	180	1049	656	325	321	201	187
gene-ECD_00068	286	284	199	274	302	328	496	332	252	888	683	334	299	273	319
gene-ECD_00069	98	113	87	102	115	123	148	114	112	299	204	150	134	150	143
gene-ECD_00070	288	290	265	276	324	328	468	288	226	797	579	303	315	311	344
gene-ECD_00071	909	660	719	741	800	799	1343	808	578	2243	1414	766	748	526	626
gene-ECD_00072	249	380	207	214	316	516	445	241	374	681	358	426	406	387	465
gene-ECD_00073	491	443	445	445	472	558	685	408	406	1014	630	668	596	372	486
gene-ECD_00074	864	742	724	756	870	853	1180	722	725	1772	1064	911	860	544	840
gene-ECD_00075	520	461	446	438	509	589	654	453	490	896	561	528	519	346	557
gene-ECD_00076	709	516	579	602	634	818	989	562	653	1418	862	764	740	456	726
gene-ECD_00077	2	2	1	1	5	3	5	2	1	5	3	0	2	4	5
gene-ECD_00078	61	39	47	51	54	83	93	62	70	155	100	74	84	55	70
gene-ECD_00079	461	344	406	371	407	480	640	382	370	1071	650	469	539	325	407
gene-ECD_00080	99	95	91	73	66	108	122	48	81	214	95	80	104	87	126
gene-ECD_00081	5715	4560	5456	4953	6566	5223	7434	6883	3600	11119	6891	6581	7493	2788	4044
gene-ECD_00082	301	326	230	248	388	482	488	288	312	691	403	322	421	321	410
gene-ECD_00083	2155	2363	1892	1802	2505	2483	3463	2290	1857	6181	3514	2493	2963	1890	2244
gene-ECD_00084	322	387	399	337	398	351	482	252	244	705	366	350	524	283	387
gene-ECD_00085	2222	2140	1817	1990	2314	2358	3129	2206	1803	5812	3186	2543	2622	1972	2163
gene-ECD_00086	6192	5514	4822	5030	5642	6825	9334	5477	4992	16341	8635	7410	6962	4445	6130
gene-ECD_00087	7788	6199	5601	5635	6353	7385	10097	5596	5329	17547	9076	7486	7327	4537	6212
gene-ECD_00088	2454	1860	1824	2040	1960	2367	3145	1890	1614	5586	2839	2860	2658	1367	1902
gene-ECD_00089	5766	4206	4227	4696	4965	5589	8713	5370	4122	14692	8721	5678	5831	3023	4876
gene-ECD_00090	2553	2177	1962	2222	2226	3182	3513	2365	1971	6859	3512	3031	3744	1726	2415
gene-ECD_00091	2164	2623	1955	1903	2217	2713	2912	2044	1999	5808	2487	2828	3468	1746	2603
gene-ECD_00092	6639	6819	5786	5754	6689	7591	9207	5963	5871	15011	7879	8151	8717	5221	7298
gene-ECD_00093	3511	3014	2836	2993	3403	3701	4507	3161	2541	7760	4291	3748	4018	2411	3278
gene-ECD_00094	1851	2133	1543	1755	1801	2609	2624	1744	1795	4995	2444	2428	2961	1588	2598
gene-ECD_00095	3865	3702	3307	3271	3944	4358	6282	4058	3290	10902	6238	4815	5125	3121	4364
gene-ECD_00096	28040	20503	23345	23061	26127	26583	42767	24077	18930	72436	43426	27379	26884	16412	24575
gene-ECD_00097	32582	23197	25894	23075	27454	28256	40049	26797	20723	71795	43440	31430	25648	17553	24016
gene-ECD_00098	1218	2005	1176	1113	1479	1814	1696	1243	1403	3413	1628	1793	2242	1481	1911
gene-ECD_00099	9400	10345	7726	8017	8586	13047	12877	7137	9486	21809	11572	12724	11719	9600	11351
gene-ECD_00100	218	272	165	177	195	192	241	189	191	480	264	314	239	231	283
gene-ECD_00101	1041	970	909	995	828	1078	1252	712	806	1892	1155	1252	1163	849	947
gene-ECD_00102	1321	1258	1109	979	1259	1297	1655	1135	945	2849	1645	1460	1291	1148	1259
gene-ECD_00103	312	475	297	251	352	488	556	297	347	905	480	430	452	367	437
gene-ECD_00104	4568	3133	3351	3611	3569	5008	6477	3165	3096	12114	10090	4685	2852	2878	4140
gene-ECD_00105	183	322	229	201	306	394	280	229	220	503	293	340	295	296	351
gene-ECD_00106	416	557	427	445	549	656	643	502	448	987	553	665	661	408	616
gene-ECD_00107	33	54	16	24	26	63	41	33	30	78	29	48	39	33	34
gene-ECD_00108	1563	1324	1155	1247	1493	1763	2119	1240	1365	3538	1922	1789	1759	1178	1550
gene-ECD_00109	1586	1126	1005	1327	1423	1998	2518	1359	1423	3126	1970	1582	1549	912	1740
gene-ECD_00110	1509	1250	1231	1191	1534	1827	2093	1555	1229	3125	1959	1804	1652	884	1331
gene-ECD_00111	2843	2546	2373	2358	2929	3197	3674	2571	2412	5647	3366	3531	3076	1806	2976
gene-ECD_00112	7719	11067	7138	7839	5262	13525	7832	5270	10644	8540	5846	13276	12367	8603	12686
gene-ECD_00113	219143	227801	181276	210584	162013	318863	217300	125381	232910	286481	170071	323334	309300	153972	264254
gene-ECD_00114	132732	86760	85774	107187	98753	132039	165961	97823	100737	262710	155086	141758	145130	64352	109233
gene-ECD_00115	90957	68899	75203	71586	77508	82316	128054	71490	56910	214367	132165	87762	93483	47864	65898
gene-ECD_00116	330	362	347	340	396	403	423	364	315	778	426	478	473	249	356
gene-ECD_00117	90605	50243	55692	63013	57703	58467	133312	59398	51119	262882	185457	60080	64451	41068	49719
gene-ECD_00118	298	221	214	239	240	320	497	191	217	608	348	177	325	165	275
gene-ECD_00119	4809	4238	3434	3780	4374	5360	6636	3756	3937	9436	5318	4684	4395	3371	4976
gene-ECD_00120	3972	3182	2893	3045	3585	3661	5985	3348	2910	9514	6166	3557	3458	2541	3228
gene-ECD_00121	660	872	648	595	807	971	1073	538	658	2107	765	906	1579	850	796
gene-ECD_00122	3488	2131	2783	3128	2639	2840	5160	2541	2054	13526	5355	3180	3345	1941	2864
gene-ECD_00123	4565	3334	2584	3500	2315	4246	5814	2207	3140	10040	5365	4063	3382	2499	3836
gene-ECD_00124	1232	1185	1047	1032	1079	1494	1605	864	1058	2847	1446	1415	1361	1070	1307
gene-ECD_00125	5465	3622	3729	4098	4689	5080	9155	4222	3627	15689	9729	4902	4940	3792	4480
gene-ECD_00126	2574	2668	2290	1908	2283	3117	3005	1864	2335	4846	2291	2856	2965	2003	2632
gene-ECD_00127	1825	1609	1619	1309	1546	2279	2263	1364	1452	3868	2159	2192	1931	1214	1765
gene-ECD_00128	1005	878	1117	874	1137	1138	1348	1244	693	2003	1444	1273	1460	640	846
gene-ECD_00129	1019	1239	906	898	1197	1504	1319	1027	1000	2381	1339	1490	1479	994	1255
gene-ECD_00130	1440	1293	1571	1394	1316	1380	2054	1303	994	3462	2193	2055	2193	1114	1139
gene-ECD_00131	172	172	134	151	194	213	238	188	144	383	221	191	235	148	163
gene-ECD_00132	4146	3431	3668	3282	4162	4207	5492	3834	3042	9731	6516	4672	4429	2911	3773
gene-ECD_00133	3685	3396	3784	3167	3587	4038	4719	3477	3171	7043	4656	4846	4378	2510	3542
gene-ECD_00134	76	46	44	62	58	90	103	39	74	179	108	59	61	65	66
gene-ECD_00135	11	11	8	14	5	12	12	7	10	15	5	15	8	12	9
gene-ECD_00136	35	27	28	18	27	33	54	24	30	92	78	35	32	18	47
gene-ECD_00137	30	24	26	33	29	25	39	23	18	77	45	22	23	17	23
gene-ECD_00138	24	23	18	13	21	33	44	22	27	53	23	35	31	22	26
gene-ECD_00139	6	1	5	2	4	12	7	5	11	9	6	10	2	10	7
gene-ECD_00140	8	10	5	5	5	19	10	8	14	26	6	9	9	4	14
gene-ECD_00141	153	184	123	125	179	138	232	137	129	477	251	147	186	196	175
gene-ECD_00142	1572	1687	1316	1311	1729	1717	2320	1514	1285	4420	2565	1821	1729	1898	1664
gene-ECD_00143	381	387	389	319	462	503	663	453	377	1127	622	489	469	440	434
gene-ECD_00144	3096	2373	3244	3039	3181	3077	5250	3254	2232	7954	5578	3184	3650	1663	2751
gene-ECD_00145	2884	2203	2315	2653	3487	3362	5918	3916	2674	8176	4845	2971	3751	1933	3396
gene-ECD_00146	517	501	403	394	549	546	873	493	360	1321	778	516	516	445	538
gene-ECD_00147	1511	1353	1149	1124	1463	1513	1976	1245	1190	3385	1909	1737	1592	1349	1546
gene-ECD_00148	3023	2796	2411	2556	2660	3303	4107	2471	2512	7397	4070	3608	2981	2367	3236
gene-ECD_00149	2289	1213	980	2180	3651	1802	10686	1971	1994	2410	1739	3312	1522	1190	3088
gene-ECD_00150	448	335	257	437	677	388	1130	509	425	729	436	705	326	270	650
gene-ECD_00151	199	229	132	208	442	283	552	286	303	394	197	488	214	207	388
gene-ECD_00152	462	479	366	369	516	582	650	448	478	1019	619	690	513	430	668
gene-ECD_00153	11879	7470	8842	9377	9068	9436	16189	9908	7117	28178	18747	10517	9713	6332	8450
gene-ECD_00154	621	681	576	606	669	885	951	551	655	1577	742	778	973	503	769
gene-ECD_00155	931	774	924	916	670	941	1222	686	671	2007	1074	928	1286	590	818
gene-ECD_00156	351	521	362	321	364	489	467	310	318	965	462	560	452	352	414
gene-ECD_00157	1126	1606	984	955	1209	1662	1291	859	1213	2159	1164	1583	1430	1142	1427
gene-ECD_00158	6853	5493	5618	5500	6004	7847	9964	5655	5445	14125	9037	7333	7409	4413	6614
gene-ECD_00159	1323	1209	1154	1023	1418	1469	2035	1261	1078	3286	1867	1404	1620	1125	1340
gene-ECD_00160	5290	2005	3214	4133	2491	3169	7540	2753	2131	20171	17568	3037	3367	1713	2427
gene-ECD_00161	2604	1320	2187	2156	2296	1894	5286	2871	1236	7206	4888	1810	1990	940	1596
gene-ECD_00162	6095	3621	5742	6084	6373	4865	10622	7448	3920	13568	9148	5260	6692	2315	4385
gene-ECD_00163	684	732	613	578	761	822	883	677	581	1598	795	994	828	616	775
gene-ECD_00164	13605	11431	12180	11969	11881	13605	17179	10077	10808	25999	16329	15776	15880	8876	13038
gene-ECD_00165	4274	4768	3762	4061	5145	5284	5589	3933	4096	7619	4560	5906	5529	3104	5004
gene-ECD_00166	4612	3887	3195	3955	3932	5784	6522	3488	4610	7960	4661	6246	5511	3326	5467
gene-ECD_00167	56090	31574	34991	45190	36486	50077	85917	36198	36138	127775	88649	42791	42776	23392	40226
gene-ECD_00168	52188	27979	37059	45042	37380	42764	74476	40446	31827	119303	78311	50474	50857	20298	33236
gene-ECD_00169	2913	1518	1749	2297	1814	2546	3968	1808	1831	7296	6114	2347	2242	1304	2128
gene-ECD_00170	7954	5968	6339	6939	7136	8530	10985	6983	6376	21035	14142	9307	9155	5534	7407
gene-ECD_00171	1713	1818	1447	1296	1788	1932	2334	1572	1284	4196	2156	2086	2033	1511	1714
gene-ECD_00172	1878	1829	1514	1550	2055	2626	3051	1764	1790	4791	2538	2300	2780	1812	2283
gene-ECD_00173	1081	917	838	1001	1130	1404	1637	1012	972	2701	1513	1300	1314	886	1136
gene-ECD_00174	5522	6037	4401	4810	5580	7970	8444	4620	5886	15450	7757	7102	7931	5572	7456
gene-ECD_00175	17185	13533	12104	13457	13204	18559	23363	11726	12834	40950	25007	18119	16714	11001	14885
gene-ECD_00176	8311	5214	6126	7316	6662	7508	13793	6176	5911	18768	12614	6864	8525	3963	6743
gene-ECD_00177	10367	7165	6584	7543	8130	8938	13430	7555	6654	22124	12643	9400	9192	5624	7576
gene-ECD_00178	4275	3807	2632	3652	3801	6445	7080	2780	4650	9525	4811	4858	5515	3728	5794
gene-ECD_00179	4072	2958	3126	3365	3455	3987	5156	3242	2829	9111	5371	4692	4177	2575	3279
gene-ECD_00180	1349	1511	1116	1192	1355	1738	1650	1189	1287	3227	1686	1937	1841	1427	1560
gene-ECD_00181	597	693	451	494	590	719	637	547	523	1611	683	917	914	678	650
gene-ECD_00182	4109	4467	3144	3413	3486	4852	5810	2920	3776	12000	6043	5249	5776	3712	4678
gene-ECD_00183	4243	2973	3172	3104	3173	3682	5923	3167	2510	10969	6025	3737	3588	2728	3148
gene-ECD_00184	1334	1150	1238	1098	1387	1495	1737	1133	996	3346	1827	1505	1387	770	1386
gene-ECD_00185	415	440	376	373	493	458	729	409	337	1136	669	456	512	312	411
gene-ECD_00186	1693	1675	1416	1304	1894	2063	2612	1822	1501	4376	2527	1909	1900	1297	1993
gene-ECD_00187	2553	1593	2487	2130	2920	2290	3686	3027	1658	5977	3635	3098	2550	1320	1916
gene-ECD_00188	123	63	94	138	141	159	189	115	105	203	161	62	151	79	127
gene-ECD_00189	425	570	428	470	543	750	736	447	571	1183	613	704	911	550	711
gene-ECD_00190	603	661	474	500	608	870	881	480	675	1380	655	802	795	642	897
gene-ECD_00191	1378	1371	1288	1285	1470	1834	2222	1180	1334	3389	1680	1616	1748	1173	1807
gene-ECD_00192	404	514	359	423	433	573	516	408	391	964	478	598	577	453	543
gene-ECD_00193	6539	4789	4472	4762	5031	5780	8286	4446	4212	17595	12629	6096	4731	4664	5241
gene-ECD_00194	922	922	697	759	936	1010	1003	844	785	2439	1396	1118	938	983	1067
gene-ECD_00195	1038	1004	935	840	1029	1071	1551	848	871	2689	1487	951	1149	931	1130
gene-ECD_00196	8186	5487	6919	6545	7317	7303	12843	8043	5451	18426	12585	8124	7370	3880	6452
gene-ECD_00197	1270	1124	1144	1026	1306	1531	2112	1409	1101	3838	2685	1541	1408	907	1322
gene-ECD_00198	1555	1052	1261	1234	1578	1493	2752	2069	1005	4467	3676	1458	1319	994	1287
gene-ECD_00199	3303	3032	2910	2922	3194	3970	5349	2803	2896	7140	4337	3239	3764	2135	3879
gene-ECD_00200	730	692	653	622	681	820	836	656	669	1451	840	906	966	568	779
gene-ECD_00201	2355	1660	2140	1838	2160	2367	2928	2056	1694	4716	2809	2449	2478	1188	2063
gene-ECD_00202	4462	5056	4693	3573	5693	5499	7997	5500	4041	13975	8401	6032	6373	3503	4298
gene-ECD_00203	1297	1645	1120	1081	1731	1917	1894	1397	1394	3591	1998	1917	1746	1523	1719
gene-ECD_00204	1503	1495	1233	1297	1460	1752	2140	1393	1358	4147	3196	1871	1939	1644	1642
gene-ECD_00205	1768	1578	1537	1415	1903	1798	2611	1591	1544	3755	1996	2056	2320	1228	1688
gene-ECD_00206	1832	1737	1457	1560	1947	2409	2738	1806	1747	4498	2869	2226	2258	1410	2047
gene-ECD_00207	674	850	641	679	787	1073	1038	743	813	1872	1022	1086	1197	716	972
gene-ECD_00208	1752	1326	1442	1260	1688	1749	2859	1652	1285	4467	2837	1569	1514	1045	1660
gene-ECD_00209	15	23	14	12	16	19	31	14	19	39	20	21	28	17	25
gene-ECD_00210	0	0	0	1	0	0	0	0	0	0	0	0	0	0	0
gene-ECD_00211	0	0	0	0	0	0	0	0	0	1	2	0	0	0	0
gene-ECD_00212	3	1	0	2	5	3	2	3	2	9	10	1	0	2	4
gene-ECD_00213	14	10	18	22	23	27	33	20	5	54	45	19	26	14	14
gene-ECD_00214	735	511	619	609	657	651	960	642	503	1623	910	791	794	370	625
gene-ECD_00215	382	254	369	314	436	420	552	330	283	1071	574	322	382	211	391
gene-ECD_00216	511	391	449	361	508	385	736	487	280	2186	1854	446	532	233	348
gene-ECD_00217	3396	2143	2791	2630	2961	2812	4056	3064	2228	6916	4588	3733	3013	2020	2840
gene-ECD_00218	1845	1614	1795	1462	1872	1919	2564	1632	1394	3733	1960	2016	1901	1448	1892
gene-ECD_00219	675	842	565	595	716	985	925	605	669	1833	892	965	824	896	805
gene-ECD_00220	466	516	367	398	498	644	632	399	562	1171	671	532	591	465	680
gene-ECD_00221	155	121	139	210	149	189	239	162	158	360	216	149	360	101	211
gene-ECD_00222	34	31	22	27	26	37	45	25	29	68	47	36	31	28	34
gene-ECD_00223	117	79	94	93	91	68	162	132	60	223	197	109	128	59	78
gene-ECD_00226	532	551	469	432	529	614	729	488	460	1149	665	632	663	369	566
gene-ECD_00227	38	33	34	43	50	53	47	32	49	73	43	36	55	26	49
gene-ECD_00228	77	80	58	55	68	77	86	65	56	139	98	91	108	55	65
gene-ECD_00229	31	62	18	22	25	43	36	24	40	75	32	39	57	30	51
gene-ECD_00230	2	4	3	4	2	7	3	2	2	6	5	2	5	3	4
gene-ECD_00231	371	549	345	322	462	514	545	408	393	1131	589	534	555	352	373
gene-ECD_00232	30052	26222	25228	24431	27928	34165	44022	23190	24595	64393	37616	32329	34045	19709	30286
gene-ECD_00233	518	775	478	578	538	1015	820	497	753	1220	1066	876	827	991	892
gene-ECD_00234	4887	3437	3964	3848	4493	4295	6033	4652	3187	10399	6377	4719	4313	2565	4004
gene-ECD_00235	6164	4562	5432	4917	5991	6188	10553	5588	4326	17490	9661	5527	6182	3539	5162
gene-ECD_00236	52	22	47	39	56	32	74	59	29	145	86	51	29	38	29
gene-ECD_00237	0	0	0	0	0	0	0	0	0	1	0	0	0	0	0
gene-ECD_00238	13	14	8	16	14	11	29	9	17	58	19	13	7	17	24
gene-ECD_00239	2524	1976	1927	2031	2247	2360	3321	1951	1692	6373	4064	2434	2080	2119	2274
gene-ECD_00240	2812	1985	1984	2111	2150	2408	3842	1925	1711	7321	5355	2581	2047	1863	2422
gene-ECD_00241	191	297	203	226	209	365	243	188	213	511	272	311	309	276	345
gene-ECD_00242	208	289	188	203	227	294	255	209	236	531	267	329	322	280	336
gene-ECD_00243	96	97	105	110	128	132	168	82	117	287	149	142	173	89	117
gene-ECD_00244	29	30	30	20	41	38	51	18	33	69	41	28	54	23	33
gene-ECD_00245	22	21	16	22	20	23	17	23	17	52	23	25	18	19	18
gene-ECD_00246	3123	3061	2726	2813	3389	4002	4586	3008	3418	3901	2847	4740	4651	2540	3198
gene-ECD_00247	99	245	118	151	194	342	239	149	295	292	235	272	263	240	346
gene-ECD_00248	161	157	154	133	174	229	202	145	146	344	243	232	231	150	207
gene-ECD_00249	367	374	338	346	364	505	553	382	310	994	561	482	508	309	541
gene-ECD_00250	287	312	274	304	319	366	390	311	267	784	412	428	463	244	369
gene-ECD_00251	45	29	36	15	36	31	40	30	27	82	57	32	27	25	34
gene-ECD_00252	35	48	32	44	58	69	70	45	34	120	62	85	75	36	48
gene-ECD_00253	19	13	11	15	19	17	16	15	16	32	15	20	13	14	24
gene-ECD_00254	4	8	6	10	3	5	13	8	15	13	8	7	6	12	19
gene-ECD_00255	89	61	52	52	36	53	67	27	25	100	55	40	67	35	57
gene-ECD_00256	15	12	14	4	7	17	25	7	9	42	24	14	19	5	20
gene-ECD_00257	165	132	155	154	217	197	280	180	136	428	273	159	194	134	190
gene-ECD_00258	3	5	5	0	6	2	6	4	4	14	7	3	6	5	2
gene-ECD_00259	0	0	3	1	5	0	0	2	1	4	6	2	3	1	2
gene-ECD_00260	54	42	71	47	60	61	72	46	36	156	105	51	43	28	57
gene-ECD_00261	39	33	47	42	82	41	116	84	32	238	190	45	56	31	28
gene-ECD_00262	1573	3358	2170	1972	2584	5345	3013	2390	3497	4316	2729	5644	8069	1920	3636
gene-ECD_00263	2702	4176	3726	2562	4996	6187	5835	4380	4273	8634	4766	5662	9666	2528	4281
gene-ECD_00264	522	722	790	453	862	774	923	836	626	1648	849	800	1584	443	536
gene-ECD_00265	14	16	18	9	16	18	24	34	10	46	26	17	43	16	13
gene-ECD_00266	94	66	63	66	86	79	140	63	53	466	156	67	106	57	62
gene-ECD_00267	6307	2701	4162	3927	4027	3252	8551	3435	2422	22565	11469	3650	3527	1732	3028
gene-ECD_00268	4918	2067	3089	3074	3350	2553	6689	3071	1792	20825	11385	2834	2913	1582	2454
gene-ECD_00269	1844	834	1159	1052	1386	1013	2735	1149	757	7456	3365	944	1088	659	1095
gene-ECD_00270	1368	577	1174	787	1144	702	1801	988	405	6212	2806	785	1030	475	575
gene-ECD_00271	140	86	105	80	135	140	181	99	110	486	303	122	152	98	111
gene-ECD_00272	287	332	326	256	386	367	467	341	283	895	484	362	516	258	296
gene-ECD_00273	8	9	3	4	5	6	6	4	3	13	8	3	5	4	3
gene-ECD_00274	256	172	203	224	210	283	474	256	224	457	282	246	272	135	251
gene-ECD_00275	26	33	20	27	34	36	38	14	45	42	22	43	37	25	41
gene-ECD_00276	118	89	88	95	104	122	154	116	96	251	138	121	126	77	113
gene-ECD_00277	144	143	127	100	154	154	169	143	87	368	191	172	138	90	125
gene-ECD_00278	119	103	96	107	116	125	161	94	87	370	190	107	127	76	111
gene-ECD_00279	494	378	423	391	456	488	808	500	381	1381	844	480	478	375	492
gene-ECD_00280	463	304	358	284	395	419	655	349	291	1375	728	429	497	216	380
gene-ECD_00281	4	6	1	2	4	3	6	6	1	9	7	2	3	2	6
gene-ECD_00282	74	53	72	80	117	82	129	162	53	218	266	130	148	53	71
gene-ECD_00283	342	190	340	333	367	221	646	427	153	687	631	234	379	111	224
gene-ECD_00284	318	231	420	354	332	310	574	295	247	968	481	396	613	149	287
gene-ECD_00285	74	56	74	66	114	93	137	98	58	317	161	74	82	55	75
gene-ECD_00286	66	73	67	50	84	79	116	101	57	182	124	101	87	62	87
gene-ECD_00287	73	47	45	48	61	64	67	72	54	116	84	70	71	50	59
gene-ECD_00288	54	68	51	59	61	73	86	53	49	166	101	69	76	39	57
gene-ECD_00289	76	92	82	89	83	104	138	92	58	213	128	97	97	91	87
gene-ECD_00290	209	97	143	181	121	176	296	114	119	555	495	157	174	131	147
gene-ECD_00291	1897	1364	1319	1378	1516	1796	2626	1314	1284	4858	3648	1777	1473	1162	1616
gene-ECD_00292	293	213	240	264	242	288	342	169	224	653	362	297	296	151	260
gene-ECD_00293	72	87	73	62	77	81	107	88	60	185	104	98	102	63	90
gene-ECD_00294	85	69	67	53	63	50	114	67	72	203	110	103	99	55	71
gene-ECD_00295	49	69	60	57	76	47	76	61	58	134	95	82	72	43	61
gene-ECD_00296	42	57	38	21	59	51	45	47	22	102	60	46	60	26	37
gene-ECD_00297	103	101	124	87	160	111	186	163	58	375	243	107	168	77	81
gene-ECD_00298	573	555	767	374	1253	664	1181	1257	395	2332	1605	855	1002	377	463
gene-ECD_00299	22	25	22	11	31	20	39	29	15	76	49	22	23	21	13
gene-ECD_00300	538	198	560	241	616	312	922	618	135	2395	2409	294	360	122	126
gene-ECD_00301	19	25	26	30	19	34	53	24	17	107	66	28	30	34	26
gene-ECD_00302	32	24	10	23	17	25	29	21	12	86	61	30	25	24	25
gene-ECD_00303	52	41	42	44	46	71	74	57	31	170	125	53	47	25	48
gene-ECD_00304	60	46	53	41	61	52	89	42	36	142	80	61	57	37	46
gene-ECD_00305	102	68	78	58	96	79	151	94	69	279	187	75	85	60	84
gene-ECD_00306	116	71	96	101	90	101	191	97	81	348	193	102	116	91	101
gene-ECD_00307	128	114	128	86	164	151	214	126	113	327	160	147	150	103	164
gene-ECD_00308	692	666	618	591	631	867	886	562	721	1444	894	896	977	578	759
gene-ECD_00309	1149	675	745	753	764	869	1646	707	606	2998	2406	862	854	579	771
gene-ECD_00310	2212	1028	1394	1475	1412	1464	2998	1384	1158	5373	4178	1562	1227	880	1368
gene-ECD_00311	206	125	139	220	173	174	281	138	153	417	283	195	253	117	151
gene-ECD_00312	223	224	226	182	240	291	289	230	200	548	425	303	370	144	229
gene-ECD_00313	2	2	3	1	2	2	1	3	10	4	2	1	3	5	7
gene-ECD_00314	0	0	0	0	0	0	0	0	0	0	0	0	0	0	0
gene-ECD_00315	262	156	180	193	246	197	517	232	175	927	664	220	203	116	216
gene-ECD_00316	259	139	198	234	245	213	623	223	197	1035	750	201	170	143	215
gene-ECD_00317	104	34	76	86	87	72	197	71	59	342	318	74	82	45	62
gene-ECD_00318	634	441	459	571	531	529	975	447	436	1449	831	509	567	345	513
gene-ECD_00319	7825	6457	6946	5758	5231	7791	9064	4846	5362	12399	7867	7473	7408	4787	6807
gene-ECD_00320	0	3	0	0	1	2	4	0	3	1	2	2	0	1	1
gene-ECD_00321	559	403	474	468	492	549	800	540	398	1670	1052	649	577	352	468
gene-ECD_00322	16	5	13	10	14	8	18	5	9	15	16	13	18	7	14
gene-ECD_00323	639	613	574	532	830	795	1191	780	579	1930	1074	740	832	651	660
gene-ECD_00324	303	242	203	248	271	321	500	240	214	838	645	296	245	231	289
gene-ECD_00325	995	716	826	773	885	1029	1530	923	704	2282	1669	949	894	653	981
gene-ECD_00326	139	145	123	120	126	137	156	105	90	335	190	126	156	129	155
gene-ECD_00327	114	94	100	128	112	94	154	120	88	266	175	150	176	81	96
gene-ECD_00328	3414	2111	2581	2524	2964	2973	5064	3158	1967	9006	5911	3209	2846	1969	2262
gene-ECD_00329	14	9	14	11	14	4	31	13	7	24	26	2	9	8	11
gene-ECD_00330	236	144	192	201	238	186	408	247	128	741	546	189	236	124	195
gene-ECD_00331	110	104	97	104	117	137	135	108	79	246	147	148	149	89	126
gene-ECD_00332	236	314	210	211	227	343	290	204	190	634	374	302	349	293	294
gene-ECD_00333	2491	1433	1738	1842	1817	1890	3461	1715	1517	5664	3862	2096	1851	1351	1812
gene-ECD_00334	542	652	539	446	654	682	824	554	531	1598	636	754	692	584	725
gene-ECD_00335	954	1032	863	955	1095	1199	1381	791	1000	2492	1193	1265	1560	1068	1266
gene-ECD_00336	649	796	557	671	704	872	881	565	653	1574	800	895	945	697	848
gene-ECD_00337	200	262	160	165	275	279	301	189	192	629	303	292	323	253	262
gene-ECD_00338	2359	2641	3155	2547	2331	2547	3685	2471	2036	4733	2367	3325	4730	1689	2300
gene-ECD_00339	71	98	70	95	99	114	134	77	67	188	110	113	82	102	93
gene-ECD_00340	8	7	8	13	6	18	15	11	12	20	11	15	5	12	12
gene-ECD_00341	4	5	1	2	3	8	3	5	6	4	8	6	7	8	8
gene-ECD_00342	617	533	489	442	577	630	883	503	447	1580	1020	547	565	565	617
gene-ECD_00343	806	648	765	667	907	893	1405	747	676	1893	1253	804	1034	482	895
gene-ECD_00344	362	329	322	288	396	379	631	367	293	894	565	437	355	283	382
gene-ECD_00345	1456	1303	998	1124	1086	1367	2044	1046	1076	3612	2417	1381	1273	1201	1499
gene-ECD_00346	388	363	283	347	386	445	731	384	357	1184	688	461	421	385	424
gene-ECD_00347	157	191	165	168	178	223	331	241	204	462	365	199	223	177	225
gene-ECD_00348	218	191	186	176	237	233	257	201	195	498	325	230	211	176	223
gene-ECD_00349	1331	1169	1189	1087	1133	1494	1497	1114	880	2716	1378	1813	1403	1083	1302
gene-ECD_00350	721	881	662	609	856	1012	1041	636	731	1741	857	989	996	873	896
gene-ECD_00351	841	862	715	821	910	1062	1182	799	852	1907	982	1131	1120	735	985
gene-ECD_00352	296	255	255	224	347	270	342	329	222	683	353	372	329	254	262
gene-ECD_00353	519	681	409	499	541	740	717	480	568	1511	772	767	780	814	752
gene-ECD_00354	2980	2201	1817	2311	2359	2926	3862	1871	2127	5964	3709	2537	2514	1960	2700
gene-ECD_00355	3139	1859	2308	2712	2319	2959	4826	2242	2261	6907	4070	3215	3738	1988	2517
gene-ECD_00356	6353	5734	4529	4800	5983	7018	9116	5046	5409	15375	8788	6719	6482	5746	6606
gene-ECD_00357	3704	3207	2741	3054	2943	4191	5266	2436	2920	9563	5937	4126	3802	2431	3369
gene-ECD_00358	921	1011	843	1002	912	1464	1541	908	1101	1953	1074	1286	1844	890	1336
gene-ECD_00359	3367	3448	3656	3081	4127	5329	6321	4610	3484	9752	5094	5136	5730	2656	4160
gene-ECD_00360	139	133	142	144	171	194	213	140	132	359	190	215	200	101	144
gene-ECD_00361	849	763	707	823	814	846	1042	827	616	1871	1006	913	1195	601	753
gene-ECD_00362	3696	3228	2964	2957	3410	3857	4970	3419	2752	8115	4336	4103	4276	2705	3726
gene-ECD_00363	5584	5046	3805	4564	5382	7409	8862	4703	6075	10512	6195	6078	6363	5083	7768
gene-ECD_00364	3277	4372	3555	3021	3272	4437	4690	3323	2960	6338	4073	4256	5196	2945	3653
gene-ECD_00365	1829	1773	1515	1411	2025	1845	3032	1995	1437	3772	2075	2004	1931	1504	1687
gene-ECD_00366	2428	2827	2637	2273	2772	3196	3789	2967	2407	6047	3654	3314	4595	1755	2914
gene-ECD_00367	1923	1638	1874	1604	2263	2210	3612	2630	1474	6049	3854	2265	2584	1183	1837
gene-ECD_00368	3954	4214	3512	3317	4669	4387	5382	3632	3065	10055	5190	4747	4603	4052	4158
gene-ECD_00369	1711	2099	1405	1272	2310	2252	2416	1963	1579	4468	2176	2385	2345	1952	2126
gene-ECD_00370	560	753	632	528	744	678	911	756	546	1364	694	794	1158	576	664
gene-ECD_00371	1008	1036	803	824	1025	1087	1184	839	814	2459	1637	1171	1241	1073	1058
gene-ECD_00372	1639	1109	1316	1185	1645	1245	2217	1666	1094	3946	2581	1614	1444	904	1341
gene-ECD_00373	2318	1516	1985	1680	2119	1826	3479	2275	1383	6137	4237	2061	2160	1147	1567
gene-ECD_00374	6290	3647	4979	5347	5255	5277	8563	5728	3963	12652	8450	7376	5520	2969	4282
gene-ECD_00375	845	770	750	712	825	996	1231	819	688	2250	1195	1052	944	833	941
gene-ECD_00376	54	38	57	51	58	62	72	56	34	102	84	66	73	51	43
gene-ECD_00377	568	455	431	449	507	618	776	485	496	973	702	494	490	309	519
gene-ECD_00378	233	191	205	208	224	213	337	172	157	432	260	209	302	146	190
gene-ECD_00379	27800	8966	15595	17843	13389	14437	40195	15995	9808	66258	43705	14830	14062	5735	8924
gene-ECD_00380	6578	2011	3159	4007	2710	3098	10779	3137	2289	16270	11281	2565	2764	1351	2098
gene-ECD_00381	11908	3591	5388	7054	4679	5443	20045	5968	4334	35293	26512	5229	5105	2819	4375
gene-ECD_00382	36077	14321	17963	22417	17687	21087	54648	16666	14137	110691	84999	18253	19515	11637	14390
gene-ECD_00383	27708	15550	16987	16865	19743	19714	40903	16855	13474	79602	59279	16010	17726	13998	14431
gene-ECD_00384	824	897	625	619	773	888	1012	714	689	1982	878	986	976	1058	882
gene-ECD_00385	1293	1479	1081	1098	1342	2065	2373	945	1459	3453	1707	1502	1767	1537	1768
gene-ECD_00386	811	423	672	737	727	606	1253	771	448	1894	1391	597	1064	396	522
gene-ECD_00387	15805	10613	9642	11780	9625	13688	23407	9402	10193	44595	35550	12259	11524	10399	11858
gene-ECD_00388	13357	9194	10687	10476	11629	12459	20864	11287	9781	28947	20392	12504	12044	8006	11194
gene-ECD_00389	23075	17098	17633	17325	20694	21904	32407	19007	16336	51386	36670	24224	19642	14103	19094
gene-ECD_00390	11	2	3	10	8	10	23	8	12	25	21	13	10	4	8
gene-ECD_00391	564	426	442	373	474	535	742	477	391	1417	991	575	517	340	476
gene-ECD_00392	6092	3523	5290	6575	5085	5071	9519	5229	3890	11419	7173	6073	8195	2506	4144
gene-ECD_00393	8368	9574	7307	6751	8839	11571	12339	7225	7975	21800	9857	9933	9485	8872	10997
gene-ECD_00394	152	182	156	131	192	218	261	167	158	501	256	195	183	165	236
gene-ECD_00395	190	167	220	158	301	182	442	437	140	852	571	224	293	117	171
gene-ECD_00396	1579	1237	1578	1241	2588	1640	4307	3374	1207	6824	4429	1768	2296	896	1273
gene-ECD_00397	4467	2519	4296	3909	5568	2915	9429	6708	2147	12292	10185	3567	5116	1184	2454
gene-ECD_00398	268	272	233	204	230	324	412	274	233	691	401	296	317	258	285
gene-ECD_00399	453	469	456	354	371	428	456	341	355	1039	445	433	531	344	456
gene-ECD_00400	978	1246	981	720	987	1288	1048	836	788	2372	920	1273	1239	921	1180
gene-ECD_00401	793	1084	765	655	752	943	818	669	657	1469	724	1128	1058	859	900
gene-ECD_00402	19	38	16	13	15	44	27	14	28	34	27	38	27	37	44
gene-ECD_00403	269	280	221	188	308	377	340	234	225	574	332	362	369	223	340
gene-ECD_00404	467	451	416	406	471	649	589	478	465	1198	726	737	691	434	574
gene-ECD_00405	1488	858	1303	1092	1263	1270	1775	1355	789	4191	1975	1630	1227	676	1163
gene-ECD_00406	254	265	311	320	268	297	361	267	246	744	350	397	699	270	308
gene-ECD_00407	125	148	120	141	126	159	139	145	138	364	192	187	188	156	141
gene-ECD_00408	701	671	537	694	715	768	980	684	607	1607	913	775	821	612	661
gene-ECD_00409	852	803	776	704	910	732	1220	821	579	2415	1496	859	1086	778	617
gene-ECD_00410	937	607	626	625	1070	698	1385	906	501	2313	2196	724	604	644	603
gene-ECD_00411	1117	1051	835	833	1083	882	1812	893	808	2724	2051	866	1033	808	1030
gene-ECD_00412	387	199	295	363	301	272	619	322	208	1034	726	331	432	250	271
gene-ECD_00413	21679	12591	13321	15115	11702	17874	29369	12174	12697	53573	33854	17128	17393	9347	13519
gene-ECD_00414	9183	8395	7092	7589	6420	10368	12267	5744	7865	19810	12803	9541	9857	7058	9840
gene-ECD_00415	908	806	713	895	836	877	1047	754	743	1624	979	971	1461	775	882
gene-ECD_00416	1435	1606	1145	1342	1337	1800	1855	1136	1353	3958	2374	1861	1799	1566	1698
gene-ECD_00417	49	58	39	27	41	55	63	43	48	96	88	59	59	35	60
gene-ECD_00418	470	673	509	470	536	648	617	520	447	1104	593	743	755	431	563
gene-ECD_00419	176	238	164	179	212	294	318	182	228	395	214	223	319	190	256
gene-ECD_00420	421	409	282	367	452	451	638	353	333	929	661	461	463	437	427
gene-ECD_00421	2079	2172	1619	1560	2121	2219	2968	1870	1586	6452	2961	2350	2806	2185	2185
gene-ECD_00422	582	547	611	616	408	568	905	392	448	1269	686	372	661	407	543
gene-ECD_00423	6287	3488	3815	4221	4127	4815	8580	4153	3952	14340	8842	5508	4765	3651	4517
gene-ECD_00424	51018	13150	25397	35313	22857	24465	100802	25903	18113	132932	136675	22191	22616	11109	20093
gene-ECD_00425	6337	4630	4228	4725	4287	6070	10315	3871	4272	14741	12964	4832	4855	4716	5122
gene-ECD_00426	965	730	808	843	861	945	1333	875	706	2109	1232	978	887	634	839
gene-ECD_00427	443	404	388	378	575	548	846	566	381	1295	827	568	667	372	459
gene-ECD_00428	1159	1442	988	1136	1068	1622	1628	1026	1244	2755	1486	1738	1740	1427	1548
gene-ECD_00429	4040	3372	3203	3349	3048	4215	4597	2707	3145	6109	3614	3552	3339	3041	3736
gene-ECD_00430	3234	2365	2538	2364	2790	3441	3922	2459	2374	6384	3725	3403	2837	1795	2801
gene-ECD_00431	5030	3293	4333	3944	4852	4536	7803	4839	3353	10551	6695	4462	4725	2250	4065
gene-ECD_00432	1676	1500	1466	1419	1621	2045	2502	1604	1309	3534	2025	1896	1695	1219	1788
gene-ECD_00433	1159	1306	1034	1128	1260	1377	1771	1206	1114	3226	1688	1521	1898	1001	1367
gene-ECD_00434	935	1050	1049	1086	1112	1362	1341	894	986	2275	1169	1164	1787	778	1226
gene-ECD_00435	15760	10345	14161	14319	14511	12272	19430	14414	9575	62407	20862	16151	14776	7517	13111
gene-ECD_00436	132	123	108	112	146	102	197	117	95	338	221	129	157	69	130
gene-ECD_00437	121	143	120	126	140	168	168	154	113	373	210	178	165	124	143
gene-ECD_00438	802	688	749	732	799	704	1107	791	646	1700	1059	878	1019	532	752
gene-ECD_00439	690	551	593	556	658	595	1005	802	477	1711	1222	730	676	431	536
gene-ECD_00440	1690	754	1305	1296	1118	1082	2635	1493	806	4007	3164	1112	1093	594	1018
gene-ECD_00441	175	144	112	137	140	184	217	111	161	254	180	175	187	128	217
gene-ECD_00442	452	433	319	408	384	529	619	352	457	786	534	476	494	351	510
gene-ECD_00443	3405	2283	2115	2754	2300	2785	6947	2415	2453	7607	8087	2770	2816	2399	2751
gene-ECD_00444	1988	2041	1540	1435	2027	2231	2931	1559	1562	4981	2295	1941	2041	1802	2105
gene-ECD_00445	903	824	675	715	914	1013	1400	733	731	2293	1167	1038	1067	767	1034
gene-ECD_00446	204	168	204	215	193	230	295	201	135	521	247	250	327	167	213
gene-ECD_00447	527	503	509	443	593	690	772	518	428	1354	724	622	598	513	626
gene-ECD_00448	106	113	94	121	104	154	163	64	149	234	104	138	218	118	188
gene-ECD_00449	40	35	32	39	36	50	35	30	55	69	30	39	53	40	57
gene-ECD_00450	22	32	21	22	18	29	27	18	18	51	22	28	31	23	47
gene-ECD_00451	9	8	7	8	11	10	9	5	7	19	15	10	14	20	19
gene-ECD_00452	336	281	345	331	362	395	568	321	300	1009	520	438	590	231	311
gene-ECD_00453	264	340	253	226	290	387	411	252	315	713	415	359	431	317	393
gene-ECD_00454	62	53	65	44	74	59	85	82	42	159	116	62	63	27	50
gene-ECD_00455	36	31	42	40	48	55	87	59	25	106	71	43	66	23	43
gene-ECD_00456	2999	2369	2446	2224	2709	3184	4229	2364	2226	7411	4142	3065	2842	2052	2730
gene-ECD_00457	88	64	75	75	99	107	130	83	54	236	147	111	109	49	73
gene-ECD_00458	15	11	10	8	9	20	15	14	6	51	23	13	9	7	13
gene-ECD_00459	42	25	32	31	32	33	51	25	16	124	68	34	33	20	19
gene-ECD_00460	0	0	0	0	0	0	0	0	0	0	1	0	0	0	0
gene-ECD_00461	14	3	4	9	21	15	16	4	11	35	23	9	22	7	7
gene-ECD_00462	119	107	139	95	156	115	147	103	95	501	165	161	147	77	90
gene-ECD_00463	39	55	33	27	34	57	40	26	20	105	43	49	54	25	32
gene-ECD_00464	82	72	63	58	70	52	108	71	69	220	124	68	81	46	82
gene-ECD_00465	658	269	440	442	466	473	961	433	351	1364	887	496	470	300	385
gene-ECD_00466	170	111	114	143	120	141	240	115	115	359	224	113	132	105	138
gene-ECD_00467	34	11	21	19	67	39	81	41	23	132	104	36	38	11	22
gene-ECD_00468	25	13	17	14	24	15	36	25	14	62	27	21	20	14	18
gene-ECD_00469	56	56	45	48	57	58	74	45	34	186	99	56	50	36	51
gene-ECD_00470	52	35	30	36	24	39	45	31	15	77	51	48	49	16	35
gene-ECD_00471	47	70	30	32	40	64	49	42	55	94	62	63	41	81	68
gene-ECD_00472	262	415	228	238	334	457	362	229	357	705	396	451	458	538	483
gene-ECD_00473	139	183	110	114	137	190	160	124	155	332	206	247	191	234	204
gene-ECD_00474	588	662	502	451	607	691	774	506	479	1593	857	705	618	677	723
gene-ECD_00475	4145	4315	4753	4287	3699	4988	6654	3356	3646	9956	6442	5099	6506	3434	4421
gene-ECD_00476	1817	1493	1386	1258	1581	1804	2445	1307	1258	4593	2833	1763	1356	1694	1872
gene-ECD_00477	162	256	139	142	165	269	196	142	175	422	187	217	211	233	254
gene-ECD_00478	269	304	257	188	255	244	239	220	212	433	275	305	250	209	247
gene-ECD_00479	2409	2267	1943	2122	2215	2792	3113	1976	2050	4456	2706	2876	3079	2197	2597
gene-ECD_00480	11	9	16	7	13	16	22	9	6	45	28	20	18	11	11
gene-ECD_00481	5	2	3	3	6	7	12	4	9	13	12	6	4	9	2
gene-ECD_00482	26	15	16	24	26	21	39	26	27	51	26	39	30	26	28
gene-ECD_00483	1	2	1	3	1	2	2	5	6	3	4	2	4	1	3
gene-ECD_00484	2	3	5	0	0	6	3	5	7	10	4	4	5	3	5
gene-ECD_00485	5	9	5	6	5	6	5	1	2	21	11	5	4	8	10
gene-ECD_00486	379	489	388	387	448	682	694	407	531	821	426	512	623	470	693
gene-ECD_00487	4	6	5	5	7	6	6	6	8	10	6	6	3	4	7
gene-ECD_00488	8	9	9	9	9	16	7	4	10	20	7	10	15	5	12
gene-ECD_00489	6	4	4	5	7	7	10	5	1	16	11	6	6	2	7
gene-ECD_00490	15	10	11	9	17	14	32	8	9	39	21	18	18	12	16
gene-ECD_00492	2	0	2	8	3	6	4	4	2	7	6	2	5	4	4
gene-ECD_00493	52	86	61	59	70	105	94	59	79	136	67	91	140	107	97
gene-ECD_00494	6	4	2	8	4	8	9	2	4	18	9	7	5	3	3
gene-ECD_00495	83	74	81	73	76	116	147	79	101	151	118	115	128	78	102
gene-ECD_00496	332	288	294	310	359	463	488	323	360	804	615	449	504	262	398
gene-ECD_00497	10	12	11	8	5	11	10	10	9	16	14	16	7	7	13
gene-ECD_00498	1	2	5	4	1	4	4	2	2	7	4	2	3	3	1
gene-ECD_00499	8	5	8	9	12	15	7	9	6	27	11	13	11	5	9
gene-ECD_00500	3	2	4	7	0	3	0	3	2	10	8	3	2	7	6
gene-ECD_00501	0	2	1	1	0	0	1	2	0	2	4	0	2	0	0
gene-ECD_00502	10	2	3	5	3	8	8	7	10	8	7	7	7	8	6
gene-ECD_00504	2	4	3	0	5	2	3	5	0	33	5	3	2	1	2
gene-ECD_00505	61	33	44	39	102	29	134	84	31	324	149	54	33	28	33
gene-ECD_00506	16	11	13	16	25	21	40	31	12	98	57	20	23	20	17
gene-ECD_00507	15	13	12	17	28	30	46	29	18	88	55	21	20	26	26
gene-ECD_00508	347	121	170	292	170	220	486	196	189	620	626	219	229	110	126
gene-ECD_00509	839	327	426	937	367	661	1395	421	543	1078	964	321	847	317	451
gene-ECD_00510	6	3	1	1	0	7	5	2	3	7	4	7	2	3	2
gene-ECD_00511	36	55	33	38	38	43	48	41	33	84	43	41	43	41	45
gene-ECD_00513	3	7	2	2	1	6	7	2	4	6	4	3	3	1	6
gene-ECD_00530	1	1	0	0	1	0	0	1	0	2	1	1	0	0	0
gene-ECD_00531	800	977	696	794	772	1089	754	574	940	4653	941	1052	874	750	832
gene-ECD_00532	891	1016	773	975	762	1226	985	697	1213	5505	1226	1446	1037	684	1045
gene-ECD_00533	9631	9488	7668	10653	7779	11497	9273	6867	11261	47414	10108	11731	9484	6041	9728
gene-ECD_00534	3047	3780	2729	4048	2249	5865	2347	1782	5715	17396	2053	4810	3201	2414	3984
gene-ECD_00535	4615	6136	4172	5345	3890	7422	3310	2726	7555	28105	3090	7345	3931	3872	5518
gene-ECD_00536	2649	3527	2430	3165	1904	4503	2140	1490	4505	18599	2107	4573	2660	2325	3356
gene-ECD_00537	487	620	513	546	444	785	668	403	664	2095	611	884	642	510	627
gene-ECD_00538	1371	1074	1039	996	1124	1620	1641	916	1068	3082	1709	1574	1328	1028	1272
gene-ECD_00539	5398	3438	4164	3595	3854	3957	6349	3930	3235	8648	5502	4446	3735	2566	3545
gene-ECD_00540	316	184	218	257	270	261	419	261	208	658	354	265	289	189	239
gene-ECD_00541	90	59	64	58	80	83	124	94	60	261	149	64	79	49	66
gene-ECD_00542	396	265	376	264	399	398	588	369	216	1205	779	400	413	170	328
gene-ECD_00543	0	0	1	1	1	2	2	1	0	0	1	0	1	1	1
gene-ECD_00545	3	2	0	4	6	1	2	2	3	5	2	2	1	3	6
gene-ECD_00546	1	6	2	1	4	4	2	6	2	8	8	8	6	1	3
gene-ECD_00547	1	4	0	0	1	3	6	1	0	5	2	1	2	1	3
gene-ECD_00548	1	1	1	2	1	3	1	4	1	5	3	1	2	2	2
gene-ECD_00549	99	112	98	93	161	123	226	142	99	206	139	167	112	88	149
gene-ECD_00550	470	255	232	437	609	314	2134	405	418	634	745	549	306	229	530
gene-ECD_00551	35	17	12	32	48	25	202	38	25	61	43	43	30	21	47
gene-ECD_00552	2	2	3	4	6	3	42	7	3	6	6	4	2	4	7
gene-ECD_00553	402	248	248	375	1208	373	1634	624	496	688	555	945	325	246	963
gene-ECD_00554	16	13	6	9	17	18	34	17	15	20	14	21	7	7	26
gene-ECD_00555	178	109	79	200	382	143	756	232	233	266	231	312	96	127	305
gene-ECD_00556	142	73	86	146	178	91	354	140	101	237	176	214	95	71	114
gene-ECD_00557	88	48	19	88	95	30	292	94	56	139	125	97	55	27	75
gene-ECD_00558	43	30	35	53	67	54	183	49	37	92	61	72	41	23	54
gene-ECD_00559	171	119	79	149	241	153	561	170	136	263	134	202	113	112	268
gene-ECD_00560	63	41	35	48	61	53	127	62	31	112	93	69	42	48	66
gene-ECD_00561	73	52	46	59	105	68	232	88	59	173	166	90	83	50	77
gene-ECD_00562	141	79	111	118	166	112	380	119	101	299	206	159	116	71	184
gene-ECD_00563	138	120	129	120	193	121	298	156	107	316	217	166	146	89	155
gene-ECD_00564	59	37	53	46	66	78	121	66	48	119	81	76	57	29	87
gene-ECD_00566	177	107	159	134	171	137	212	233	95	397	322	176	161	102	111
gene-ECD_00567	551	315	467	438	533	404	1054	785	310	1605	1544	431	443	256	390
gene-ECD_00568	742	294	505	557	543	465	1193	668	324	1413	1246	500	469	264	430
gene-ECD_00569	106	81	111	101	89	102	162	99	84	260	202	129	142	68	99
gene-ECD_00570	50	61	55	57	67	87	98	41	58	113	66	83	79	56	67
gene-ECD_00571	0	1	0	0	1	0	0	0	0	9	0	1	1	1	1
gene-ECD_00572	0	0	0	0	0	0	0	0	0	0	0	0	0	0	0
gene-ECD_00573	524	591	533	488	535	712	829	413	542	1320	631	598	839	517	752
gene-ECD_00574	77725	68444	69834	61823	71137	76127	107803	65936	59577	189089	89286	87801	97645	46606	70314
gene-ECD_00575	9169	7242	7774	7168	8369	9315	13016	7907	6590	24178	13680	10096	9441	5837	7892
gene-ECD_00576	3001	1948	4339	3037	3500	2482	4070	4516	1803	6628	4487	3443	3585	1210	2090
gene-ECD_00577	154	164	123	126	141	199	210	138	149	307	181	177	200	141	173
gene-ECD_00578	506	503	502	433	527	548	812	536	379	1380	832	540	689	411	493
gene-ECD_00579	707	580	593	561	566	766	869	527	541	1478	922	738	823	459	644
gene-ECD_00580	101	87	87	79	84	122	148	98	87	267	154	103	147	69	86
gene-ECD_00581	24	21	19	14	27	18	29	33	30	51	28	28	34	13	32
gene-ECD_00582	19	3	5	13	15	9	11	11	7	37	16	14	14	15	9
gene-ECD_00583	67	54	40	44	64	43	105	46	49	183	120	45	58	49	48
gene-ECD_00584	68	74	63	65	58	55	89	77	64	181	134	86	85	48	58
gene-ECD_00585	12	6	12	4	11	9	12	6	7	17	14	7	10	0	5
gene-ECD_00586	49	53	48	49	64	76	82	51	53	148	71	61	104	61	63
gene-ECD_00587	21	17	9	9	12	22	26	9	16	36	23	16	15	26	16
gene-ECD_00588	5	3	1	5	2	4	3	0	1	6	3	2	5	1	3
gene-ECD_00589	165	198	182	158	211	270	251	151	171	406	223	256	259	187	229
gene-ECD_00590	164	225	149	133	213	250	250	168	171	434	237	197	215	191	234
gene-ECD_00591	98	127	111	95	138	146	162	98	128	270	127	163	119	128	150
gene-ECD_00592	89	109	73	87	75	110	138	76	96	200	116	131	171	99	110
gene-ECD_00593	79	74	68	96	80	117	119	70	86	232	138	128	150	75	122
gene-ECD_00594	500	495	517	520	485	646	672	480	468	1053	490	750	1042	376	542
gene-ECD_00595	503	296	436	388	496	451	925	610	301	1643	1039	491	450	284	446
gene-ECD_00596	407	291	409	499	341	466	634	338	337	769	463	379	617	288	414
gene-ECD_00597	7599	8266	7652	7438	7013	10603	8551	6257	7643	12063	7657	11070	10173	7418	9484
gene-ECD_00598	183	233	174	203	192	332	259	179	246	402	279	272	305	202	248
gene-ECD_00599	398	358	323	370	417	472	604	427	373	944	547	505	587	497	409
gene-ECD_00600	141	82	74	111	103	125	322	101	140	280	334	114	150	138	109
gene-ECD_00601	3170	2528	2198	2274	2618	3107	4667	2094	2359	8523	4737	2896	2644	2755	2866
gene-ECD_00602	2725	1937	2087	2101	2152	2487	4482	2081	1862	8287	5255	2605	2685	1886	2372
gene-ECD_00603	655	751	549	657	583	937	1051	488	776	1991	1192	854	859	689	1018
gene-ECD_00604	951	1220	786	767	955	1236	1419	824	918	2683	1169	1208	1371	1258	1286
gene-ECD_00605	671	714	603	568	712	810	901	528	618	1622	858	862	762	782	809
gene-ECD_00606	476	486	431	509	428	532	615	396	441	1017	496	783	849	443	495
gene-ECD_00607	500	692	414	446	494	735	640	368	491	1265	550	641	697	528	678
gene-ECD_00608	672	862	527	631	646	994	999	521	730	1933	871	918	1056	754	980
gene-ECD_00609	1032	1400	843	958	1042	1768	1629	789	1176	3113	1255	1505	1904	1184	1772
gene-ECD_00610	2841	2585	2263	2409	2224	3375	3518	2271	2242	8028	5187	3732	3054	2215	2610
gene-ECD_00611	11076	9627	8547	8933	9442	11995	14232	7707	8388	26140	15962	11583	10736	8978	10592
gene-ECD_00612	3569	1572	3091	3264	3537	2463	7180	3825	1857	8278	4969	2304	3628	1055	2392
gene-ECD_00614	3	7	1	0	7	1	4	2	4	10	4	6	3	4	2
gene-ECD_00615	52	48	44	47	63	82	82	54	71	149	73	69	73	65	68
gene-ECD_00616	158	151	132	108	210	195	251	137	127	457	206	195	249	116	145
gene-ECD_00617	6694	4919	5769	5569	8316	6948	13007	8159	5254	18525	10308	7182	9631	3230	5674
gene-ECD_00619	0	1	2	1	1	1	0	0	0	0	0	2	0	0	1
gene-ECD_00620	211	102	219	85	203	194	309	183	73	671	404	126	121	52	106
gene-ECD_00621	384	190	385	202	431	266	494	297	117	1423	745	280	265	162	188
gene-ECD_00622	450	211	491	210	577	365	623	530	130	2096	1210	365	391	187	202
gene-ECD_00623	5088	1820	5179	2472	6010	2560	9619	5957	1155	24899	16491	2571	3680	1253	1525
gene-ECD_00624	169	187	141	131	189	245	247	155	156	460	235	209	222	193	273
gene-ECD_00625	1584	1836	1338	1325	1608	2103	2283	1422	1433	3887	1959	2325	1946	1533	1926
gene-ECD_00626	4932	4396	4179	4151	4650	4907	6756	4173	3538	11169	6807	5355	5727	3406	4215
gene-ECD_00627	1976	1634	1538	1622	1789	2063	3424	1752	1487	4955	3122	1988	2247	1243	2061
gene-ECD_00628	6620	4688	4868	4973	5911	5446	10210	5560	4282	15722	9900	5772	6017	4130	5322
gene-ECD_00629	1805	1430	1329	1390	1601	1613	2505	1505	1305	5728	4643	1922	1692	1570	1645
gene-ECD_00630	2890	1833	2484	2335	2406	2482	3906	2576	1743	6317	4270	2584	2693	1477	2307
gene-ECD_00631	5647	4215	6674	4383	4858	7017	7117	4353	4100	14694	7173	6163	6873	3549	5262
gene-ECD_00632	2681	2503	2180	2149	2726	3431	3787	2404	2329	6327	3412	3211	2972	2345	2952
gene-ECD_00633	4309	4466	3568	3481	5405	5601	6839	4520	4010	10334	4969	5199	5589	3633	5222
gene-ECD_00634	5398	4048	4273	4389	6440	6050	9414	6512	4227	12350	6885	6573	6244	2897	5457
gene-ECD_00635	5118	3486	4202	4455	6097	5371	8076	6784	3990	9044	5627	7171	6265	2669	4971
gene-ECD_00636	15423	10817	14256	12349	18829	15211	27612	22038	11365	39899	24390	18458	17740	8046	13124
gene-ECD_00637	6790	6309	5501	5294	5659	7902	9413	4823	5595	17706	10981	7604	7774	5567	6494
gene-ECD_00638	177	159	198	208	187	290	312	260	187	377	303	307	273	157	236
gene-ECD_00639	72	74	67	57	88	88	73	76	76	187	90	149	110	89	90
gene-ECD_00640	7961	8362	6948	6772	8348	11564	11832	7325	7970	17526	8017	10596	11045	8195	9925
gene-ECD_00641	2058	2569	1982	1821	2339	3194	2904	2067	2054	5080	2403	2880	3129	2355	2776
gene-ECD_00642	308	386	245	274	318	461	435	259	303	740	341	337	432	360	443
gene-ECD_00643	1325	895	909	954	1124	1473	1884	957	951	3061	1687	1105	1020	812	1182
gene-ECD_00644	3791	3836	2734	2833	3937	5529	6175	3221	3787	9846	5379	4060	4740	3821	4990
gene-ECD_00645	10731	8374	8658	8396	9635	10897	15101	8962	7740	31917	19716	12119	11297	6892	9479
gene-ECD_00646	16	34	22	30	25	28	35	28	27	77	28	29	34	41	47
gene-ECD_00647	14	2	9	9	8	7	10	2	7	28	38	6	10	9	8
gene-ECD_00648	143	152	149	131	155	212	268	173	136	435	251	226	157	87	222
gene-ECD_00649	98	111	111	99	149	154	159	106	86	275	162	134	143	87	125
gene-ECD_00650	0	1	0	0	0	0	0	0	1	0	1	0	2	0	2
gene-ECD_00651	154	91	119	112	163	105	197	133	90	365	238	104	141	77	118
gene-ECD_00652	942	685	791	683	1093	819	1274	1018	613	2356	1430	984	856	640	833
gene-ECD_00653	34	9	18	23	18	28	49	21	19	85	56	23	39	13	31
gene-ECD_00654	96	79	82	72	109	104	174	98	67	380	214	125	96	58	99
gene-ECD_00655	24	16	10	17	19	22	27	12	13	85	50	18	15	14	14
gene-ECD_00656	0	0	1	0	0	0	0	0	0	0	1	0	0	0	0
gene-ECD_00657	202	162	220	250	212	231	227	188	223	364	207	284	480	182	248
gene-ECD_00658	30	40	26	42	37	56	52	20	47	74	43	67	67	48	60
gene-ECD_00659	32	29	23	33	29	59	35	27	64	40	32	57	53	30	43
gene-ECD_00660	29	31	33	34	33	42	54	33	34	70	43	34	47	32	32
gene-ECD_00661	27	21	20	28	30	26	33	15	22	51	32	34	33	19	27
gene-ECD_00662	24	17	13	14	15	33	38	16	29	46	35	25	17	22	41
gene-ECD_00663	18	15	9	6	15	19	17	19	15	13	13	16	18	13	16
gene-ECD_00664	6	8	7	3	9	17	10	14	13	28	9	8	8	17	10
gene-ECD_00666	26	20	25	12	14	26	56	26	25	49	37	22	24	20	18
gene-ECD_00667	108	85	111	91	111	146	140	81	91	288	145	119	150	81	121
gene-ECD_00668	335	256	236	236	293	356	417	291	229	795	359	335	299	249	295
gene-ECD_00669	153	135	115	115	136	185	187	107	122	328	154	146	172	115	169
gene-ECD_00670	3613	2660	3043	3045	3589	3916	6181	3132	2920	8820	4568	3582	3703	2344	3862
gene-ECD_00671	2052	1787	1918	1806	2005	2130	3102	1987	1609	5140	2830	2380	2939	1310	2150
gene-ECD_00672	3326	2896	2797	2558	3323	3487	5047	2900	2476	8183	4280	3272	3566	2202	3329
gene-ECD_00673	2614	2739	2127	2096	3040	2963	3454	2620	2355	5919	2921	3234	3102	2135	3135
gene-ECD_00674	1339	1542	1244	1129	1705	1804	1605	1359	1252	2778	1355	2014	1542	1146	1689
gene-ECD_00675	551	839	586	524	727	968	702	628	680	1290	706	1057	928	657	962
gene-ECD_00676	24	23	26	30	35	43	43	36	39	71	51	48	40	31	29
gene-ECD_00677	17	25	14	21	19	39	21	32	12	44	28	23	24	20	24
gene-ECD_00678	56	50	59	49	72	89	75	40	68	150	79	87	94	62	89
gene-ECD_00679	52	26	26	41	39	25	73	31	22	180	54	34	39	10	25
gene-ECD_00680	41967	23907	32118	24863	32780	30445	61881	28514	23307	159319	108380	28592	31368	17114	25253
gene-ECD_00681	4385	2171	4184	2621	4435	1744	7537	4956	1144	22179	12156	2702	3797	1700	1271
gene-ECD_00682	2227	790	1519	1070	2086	852	3894	2156	473	10428	6539	1000	1262	676	527
gene-ECD_00683	18272	6664	12768	9847	14145	7517	30807	15856	5432	98060	79132	9293	10859	5667	5870
gene-ECD_00684	12467	4824	7652	6500	7088	5577	19204	7839	4738	55563	45477	5895	6470	3826	4320
gene-ECD_00685	54549	29460	38935	33849	35156	37191	76413	32377	28261	190868	124921	35549	34551	24413	29840
gene-ECD_00686	37190	26920	29298	26780	25417	29403	48591	26501	26215	103995	63132	33105	33858	19624	25835
gene-ECD_00687	31126	26121	25750	23266	23285	30988	45437	23193	27265	83875	50109	31580	33091	20092	28100
gene-ECD_00688	35650	28887	29671	27551	27132	35094	51571	27659	30207	85901	51609	38841	39916	21355	29482
gene-ECD_00689	259	323	210	241	255	343	334	221	280	668	346	304	403	271	346
gene-ECD_00690	68	65	73	59	64	110	104	45	69	177	84	84	81	92	83
gene-ECD_00691	518	568	459	469	545	662	752	481	464	806	527	516	684	442	655
gene-ECD_00692	72851	74080	78011	64284	89309	100320	88634	79911	66040	105098	51729	108304	95578	53852	74792
gene-ECD_00693	47372	50708	46544	39103	61289	68969	60395	49631	48173	73112	37223	69315	63546	37918	53842
gene-ECD_00694	2766	3065	3080	2733	3551	4474	3528	3395	3041	4202	2241	4656	4481	2465	3621
gene-ECD_00695	4583	3538	3368	3834	4480	5597	5612	4313	4118	8008	4675	6425	6134	3644	4254
gene-ECD_00696	195	300	176	191	236	402	263	171	213	402	219	286	329	273	305
gene-ECD_00697	1150	1604	1027	1114	1373	1947	1806	1124	1487	2790	1714	1773	1922	1728	1946
gene-ECD_00698	727	793	586	708	833	1000	1033	688	770	1855	1084	1040	987	988	1036
gene-ECD_00699	1124	1422	1027	1215	1096	1796	1854	998	1317	3119	1830	1650	1922	1322	1807
gene-ECD_00700	9920	5203	6363	7488	6269	8161	14391	5761	5981	27022	17120	7433	7636	4573	7165
gene-ECD_00701	20940	11594	14138	15241	14107	14556	28152	15520	12698	45407	28391	17386	15822	9856	12364
gene-ECD_00702	9218	5305	5881	6507	6811	7504	12766	6464	5829	19816	11166	7591	7179	4665	6442
gene-ECD_00703	955	610	783	761	1135	1032	1843	1041	727	2186	1322	878	909	614	950
gene-ECD_00704	721	548	627	615	928	810	1295	858	581	1799	1036	856	804	436	812
gene-ECD_00705	912	680	826	754	882	901	1286	915	662	1915	1078	920	1029	558	826
gene-ECD_00706	169	124	192	137	158	159	233	165	127	536	215	197	206	89	147
gene-ECD_00707	11034	9732	8793	7947	9967	15262	15343	8384	10459	22584	12180	11785	10087	7824	12922
gene-ECD_00708	31466	24673	29061	28198	29797	33447	51345	26338	26424	65152	32987	35816	35716	16944	31177
gene-ECD_00725	310	183	229	220	204	270	505	207	162	969	737	258	242	146	201
gene-ECD_00740	977	655	765	720	850	864	1264	971	634	2126	1297	1132	931	523	620
gene-ECD_00741	171	171	159	118	178	189	178	165	137	393	225	200	178	161	194
gene-ECD_00742	196	180	171	158	231	217	252	190	154	450	233	221	227	167	215
gene-ECD_00743	51	44	41	34	42	71	56	47	58	120	67	63	66	45	35
gene-ECD_00744	66	51	55	61	78	70	59	57	48	151	63	68	55	51	57
gene-ECD_00745	81	56	76	68	59	85	149	78	76	193	117	73	87	54	79
gene-ECD_00746	7670	6689	6865	6629	7420	8452	10046	6716	6011	16276	9426	9231	8528	4809	7523
gene-ECD_00747	950	886	734	741	958	1158	1450	907	791	2525	1270	1130	917	857	1053
gene-ECD_00748	1299	925	913	962	1218	1316	1845	1170	932	2893	1677	1238	1122	988	1239
gene-ECD_00749	828	413	754	611	759	529	1131	769	395	1904	1224	743	611	332	574
gene-ECD_00750	1658	894	1282	1055	1577	1015	2072	1506	784	3513	2264	1224	897	785	1057
gene-ECD_00751	228	148	200	193	289	201	331	234	127	566	342	232	208	135	205
gene-ECD_00752	516	418	488	438	551	462	740	512	362	1136	684	538	575	368	540
gene-ECD_00753	6136	4309	6250	4983	6594	6429	7906	6679	4321	12824	8016	7445	6126	3107	5048
gene-ECD_00754	4	14	10	10	18	17	26	20	19	42	18	19	28	19	16
gene-ECD_00755	46	36	42	27	43	40	57	39	41	103	62	41	43	38	32
gene-ECD_00756	124	96	120	94	134	118	181	117	65	379	218	135	122	72	115
gene-ECD_00757	62	44	45	45	59	67	78	52	43	210	119	56	68	39	54
gene-ECD_00758	389	327	444	411	437	404	579	501	213	1048	740	554	689	205	282
gene-ECD_00759	1097	1304	1376	920	1248	1433	1304	1188	753	2336	1405	1305	1524	694	1138
gene-ECD_00760	1108	1224	1316	640	1040	1134	965	965	683	1655	796	1192	1420	639	969
gene-ECD_00761	4509	4192	5472	2617	3928	4452	4078	3312	2445	6310	3316	4069	5342	1811	3435
gene-ECD_00762	4604	3037	4492	2611	2894	3456	4312	2804	1997	6630	3910	2979	4789	1377	2924
gene-ECD_00763	992	933	1040	572	552	837	718	617	487	1300	962	767	1189	393	646
gene-ECD_00764	1154	1981	924	1122	1014	1973	1338	877	1564	2435	1081	2003	1884	1886	2147
gene-ECD_00765	318	458	385	313	404	553	452	396	396	663	335	602	806	267	469
gene-ECD_00766	2169	2762	2082	1989	2412	2883	2716	2192	2233	5069	2409	3165	3772	1929	2578
gene-ECD_00767	6329	4084	5381	5005	6367	5544	8976	6429	4471	13662	8511	6415	6411	3559	5344
gene-ECD_00768	5134	3235	4379	4054	4736	4511	7474	4387	3400	12312	8137	4945	4822	2264	4451
gene-ECD_00769	1118	1423	1253	703	763	885	797	684	697	1423	878	1128	1270	544	962
gene-ECD_00770	99	120	107	130	150	164	165	101	102	282	183	166	171	104	146
gene-ECD_00771	282	238	227	205	271	300	353	249	218	653	388	339	294	197	273
gene-ECD_00772	267	279	251	255	306	315	356	238	240	639	313	356	296	259	314
gene-ECD_00773	91	96	91	87	106	115	167	82	100	250	149	128	166	62	142
gene-ECD_00774	322	358	353	240	404	443	437	349	346	700	379	441	420	351	421
gene-ECD_00775	170	177	180	145	207	225	217	182	140	448	203	246	239	174	247
gene-ECD_00776	1211	1471	1171	1008	1570	1903	1535	1159	1101	3576	2634	2025	1163	1418	2027
gene-ECD_00777	882	1275	1062	756	1060	1373	1090	761	670	2584	1973	1498	1006	991	1300
gene-ECD_00778	8781	6057	7722	6417	8002	8542	11525	6005	5118	26519	18756	8559	6761	4205	7835
gene-ECD_00779	5980	6526	7913	5526	7089	7062	8388	6240	4683	13684	6425	7329	9244	3168	6081
gene-ECD_00780	112	105	57	77	75	132	111	67	87	255	150	117	127	127	107
gene-ECD_00781	46550	31997	41420	40933	33868	46364	61991	36770	33037	98875	45930	53002	52818	22363	37291
gene-ECD_00782	292	282	210	267	219	342	276	213	246	827	312	389	397	323	283
gene-ECD_00783	314	171	200	296	151	242	266	249	160	1058	266	192	442	140	87
gene-ECD_00784	80	68	76	92	108	136	169	95	107	260	132	106	166	120	120
gene-ECD_00785	431	448	404	477	537	655	690	468	465	1366	806	665	695	525	576
gene-ECD_00786	1177	1254	960	1104	1101	1501	1832	920	1294	3063	1763	1485	1495	1464	1656
gene-ECD_00787	1690	1858	1466	1376	1629	1970	2367	1295	1528	4352	2313	1927	1911	1967	2005
gene-ECD_00788	478	426	370	432	447	577	601	365	412	1309	774	625	440	425	581
gene-ECD_00789	533	553	431	447	431	697	737	387	492	1319	629	676	568	617	695
gene-ECD_00790	324	319	328	308	452	450	579	428	299	1071	704	452	448	221	440
gene-ECD_00791	24	11	20	15	20	21	35	19	25	63	25	28	21	21	27
gene-ECD_00792	511	467	528	429	562	586	641	493	438	978	531	707	700	377	599
gene-ECD_00793	2272	1911	1715	1868	2200	2823	2746	2007	2020	4497	2294	3016	2704	1611	2528
gene-ECD_00794	4831	4182	4140	4403	4594	5351	6163	4158	4155	11199	6050	6245	6378	3577	5259
gene-ECD_00795	1521	1188	1218	1337	1719	1633	3055	1644	1208	6741	3373	1467	1794	969	1799
gene-ECD_00796	3162	2225	2206	2475	3201	2654	4974	2645	1991	10693	5214	2719	2705	1860	2753
gene-ECD_00797	5216	3084	3444	4179	4507	3786	6687	3923	2959	13487	6419	4115	3636	2547	4159
gene-ECD_00798	847	680	703	883	864	1060	1097	751	852	2543	1304	999	1240	590	1070
gene-ECD_00799	608	521	539	617	704	736	739	715	589	2097	1035	944	905	470	690
gene-ECD_00800	28	26	28	23	31	57	20	28	37	97	22	42	51	24	50
gene-ECD_00801	23	31	16	14	25	39	16	14	21	44	27	41	49	44	30
gene-ECD_00802	382	564	318	381	405	613	525	362	488	991	583	626	588	662	636
gene-ECD_00803	65	32	45	37	67	45	78	69	47	172	116	67	57	26	44
gene-ECD_00804	209	145	163	148	205	215	277	202	147	533	296	219	167	157	198
gene-ECD_00805	3051	1539	2288	2188	2333	2407	5310	2581	1742	6505	3937	2332	2225	1502	1980
gene-ECD_00806	1783	1253	1757	1627	1814	1775	3083	1873	1305	4702	2680	1778	1731	948	1572
gene-ECD_00807	950	925	897	843	1027	1089	1532	948	861	2714	1652	1146	1169	871	997
gene-ECD_00808	617	448	487	556	514	701	1035	474	492	1484	715	731	774	611	621
gene-ECD_00809	98	91	86	110	83	144	177	97	120	307	149	136	125	125	142
gene-ECD_00810	183	118	147	145	145	170	243	127	139	455	315	192	177	139	178
gene-ECD_00811	979	707	777	758	918	917	1241	660	655	2437	1147	936	1034	661	757
gene-ECD_00812	388	250	307	276	327	338	446	257	252	1007	429	352	389	248	308
gene-ECD_00813	307	201	299	300	365	241	404	303	151	747	392	283	403	143	184
gene-ECD_00814	239	238	231	280	334	366	563	256	300	520	381	262	376	221	341
gene-ECD_00815	106	86	85	100	96	117	151	109	89	262	149	95	162	91	117
gene-ECD_00816	777	582	758	796	717	666	1064	583	430	1923	1071	773	1223	372	583
gene-ECD_00817	443	472	381	390	443	551	714	330	444	1143	605	501	759	554	610
gene-ECD_00818	35	22	23	30	33	28	38	23	28	84	32	26	41	30	26
gene-ECD_00819	64	53	49	44	51	57	90	49	41	146	112	75	73	29	66
gene-ECD_00826	7	6	5	6	9	15	13	5	10	17	9	3	3	3	13
gene-ECD_00827	64	85	64	67	59	95	81	45	69	128	83	92	119	62	76
gene-ECD_00828	1951	1518	1682	1682	1842	2187	2407	1632	1620	2989	1428	2347	2173	1195	1838
gene-ECD_00829	9	15	8	9	8	25	16	9	4	24	13	10	5	11	18
gene-ECD_00830	3877	3237	3145	3914	3754	5326	4906	3178	4437	5674	3389	5668	6691	3137	5334
gene-ECD_00831	5192	4815	3886	4685	5077	6893	6118	4142	5536	9253	4403	7440	7825	4899	6859
gene-ECD_00832	162	324	153	139	210	330	192	128	228	396	132	267	312	246	295
gene-ECD_00833	30	25	34	29	30	26	47	35	25	75	43	41	35	18	38
gene-ECD_00834	6	6	7	4	4	7	5	7	6	21	13	10	9	10	4
gene-ECD_00835	5	2	2	2	0	1	1	0	0	1	1	4	1	1	1
gene-ECD_00836	0	0	1	0	1	3	2	1	2	3	4	0	1	2	1
gene-ECD_00837	2	0	0	2	0	0	0	1	0	1	0	0	1	0	1
gene-ECD_00838	5	4	3	3	3	6	6	4	5	13	2	8	5	3	5
gene-ECD_00839	268	205	233	224	305	275	376	309	200	563	362	342	279	159	249
gene-ECD_00840	1446	1288	1286	1209	1533	1608	2300	1414	1260	3481	2175	1550	1811	870	1540
gene-ECD_00841	8	10	10	12	6	5	15	8	2	29	14	10	7	3	9
gene-ECD_00842	6	3	6	2	8	6	6	7	2	13	5	8	5	2	0
gene-ECD_00843	17	29	24	24	23	18	26	21	17	80	48	23	31	23	24
gene-ECD_00844	28	29	10	19	25	20	36	23	29	72	25	25	22	13	20
gene-ECD_00845	223	203	177	184	180	279	308	143	205	553	319	265	291	182	251
gene-ECD_00846	74	60	69	73	82	78	89	60	74	178	108	92	63	56	88
gene-ECD_00847	68	41	55	44	72	65	119	64	42	140	94	63	56	38	40
gene-ECD_00848	20	8	8	5	7	18	14	5	11	28	18	13	15	14	12
gene-ECD_00849	8	8	0	1	7	9	9	1	4	12	4	10	4	8	4
gene-ECD_00850	14	15	6	11	21	18	28	14	17	36	20	12	20	8	12
gene-ECD_00851	95	66	81	108	114	108	175	89	101	238	133	114	135	88	110
gene-ECD_00852	555	608	435	517	569	791	713	506	578	1204	778	875	728	614	736
gene-ECD_00853	101	178	107	104	149	258	183	118	210	223	131	259	271	147	200
gene-ECD_00854	16	16	6	23	22	30	22	13	21	29	13	10	22	13	20
gene-ECD_00855	750	519	670	731	567	814	805	551	478	941	492	1018	1313	397	580
gene-ECD_00856	6392	5193	5472	4216	4667	5865	7712	4343	4303	8474	4658	5305	5855	3332	5359
gene-ECD_00857	2800	2084	2309	1995	2159	2379	3215	2019	1852	3485	1864	2402	2532	1619	2431
gene-ECD_00858	1389	1324	1185	1053	1580	2115	2204	1411	1296	3108	1564	1756	1803	1325	1652
gene-ECD_00859	104	118	91	93	98	119	135	104	90	281	173	114	107	137	142
gene-ECD_00860	67	58	56	40	56	65	84	53	46	132	96	58	54	48	57
gene-ECD_00861	40	40	28	35	59	61	57	43	49	103	48	49	57	41	41
gene-ECD_00862	55	48	39	45	58	81	62	80	57	158	77	88	60	49	62
gene-ECD_00863	93	82	86	91	107	122	196	101	78	308	165	101	130	82	114
gene-ECD_00864	324	358	226	227	284	346	490	277	259	862	450	414	346	390	351
gene-ECD_00865	1530	1290	1228	1114	1369	1651	2227	1096	1193	3596	1498	1668	2065	1136	1345
gene-ECD_00866	817	784	713	610	715	1068	1070	603	661	2151	957	1071	987	641	807
gene-ECD_00867	608	430	429	490	572	536	743	470	387	1580	790	687	623	403	481
gene-ECD_00868	6918	4135	5332	5389	5357	5904	10940	4843	4146	16312	9033	5744	6055	3199	4890
gene-ECD_00869	1346	1129	1077	971	1512	1445	2245	1051	864	4144	1944	1346	1613	1061	1340
gene-ECD_00870	1926	1140	1915	1570	1839	1618	3021	1778	1160	5177	3254	1777	1941	689	1525
gene-ECD_00871	1229	774	1144	1321	1358	1256	2089	1255	996	2834	1605	1536	2100	673	1280
gene-ECD_00872	2535	2188	2201	1901	2862	2374	3393	2602	1957	5550	3267	2564	2598	1415	2508
gene-ECD_00873	1188	1225	979	1025	1329	1449	1595	1179	1051	2807	1659	1484	1463	1203	1399
gene-ECD_00874	1046	863	835	859	865	1010	1538	853	777	2883	1737	1174	1187	879	1022
gene-ECD_00875	1738	969	1234	1258	1332	1416	2589	1435	1119	4639	3138	1268	1279	964	1183
gene-ECD_00876	1268	891	1187	766	889	1082	1325	752	627	3504	1439	1067	1073	419	874
gene-ECD_00877	68	43	63	50	63	51	80	68	49	174	107	71	45	28	46
gene-ECD_00878	44	43	20	39	49	40	71	26	41	98	51	52	62	44	51
gene-ECD_00879	128	104	83	104	84	138	177	112	131	272	212	152	102	164	178
gene-ECD_00880	127	53	93	105	96	95	191	102	74	415	192	112	124	61	82
gene-ECD_00881	1621	997	1258	1247	1596	1387	3248	1748	1019	4531	3461	1397	1361	953	1281
gene-ECD_00882	2027	2982	1761	1876	2567	3600	3258	2132	3003	5236	3143	3596	3369	2957	3366
gene-ECD_00883	928	897	819	736	939	1101	1313	816	832	2272	1104	1087	1080	798	1137
gene-ECD_00884	1054	1136	991	912	1239	1372	1688	1150	1044	2808	1721	1472	1529	1001	1335
gene-ECD_00885	1756	1825	2908	1877	2838	2060	4309	3652	1409	7235	5620	2464	4000	1087	1676
gene-ECD_00886	586	979	471	683	566	1365	936	539	1168	1263	803	882	1521	906	1530
gene-ECD_00887	52205	31565	46006	39814	59349	45468	74604	58057	32377	126213	77488	52160	43268	26121	40077
gene-ECD_00888	808	1913	899	976	985	1892	1051	920	1324	2213	947	1687	2424	1772	1717
gene-ECD_00889	659	541	470	545	628	716	868	574	576	1325	704	815	842	421	599
gene-ECD_00890	3645	3134	2866	3142	3031	4151	4859	2868	3028	7031	3641	4163	4014	2471	3691
gene-ECD_00891	2634	2210	1888	2120	2258	3101	3275	1910	2278	4840	2580	2603	2552	2560	3084
gene-ECD_00892	4842	2909	3288	3310	3365	3897	6808	3154	2956	13708	9311	4058	3593	2873	3303
gene-ECD_00893	2657	2300	2610	2468	2392	3165	4009	2183	2194	5819	3220	3419	3726	2106	2663
gene-ECD_00894	6508	5993	4857	5430	5374	7165	9194	4527	5307	15451	7359	6804	7794	5331	6896
gene-ECD_00895	3685	2584	2401	2971	2834	4095	5957	2560	3299	8035	4354	3203	3710	2327	4057
gene-ECD_00896	1903	1650	1494	1567	1727	2002	2564	1670	1675	4944	2366	2189	2572	1450	1806
gene-ECD_00897	17035	14922	15223	12826	16229	18822	22938	14486	12642	39062	22601	16952	15128	12149	15241
gene-ECD_00898	1011	583	701	661	742	682	1312	679	506	3242	1822	669	684	507	657
gene-ECD_00899	490	199	337	324	312	331	590	316	195	1384	718	315	312	148	259
gene-ECD_00900	518	198	342	272	326	274	590	310	210	1350	616	396	370	168	250
gene-ECD_00901	357	233	329	232	311	293	371	271	178	1093	465	364	399	125	240
gene-ECD_00902	88	85	74	79	74	126	147	102	94	216	140	123	96	128	127
gene-ECD_00903	43	32	45	34	47	46	89	43	29	133	93	33	35	47	27
gene-ECD_00904	64	29	49	50	62	70	94	65	45	128	111	64	65	67	42
gene-ECD_00905	139	121	160	141	178	168	228	156	122	351	205	208	239	104	140
gene-ECD_00906	2486	2440	2210	2025	2531	3133	3400	2404	2403	4293	2431	3299	2995	2234	2863
gene-ECD_00907	95704	76461	80292	73494	96990	110555	130318	85283	78644	194336	105526	109228	106263	54936	87902
gene-ECD_00908	1933	2116	1646	2060	1742	3538	2466	1416	2365	3102	1387	3256	4228	1540	2714
gene-ECD_00909	932	1020	671	865	701	1327	1362	713	1008	2335	1674	1202	1238	1111	1213
gene-ECD_00910	89	115	68	76	118	156	151	77	114	184	103	96	124	93	149
gene-ECD_00911	8434	6863	6581	6347	6145	9412	10099	5433	6610	18530	11292	9508	7549	7054	8262
gene-ECD_00912	2300	2339	1765	1607	1912	2445	3451	1457	1898	6348	3248	2360	2081	2509	2573
gene-ECD_00913	76	56	73	53	76	90	107	74	73	242	139	113	85	77	79
gene-ECD_00914	594	683	478	587	586	792	888	529	605	1510	987	580	962	801	852
gene-ECD_00915	73032	40456	41507	52632	41139	52238	86193	40549	41308	177456	120765	54741	51299	36710	43748
gene-ECD_00916	1513	1204	1113	1275	1275	1290	2238	1150	1058	4016	2254	1400	1650	1092	1315
gene-ECD_00917	381	355	334	346	403	475	604	381	342	911	525	368	480	273	345
gene-ECD_00918	1735	1773	1435	1463	1539	2215	2184	1299	1625	4074	1944	2023	2052	1793	1852
gene-ECD_00919	440	495	346	352	415	603	523	368	364	1131	557	633	467	502	495
gene-ECD_00920	369	382	292	297	358	507	535	306	354	1014	496	522	427	395	469
gene-ECD_00921	55	43	41	46	43	67	87	42	52	113	42	26	59	47	74
gene-ECD_00922	2979	2644	2471	2576	2673	3407	3517	2730	2559	5377	3191	3961	3369	2021	2788
gene-ECD_00923	1027	1028	1061	955	1144	1318	1326	1100	977	2106	1183	1378	1530	776	1089
gene-ECD_00924	357	346	323	333	451	460	582	411	364	764	538	453	426	263	398
gene-ECD_00925	637	823	611	583	762	961	1158	594	745	1967	978	899	1084	816	932
gene-ECD_00926	1578	1638	1185	1269	1653	1902	2424	1272	1483	4561	2103	1891	2082	1751	1877
gene-ECD_00927	2062	1745	1403	1644	1800	2413	3012	1592	1677	5537	3174	2139	1956	1846	2274
gene-ECD_00928	13748	7012	7795	9942	7528	9885	19841	7871	7814	37526	23276	10330	10555	6245	9031
gene-ECD_00929	5831	4725	4954	4438	6873	6230	9324	6382	4742	15908	9201	6291	6116	3600	5517
gene-ECD_00930	3161	2561	2636	2428	3736	3595	5878	3170	2594	8834	5360	3013	3246	2697	3410
gene-ECD_00931	3029	2639	2538	2268	3241	3268	4229	2803	2325	7286	4415	3290	3047	2473	3065
gene-ECD_00932	29579	18135	22256	21808	23408	27143	44223	23171	19872	67624	51084	27017	20473	14464	19490
gene-ECD_00933	812619	542991	601843	600427	721337	794741	1365133	700119	644111	1865164	1210106	729737	689932	440388	665062
gene-ECD_00934	9585	7327	6610	7623	7389	10428	14188	6901	7145	28604	19623	9780	8923	7738	9766
gene-ECD_00935	1732	1612	1430	1274	1647	2089	2397	1578	1516	4321	2293	2117	1718	1867	1816
gene-ECD_00936	27467	19192	20415	20215	25879	26573	41776	23066	19762	66619	40619	25466	25388	17264	24102
gene-ECD_00937	500	392	469	430	449	463	707	538	313	1075	595	441	482	279	414
gene-ECD_00938	23	23	20	32	27	30	28	15	22	76	37	28	28	25	25
gene-ECD_00939	100	55	78	70	101	74	129	69	55	257	155	90	64	51	102
gene-ECD_00940	31	28	33	30	31	40	64	26	36	103	44	52	25	30	35
gene-ECD_00941	33	23	39	27	31	27	61	28	27	79	55	40	50	19	29
gene-ECD_00942	95	71	109	83	78	113	124	75	70	275	170	89	85	48	85
gene-ECD_00943	9	6	6	10	7	13	6	7	6	23	8	12	11	2	10
gene-ECD_00944	54	61	59	66	93	102	96	62	83	146	82	75	83	73	68
gene-ECD_00945	90	83	78	93	105	127	144	116	93	215	152	141	130	106	98
gene-ECD_00946	29	39	27	35	40	39	49	29	49	69	47	49	57	41	48
gene-ECD_00947	42	37	30	48	33	53	64	30	36	74	47	52	46	46	53
gene-ECD_00948	131	141	114	145	126	177	192	115	119	308	176	151	191	97	149
gene-ECD_00949	219	330	195	230	281	404	387	233	323	611	581	408	293	446	402
gene-ECD_00950	601	342	470	440	693	572	1067	675	406	1479	1077	562	578	427	453
gene-ECD_00951	1765	1568	1431	1366	1637	1965	2868	1356	1457	4815	2331	1794	1861	1435	1666
gene-ECD_00952	1476	1584	1137	1235	1284	1768	1963	1227	1347	3836	2370	1880	1618	1717	1696
gene-ECD_00953	1531	1301	1082	1342	1053	1927	2343	1007	1564	4199	2932	1813	1700	1270	1811
gene-ECD_00954	542	347	341	387	353	459	693	391	330	1359	946	536	439	316	415
gene-ECD_00955	2035	1165	1374	1705	1471	1687	2877	1358	1233	5381	3496	1623	1485	1028	1555
gene-ECD_00956	1254	600	861	981	758	1023	1822	904	738	3608	2300	1110	1075	570	852
gene-ECD_00957	812	664	987	885	1056	1061	1484	970	892	2107	999	545	1414	603	1118
gene-ECD_00958	2554	2399	2445	2342	2380	2705	3795	2449	2132	6590	3595	3122	3566	2367	2514
gene-ECD_00959	2289	2500	1889	1662	2369	2677	2867	1901	1935	5147	2142	2853	2920	2378	2430
gene-ECD_00960	823	574	828	754	772	728	1345	862	616	2006	1346	766	989	356	681
gene-ECD_00961	114670	72531	77899	86250	82295	108335	191561	86892	80299	246816	148891	102253	95509	54115	84511
gene-ECD_00962	967	709	1012	968	998	1063	1386	1077	700	2267	1353	1030	1385	619	855
gene-ECD_00963	568	426	421	499	637	781	1047	632	523	1713	1069	597	765	403	720
gene-ECD_00964	938	962	754	746	995	1230	1160	945	828	2168	1386	1209	1113	914	1163
gene-ECD_00965	74	66	72	79	64	126	112	56	81	194	131	83	123	88	71
gene-ECD_00966	4127	3304	3507	3416	3628	4088	5742	3693	3104	9628	6057	4148	4292	2583	3998
gene-ECD_00967	6771	4957	6522	5261	7688	5880	9927	8888	5170	15958	10186	9161	7601	3584	5083
gene-ECD_00968	67	104	77	64	86	143	104	74	89	184	136	107	124	80	105
gene-ECD_00969	491	461	645	579	505	612	672	554	453	1110	584	891	980	372	529
gene-ECD_00970	2051	1569	1809	1941	1898	2091	4663	2249	1515	5501	5497	2321	2566	1279	1698
gene-ECD_00971	743	758	622	599	701	944	1029	513	781	1886	1270	889	975	870	929
gene-ECD_00972	116	121	119	105	147	163	174	118	155	326	187	118	174	137	161
gene-ECD_00973	113	121	112	98	124	163	166	117	137	288	181	153	198	144	148
gene-ECD_00974	1466	1110	1195	1132	1260	1807	1962	1133	1163	4454	2388	1661	1857	1226	1470
gene-ECD_00975	49	43	62	35	49	62	46	52	37	90	41	60	79	51	66
gene-ECD_00976	63	73	64	62	87	100	78	77	80	140	98	91	102	72	72
gene-ECD_00977	31	28	23	25	30	30	41	30	24	69	33	34	33	22	26
gene-ECD_00978	46	52	41	46	61	54	94	49	41	133	78	65	60	44	40
gene-ECD_00979	15	16	15	18	24	22	18	23	20	47	37	33	25	13	24
gene-ECD_00980	57	61	54	43	63	52	59	48	48	104	77	75	60	58	46
gene-ECD_00981	142	93	103	115	120	130	156	90	85	315	211	171	129	88	115
gene-ECD_00982	129	113	103	100	90	156	168	102	89	280	184	175	138	92	104
gene-ECD_00983	402	343	370	315	410	405	553	371	322	1081	669	409	414	272	404
gene-ECD_00984	556	411	510	467	499	566	680	534	380	1375	758	680	543	322	419
gene-ECD_00985	32	34	23	30	29	47	69	32	21	103	71	36	53	31	37
gene-ECD_00986	52	57	43	56	70	69	93	53	43	178	124	84	74	41	59
gene-ECD_00987	145	232	135	145	188	315	213	168	197	434	201	283	239	204	241
gene-ECD_00988	12	10	16	12	12	16	20	15	15	36	12	18	13	12	11
gene-ECD_00989	3	0	1	2	1	5	2	6	5	4	6	1	3	3	3
gene-ECD_00990	28	36	36	45	38	51	73	29	20	113	61	29	60	19	35
gene-ECD_00991	3	1	0	0	0	2	2	1	0	4	5	2	1	2	3
gene-ECD_00992	1559	4916	1189	1821	2499	3598	2312	1889	3228	5544	2549	3892	6161	4461	3303
gene-ECD_00993	156	232	107	140	218	168	128	190	135	443	289	320	288	250	133
gene-ECD_00994	57	24	33	51	32	72	51	40	46	67	49	22	56	49	45
gene-ECD_00995	238	330	193	199	322	376	393	244	280	626	340	331	383	362	369
gene-ECD_00996	520	573	511	486	589	726	602	526	553	1134	549	761	824	532	667
gene-ECD_00997	263	274	320	223	362	445	427	355	319	683	455	434	518	233	339
gene-ECD_00998	391	252	359	281	345	364	504	342	211	922	634	341	384	202	273
gene-ECD_00999	36	31	25	30	28	43	56	33	39	85	59	36	36	25	28
gene-ECD_01000	199	146	163	144	203	221	282	188	144	537	329	183	215	120	193
gene-ECD_01001	211	202	199	156	213	223	285	267	155	538	351	259	199	119	159
gene-ECD_01002	358	287	365	281	404	262	383	383	187	826	529	386	348	181	294
gene-ECD_01003	2233	1908	2414	1847	2599	2066	3222	2495	1639	5912	3807	2329	2407	1256	2121
gene-ECD_01004	20	18	16	15	24	17	17	12	21	39	19	16	23	11	23
gene-ECD_01005	11310	6046	10649	8972	13037	7827	21987	16326	6179	33222	21832	9085	11648	3985	6787
gene-ECD_01006	967	556	953	730	1064	788	1329	1086	564	2856	1574	1105	978	313	694
gene-ECD_01007	889	576	948	759	794	710	1261	756	478	3114	1529	863	942	307	788
gene-ECD_01008	18	12	13	15	31	22	22	19	13	66	23	21	23	13	24
gene-ECD_01009	122	80	101	122	121	156	133	115	114	350	165	142	121	90	122
gene-ECD_01010	91	67	87	62	102	94	134	93	71	219	112	103	74	45	94
gene-ECD_01011	44	35	51	48	54	52	73	39	41	112	73	65	60	41	48
gene-ECD_01012	88	90	74	68	97	140	129	106	73	239	129	121	107	79	113
gene-ECD_01013	32	32	37	25	35	40	37	27	31	83	59	50	35	26	50
gene-ECD_01014	50	42	44	53	52	49	74	58	47	143	126	71	71	48	67
gene-ECD_01015	47	23	46	37	48	37	62	30	45	141	116	36	45	36	51
gene-ECD_01016	495	404	504	442	522	721	877	474	482	1331	836	562	620	458	591
gene-ECD_01017	12209	3096	6787	6467	5891	4464	20875	6902	3214	59625	66644	4280	4770	2724	3253
gene-ECD_01018	1534	740	1839	942	1293	1417	2491	973	693	5778	6792	1101	1138	626	894
gene-ECD_01019	195	92	116	163	161	149	451	118	131	515	403	211	145	96	146
gene-ECD_01020	1467	454	541	1067	987	684	4065	772	740	3771	5350	962	527	478	897
gene-ECD_01021	1033	400	433	745	799	576	2648	600	615	2506	2583	797	474	336	742
gene-ECD_01022	1652	581	927	1101	1488	869	3328	1348	725	4772	5125	1117	780	489	1027
gene-ECD_01023	69	41	58	68	59	57	168	67	55	241	172	68	61	37	56
gene-ECD_01024	38	31	28	42	28	48	81	30	54	114	92	42	54	26	29
gene-ECD_01025	46	52	39	50	36	85	63	51	58	157	94	82	61	30	73
gene-ECD_01026	163	204	143	152	178	295	307	161	149	566	423	253	182	147	255
gene-ECD_01027	100	95	88	91	113	128	211	106	97	329	217	121	139	91	175
gene-ECD_01028	2	3	1	2	1	4	5	3	1	9	3	5	3	3	3
gene-ECD_01029	4	2	2	0	1	3	2	1	0	2	4	2	5	1	5
gene-ECD_01030	4713	3343	3541	4190	3403	4638	7120	3013	3445	10479	6132	4481	4938	2874	3831
gene-ECD_01031	3782	3439	2881	3016	2892	4608	5473	2353	3439	8206	4529	3627	3772	3016	4055
gene-ECD_01032	2658	2587	2186	2208	2187	3137	3396	1654	2312	5009	2959	2987	2780	2087	2773
gene-ECD_01033	767	704	559	591	630	1036	1056	538	750	1697	959	934	825	710	978
gene-ECD_01034	48	66	47	59	54	87	88	65	75	152	97	108	95	69	84
gene-ECD_01035	3	6	6	2	2	6	7	5	6	12	8	6	3	10	7
gene-ECD_01036	1	7	0	4	3	6	2	1	4	13	4	9	4	1	5
gene-ECD_01037	8	11	6	5	9	26	20	7	19	25	13	12	15	15	15
gene-ECD_01038	18	13	12	13	22	30	29	17	17	41	16	18	32	13	27
gene-ECD_01039	193	116	173	143	184	148	277	167	104	653	332	170	171	85	133
gene-ECD_01040	8	2	6	7	6	7	8	4	4	25	7	13	7	12	5
gene-ECD_01041	8	7	8	6	3	10	14	6	11	16	5	5	9	8	15
gene-ECD_01042	763	564	707	658	778	675	1063	714	633	1595	1088	911	1025	418	694
gene-ECD_01043	1152	1075	1064	981	1185	1238	1533	1104	910	2411	1418	1395	1435	731	1005
gene-ECD_01044	117	99	84	78	104	102	122	91	89	212	115	134	145	107	118
gene-ECD_01045	3572	3629	3160	2952	3233	4409	5493	2833	3191	8175	4992	3667	3475	3431	3716
gene-ECD_01046	4996	4431	3422	3926	3875	5617	6422	3514	4285	12073	6777	5632	5077	4376	5343
gene-ECD_01047	208	238	279	185	255	277	242	229	207	484	200	399	464	166	227
gene-ECD_01048	1105	1616	1260	1053	1261	2032	1219	1047	1314	1864	807	1579	1667	969	1791
gene-ECD_01049	1594	2066	1733	1489	1753	2542	1905	1609	1680	3265	1528	2539	2695	1397	2092
gene-ECD_01050	1886	1673	1878	1572	1635	1761	2427	1583	1404	3720	1912	1904	2082	1307	1630
gene-ECD_01051	334	259	199	251	336	308	531	309	218	1004	750	302	326	327	352
gene-ECD_01052	1596	871	1032	1095	1309	1159	2445	1041	941	3613	2148	1060	1122	644	1056
gene-ECD_01053	21	14	19	30	11	25	29	14	21	43	27	24	19	24	20
gene-ECD_01054	9	4	3	8	11	7	13	9	8	51	17	10	12	7	5
gene-ECD_01055	1649	1527	1490	1248	1384	1585	2312	1285	1256	3926	2300	1737	1732	1329	1431
gene-ECD_01056	1517	1276	1711	1139	1287	1253	2028	1592	1078	3187	3076	2042	1815	836	998
gene-ECD_01057	117	83	87	131	99	123	122	106	96	241	128	171	236	125	139
gene-ECD_01058	992	987	803	755	982	1220	1374	738	847	2144	1563	1109	955	1286	1212
gene-ECD_01059	1316	1134	1149	1074	1143	1474	1556	1009	1036	2563	1364	1503	1421	969	1309
gene-ECD_01060	7796	4803	6345	5531	8034	6954	11017	7594	5425	17267	10243	7667	6087	3920	6600
gene-ECD_01061	448	450	360	413	469	651	660	496	498	878	600	656	645	417	587
gene-ECD_01062	2736	1895	2257	2191	3215	2456	4672	2858	1967	6926	4453	2428	2528	1527	2220
gene-ECD_01063	3981	2060	3316	3065	4288	2957	6671	4231	2362	9806	6699	3129	2900	1772	2940
gene-ECD_01064	3397	2386	3053	2602	3968	3139	5656	4181	2339	8719	5508	3221	2924	1907	2879
gene-ECD_01065	472	631	454	441	562	687	680	550	487	1318	670	762	677	660	657
gene-ECD_01066	343	313	243	299	297	324	532	303	283	733	420	388	360	247	325
gene-ECD_01067	259	151	193	208	188	162	393	163	154	415	215	176	265	153	234
gene-ECD_01068	504	301	354	509	282	407	957	314	307	885	439	367	520	305	403
gene-ECD_01069	59	57	49	75	50	73	134	50	61	102	47	64	87	50	65
gene-ECD_01070	398	234	183	386	204	326	729	231	336	477	284	263	359	279	289
gene-ECD_01071	977	622	556	913	467	824	1773	624	719	1246	851	684	803	639	636
gene-ECD_01072	2321	1307	1144	1975	1365	1969	4374	1526	1809	2824	2306	1551	1711	1500	1650
gene-ECD_01073	582	337	302	518	360	515	973	437	482	665	547	463	469	497	412
gene-ECD_01074	875	561	502	765	595	775	1587	654	798	1032	879	700	790	700	649
gene-ECD_01075	232	226	129	228	190	247	402	181	242	307	208	205	256	263	202
gene-ECD_01076	196	180	157	183	154	238	432	196	218	298	210	193	193	221	210
gene-ECD_01077	140	170	83	114	113	179	251	127	167	251	186	157	171	177	164
gene-ECD_01078	364	277	239	310	268	370	640	327	310	696	483	284	339	272	291
gene-ECD_01079	485	284	349	423	368	433	766	379	310	930	836	377	356	302	323
gene-ECD_01080	16822	17486	12595	13479	14983	19697	22796	11965	15055	45245	21996	18556	19877	15437	17878
gene-ECD_01081	431	610	410	575	609	898	760	489	594	1260	593	728	1568	590	703
gene-ECD_01082	401	403	353	357	421	586	596	433	381	1216	664	612	660	517	516
gene-ECD_01083	723	490	626	691	684	759	1087	673	592	1605	937	773	883	482	756
gene-ECD_01084	8446	5991	4639	6881	5895	9472	11924	5662	7257	16243	7828	7785	8519	6269	8284
gene-ECD_01085	10944	10551	10937	10413	8236	11361	17750	10871	8853	25047	14392	11651	14718	7221	9805
gene-ECD_01086	4187	3972	3503	3773	3590	4735	5224	3696	3531	9349	4371	5453	5778	3573	4473
gene-ECD_01087	7053	6354	5490	5731	6461	8707	9509	6274	6607	18632	8456	8784	8497	6162	8689
gene-ECD_01088	11818	7992	7981	8824	8709	10478	17685	8306	8277	31103	20007	10086	9593	6788	10216
gene-ECD_01089	16133	10238	10520	12275	12015	14720	23565	11799	12055	38900	23125	15706	17692	9641	13099
gene-ECD_01090	19519	13591	14106	17858	16115	20964	28357	14917	16649	40001	24108	21219	26878	13309	17691
gene-ECD_01091	33312	23321	22975	24016	27935	32611	45208	25414	22503	83106	61050	33049	29943	22794	27830
gene-ECD_01092	525	538	438	491	526	653	826	449	518	1559	836	662	785	535	651
gene-ECD_01093	372	422	332	337	359	471	546	356	351	1036	564	496	487	438	459
gene-ECD_01094	804	931	610	543	803	964	1178	614	685	2131	1140	801	733	755	926
gene-ECD_01095	1666	1795	1347	1234	1592	1983	2233	1298	1439	4271	2185	1938	1873	1574	1868
gene-ECD_01096	1928	2107	1753	1709	1750	2646	2470	1563	1838	4541	2299	2654	2828	1650	2292
gene-ECD_01097	9778	19654	9594	9701	11223	27632	7693	6706	15590	6724	2731	24356	21706	7795	18058
gene-ECD_01098	355	402	366	269	365	535	484	349	350	742	456	526	550	281	408
gene-ECD_01099	995	672	988	1053	854	1001	1288	871	699	2109	1120	1379	1524	669	670
gene-ECD_01100	1460	1146	1102	1234	1294	1558	2039	1160	1301	3025	1712	1532	1603	1150	1547
gene-ECD_01101	3930	3350	3410	3132	3504	3875	5683	3227	3192	9436	5361	4371	4354	2752	3731
gene-ECD_01102	1348	1532	1082	1184	1399	2202	1807	1065	1593	3043	1518	1933	1801	1551	1978
gene-ECD_01103	2493	2607	2310	2221	2491	3590	3119	1887	2539	5087	2618	3283	3530	2233	3351
gene-ECD_01104	3984	3954	3540	3107	4302	5483	6649	3878	3967	9952	5707	4701	4534	3195	4729
gene-ECD_01105	31518	46689	35792	35382	24711	63821	17853	16707	49495	17692	8758	65245	59713	29727	55852
gene-ECD_01106	1141	2074	1207	1375	836	3397	765	612	2210	1110	674	3500	2793	1747	2924
gene-ECD_01107	1337	1457	1142	1188	1339	1673	2277	1249	1405	3261	2026	1489	1438	1088	1663
gene-ECD_01108	149	208	157	180	165	294	153	105	191	161	62	215	283	120	332
gene-ECD_01109	122	89	145	91	130	149	173	96	123	331	188	127	172	132	128
gene-ECD_01110	4924	3976	3454	3736	3976	4650	8191	3456	3616	11971	9817	4364	4488	4027	4650
gene-ECD_01111	32	45	36	40	39	77	47	34	41	76	61	46	46	30	48
gene-ECD_01112	948	847	751	735	956	1077	1285	771	773	2614	1101	1217	1214	993	922
gene-ECD_01113	1078	763	854	818	792	1102	1187	720	733	2574	1273	1108	998	869	953
gene-ECD_01114	1332	1528	1060	1251	1261	1809	1881	1027	1313	3467	1590	1729	1812	1328	1617
gene-ECD_01116	32	40	29	23	26	30	41	27	26	70	34	33	34	23	31
gene-ECD_01117	2	1	6	2	0	7	4	5	3	4	3	1	1	0	3
gene-ECD_01118	398	344	374	326	457	447	625	373	334	1045	604	466	382	303	489
gene-ECD_01119	13	11	11	13	9	11	11	12	21	18	12	16	16	23	15
gene-ECD_01120	16	21	7	14	11	15	18	7	26	45	25	20	27	12	21
gene-ECD_01121	5881	2417	3950	4419	3532	3728	9058	3860	2817	11911	9457	3431	3635	1775	2922
gene-ECD_01122	295	344	198	218	237	419	416	207	341	675	416	375	363	337	463
gene-ECD_01123	434	456	305	387	432	551	538	327	388	1009	542	533	553	479	483
gene-ECD_01124	553	689	407	488	499	781	871	443	557	1469	740	683	759	763	704
gene-ECD_01125	952	767	910	778	951	1069	1404	995	737	2345	1491	1211	1055	653	893
gene-ECD_01126	2643	2263	2357	2225	2505	2764	3434	2403	2122	5534	3404	3075	2788	2018	2536
gene-ECD_01127	2159	2850	1728	1803	2426	3784	3373	1813	2886	5075	2706	3108	3096	2360	3311
gene-ECD_01128	2247	1764	1965	2132	2015	2530	3248	1869	2046	4710	2979	2665	2897	1446	2284
gene-ECD_01129	3239	2126	1854	2487	1832	2954	4613	1597	2349	8028	6410	2558	2435	2009	2389
gene-ECD_01130	903	1061	727	809	764	1118	1119	700	859	2341	1288	1155	1143	1083	1099
gene-ECD_01131	1614	2034	1328	1546	1612	2306	2089	1231	1768	4010	2043	2144	2122	2304	2234
gene-ECD_01132	392	469	400	367	377	556	527	285	373	802	401	515	586	432	474
gene-ECD_01133	233	348	180	230	259	417	362	222	349	531	245	322	452	363	379
gene-ECD_01134	95685	48186	69909	66579	69790	66207	143207	74237	51546	232412	152210	69686	65584	31921	49588
gene-ECD_01135	63	57	44	75	69	63	78	39	53	169	57	47	107	30	75
gene-ECD_01136	10	7	6	4	10	8	21	5	6	51	12	10	9	5	9
gene-ECD_01137	488	413	435	391	451	452	874	461	387	1348	770	444	517	365	467
gene-ECD_01138	1183	746	887	665	1238	1071	1739	740	557	3926	1186	758	1063	624	732
gene-ECD_01139	0	4	0	2	0	1	6	3	3	1	5	2	4	2	5
gene-ECD_01140	2	2	0	1	0	3	2	1	1	6	1	1	5	1	1
gene-ECD_01141	0	0	1	0	1	0	4	1	0	2	5	1	1	0	0
gene-ECD_01142	1	3	1	0	2	0	2	0	0	9	6	1	2	2	0
gene-ECD_01143	7	8	10	8	16	12	16	10	5	18	15	11	12	10	7
gene-ECD_01144	4	1	2	10	2	8	3	2	1	8	10	2	4	2	4
gene-ECD_01146	10	7	8	11	6	13	15	7	7	17	10	10	8	4	10
gene-ECD_01147	4	5	5	9	5	8	10	5	3	9	5	5	13	6	10
gene-ECD_01148	1	3	1	4	3	1	4	2	0	3	0	0	5	2	1
gene-ECD_01149	2159	1613	1676	1716	2019	1914	3152	1906	1509	4607	2503	2094	1934	1328	1786
gene-ECD_01150	6299	4939	5894	5018	6591	6244	9626	5836	4732	16003	9896	6713	6462	3937	5283
gene-ECD_01151	2975	3026	2619	2524	3097	3793	4896	2856	2837	7702	4330	3063	3673	2562	3434
gene-ECD_01152	191	141	162	182	214	210	332	176	171	417	208	228	219	112	188
gene-ECD_01153	2819	2502	3075	2632	3074	3052	3947	2861	2169	5611	2980	3479	4029	1529	2446
gene-ECD_01154	856	824	786	728	767	1130	1589	725	828	2062	1274	968	1330	740	1015
gene-ECD_01155	2543	1470	2119	1979	2423	2297	4168	2318	1911	6647	3949	2463	2165	1631	2384
gene-ECD_01156	513	468	414	392	530	536	881	389	420	1340	712	499	598	446	510
gene-ECD_01158	64	80	65	52	65	74	116	59	71	139	83	77	61	46	67
gene-ECD_01159	175	147	144	152	176	224	241	155	155	413	249	184	178	122	178
gene-ECD_01160	424	365	323	376	338	530	522	399	348	992	515	537	511	445	450
gene-ECD_01161	2137	1852	1734	1721	1727	2409	2715	1602	1641	5608	3296	2469	2296	1997	1884
gene-ECD_01162	1970	2297	1714	1789	2064	3165	3169	1893	2530	4908	2583	3010	3561	2212	2734
gene-ECD_01163	872	532	853	550	884	639	1076	825	397	2802	1591	820	938	274	539
gene-ECD_01164	3202	1176	2483	1666	2432	1476	4976	2610	960	17531	21005	1495	1481	927	1147
gene-ECD_01165	1393	964	1154	947	1185	1263	2085	1291	843	6851	7137	1155	1191	854	1052
gene-ECD_01166	3227	2927	2845	3040	3158	3529	4162	2663	2722	6627	3092	3851	4162	2502	3084
gene-ECD_01167	626	586	558	510	605	785	926	511	560	1580	795	793	875	580	657
gene-ECD_01168	211	204	198	197	215	254	363	195	205	623	331	244	248	198	227
gene-ECD_01169	20	20	26	20	35	33	48	28	14	109	54	25	34	29	23
gene-ECD_01170	5	7	14	8	11	16	10	8	7	30	17	13	25	6	4
gene-ECD_01171	13	16	5	9	11	14	13	9	6	24	12	21	18	16	17
gene-ECD_01172	548	883	639	423	956	947	641	771	448	1163	586	724	917	770	721
gene-ECD_01173	9931	9074	11504	8315	14524	11507	8926	13359	6968	7776	3095	11799	13690	6120	8568
gene-ECD_01174	5294	4033	5289	4469	6743	5024	4560	5830	3635	4254	1778	5837	6408	2393	4498
gene-ECD_01175	7732	6784	7981	7114	8861	8615	6683	6906	5199	6725	2930	9151	10530	3292	7026
gene-ECD_01176	811	586	628	624	578	729	1099	529	566	2026	1199	747	753	537	752
gene-ECD_01177	356	486	412	384	400	572	477	361	442	767	408	537	590	412	499
gene-ECD_01178	3656	3360	2837	2974	3185	4282	4614	2877	3223	8066	4921	3793	3267	3694	3883
gene-ECD_01179	382	399	311	266	466	492	635	451	404	1170	640	533	563	470	471
gene-ECD_01180	6396	1877	5769	6256	5194	3563	11290	7845	2745	19172	13905	5686	5735	1568	2955
gene-ECD_01181	1439	1237	1137	1113	1463	1749	2140	1526	1081	3841	2462	1632	1538	996	1540
gene-ECD_01182	4909	4251	3926	4124	4271	5121	5923	3685	3479	12048	8107	5745	5551	4604	4341
gene-ECD_01183	2466	2415	2046	2011	2422	2861	3382	2220	2159	5730	3129	3031	3229	2188	2585
gene-ECD_01184	995	1095	842	835	996	1366	1532	889	986	2399	1117	1365	1330	942	1256
gene-ECD_01185	3637	3843	3156	2966	3869	4070	4836	3741	3067	8951	4721	4337	4817	3201	3894
gene-ECD_01186	3973	5185	3626	3398	4691	6011	4668	3659	4382	8583	3744	5803	5418	4569	5645
gene-ECD_01187	1320	2090	1218	1079	1586	2440	1472	1352	1554	3270	1278	2484	2044	1882	2162
gene-ECD_01188	282	459	204	249	336	566	293	306	359	697	232	545	459	479	471
gene-ECD_01189	1075	1421	911	947	1175	1716	1337	934	1175	2590	1026	1744	1982	1406	1514
gene-ECD_01190	8492	7194	6674	6999	6342	10488	10672	5532	7716	17478	11109	9999	8848	6608	8822
gene-ECD_01191	229	141	155	195	133	220	226	131	184	532	393	257	190	149	176
gene-ECD_01192	25	38	24	18	18	36	30	19	35	54	29	43	32	32	25
gene-ECD_01193	20	9	23	11	17	15	21	15	10	26	8	31	31	14	17
gene-ECD_01194	399	233	213	304	255	331	470	250	276	1284	842	332	327	289	291
gene-ECD_01195	72	43	73	59	56	64	110	58	47	151	99	56	75	38	62
gene-ECD_01196	1311	1174	1470	1098	1399	1259	2248	1308	954	3787	2113	1271	1526	864	1288
gene-ECD_01197	456	382	447	503	464	528	861	498	397	1044	717	340	557	299	496
gene-ECD_01198	969	964	839	839	1031	1234	1436	835	1029	2301	1446	1174	1306	778	1187
gene-ECD_01199	2850	1763	2382	2026	2238	1927	3372	2142	1444	6205	3598	2276	2061	1278	1695
gene-ECD_01200	1846	1141	1273	1254	1593	1634	2500	1440	1186	4835	2441	1578	1472	1116	1560
gene-ECD_01201	28	37	38	36	34	38	50	36	34	99	54	42	46	41	55
gene-ECD_01202	410	346	379	301	399	468	557	373	293	1296	695	470	371	294	418
gene-ECD_01203	347	245	238	236	288	349	451	296	243	838	513	400	320	231	279
gene-ECD_01204	168	106	108	140	135	161	249	132	115	431	263	149	145	98	169
gene-ECD_01205	112	61	78	95	90	102	153	80	63	242	168	107	103	68	101
gene-ECD_01208	3167	2891	2738	2343	3659	3798	4540	2884	2627	6120	3289	3570	3080	2528	3299
gene-ECD_01209	413	402	341	483	439	547	569	333	402	809	379	512	818	351	470
gene-ECD_01210	550	570	493	488	676	833	910	547	540	1429	810	706	800	569	747
gene-ECD_01211	632	585	482	493	733	795	913	559	543	1613	930	651	727	556	636
gene-ECD_01212	2985	1607	2063	2469	2109	2644	4380	1898	2166	7155	4772	2658	2759	1621	2378
gene-ECD_01213	36366	19102	28479	34203	32572	31437	50894	37605	23999	67696	45913	46914	46498	18116	23733
gene-ECD_01214	135	98	86	97	119	138	243	100	129	265	202	132	133	159	148
gene-ECD_01215	293370	360833	307665	227907	387215	416846	324519	288456	328524	207036	67461	386380	403717	240844	327082
gene-ECD_01216	472	531	428	546	469	790	546	438	594	808	515	717	827	444	785
gene-ECD_01217	17690	18566	16890	12877	18000	21863	23797	15173	16660	40445	21712	18488	22060	14406	17480
gene-ECD_01218	1734	2122	1466	1169	1858	2260	2217	1366	1795	3936	1933	2008	2533	2089	1727
gene-ECD_01219	1599	1940	1332	1162	1278	2135	2071	1111	1439	3863	1781	1799	2151	1589	1614
gene-ECD_01220	2330	2156	1674	1593	1570	2582	3042	1530	1931	5609	2907	2366	2996	1729	1990
gene-ECD_01221	2434	1544	1601	1711	1352	2183	3239	1340	1574	5516	3086	2068	2286	1224	1552
gene-ECD_01222	845	808	740	741	801	1079	1253	664	785	2152	1222	1001	1071	707	879
gene-ECD_01223	1763	1403	1465	1375	1679	1978	2601	1486	1475	4977	2858	2065	2106	1274	1619
gene-ECD_01224	800	771	684	745	828	990	1172	690	777	1519	845	967	1010	724	920
gene-ECD_01225	692	445	725	745	564	699	1076	707	542	1389	713	718	1230	419	647
gene-ECD_01226	300	167	167	231	269	217	714	182	220	665	344	337	236	166	237
gene-ECD_01227	41	68	35	47	48	78	71	51	41	133	76	57	64	80	71
gene-ECD_01228	237	269	207	185	234	359	370	262	230	601	433	301	300	257	270
gene-ECD_01229	264	242	250	229	257	354	381	262	230	744	463	357	334	274	256
gene-ECD_01230	351	158	255	226	312	267	673	439	204	1014	1210	255	306	162	242
gene-ECD_01231	26	15	16	15	7	13	29	17	8	88	37	22	14	9	14
gene-ECD_01232	11	6	4	1	8	3	12	6	5	31	21	2	2	0	5
gene-ECD_01233	0	3	1	0	0	0	0	0	1	2	1	1	0	0	3
gene-ECD_01234	1325	1521	937	977	964	1185	1726	852	856	3240	1774	1188	1222	731	873
gene-ECD_01235	1968	2516	1477	1523	1565	1957	2898	1372	1516	5083	2551	1934	2136	1269	1783
gene-ECD_01236	943	1370	743	679	957	964	1476	886	738	2989	1440	940	925	650	828
gene-ECD_01237	236	1189	181	206	218	273	229	201	218	559	268	315	275	184	268
gene-ECD_01238	142	1052	116	123	136	186	152	111	124	282	112	167	162	133	178
gene-ECD_01239	9	11	7	18	5	13	10	13	5	18	7	16	15	6	13
gene-ECD_01240	829	945	734	766	948	1105	1365	772	983	1810	1004	1254	1372	894	1164
gene-ECD_01241	2652	2146	2212	2081	2902	3089	3375	2603	2347	5713	3413	3146	2686	1899	2534
gene-ECD_01243	5	4	16	7	11	16	11	7	9	13	3	20	17	9	9
gene-ECD_01244	2	2	3	3	5	2	7	5	3	8	7	8	6	2	7
gene-ECD_01245	927	1058	748	789	767	1222	1133	805	961	2213	1376	1403	1263	1155	1130
gene-ECD_01246	1266	891	868	1040	1286	1280	2324	995	1038	3125	1969	1182	1305	893	1203
gene-ECD_01247	2005	1252	1453	1397	1690	1721	3747	1549	1268	5251	3781	1570	1700	1142	1477
gene-ECD_01248	2626	2654	2455	2599	2643	3525	3748	2239	2953	5100	2775	3553	3871	2397	3362
gene-ECD_01249	531	510	618	700	509	710	831	522	622	1005	541	563	1203	494	777
gene-ECD_01250	5530	4017	3754	4237	4306	4985	9494	3900	4738	15796	14501	5296	4841	4893	4465
gene-ECD_01251	2886	2252	2375	2281	2432	2759	4018	2086	2163	8500	4768	2775	2770	2153	2442
gene-ECD_01253	14886	10705	12452	9873	12413	12738	17675	10733	8908	40694	22730	13144	13094	6872	10527
gene-ECD_01254	4384	4139	3520	3558	3646	6023	6244	3330	4248	8328	4123	4624	4839	3458	5300
gene-ECD_01255	1009	993	805	972	930	1370	1295	762	1048	1980	929	1375	1536	792	1143
gene-ECD_01256	564	563	539	611	585	747	787	498	594	1221	683	678	977	478	655
gene-ECD_01257	1281	1378	1073	1116	1413	1839	2079	1267	1346	3704	2042	1827	1856	1385	1491
gene-ECD_01258	437	416	312	365	370	569	550	302	437	845	649	508	421	518	503
gene-ECD_01259	155	204	122	142	134	235	227	125	200	325	239	180	221	224	266
gene-ECD_01260	140	58	85	110	91	92	150	114	57	351	148	118	120	60	62
gene-ECD_01261	1201	1127	959	915	1422	1302	2003	1248	1007	2901	1432	1258	1564	1165	1062
gene-ECD_01262	553	432	375	471	442	585	814	437	438	1701	1097	556	517	560	539
gene-ECD_01263	2113	2022	1637	1644	1972	2101	2988	1829	1562	6321	4330	2165	2015	2140	1938
gene-ECD_01264	386	329	255	314	346	362	594	275	242	2283	1128	382	339	289	356
gene-ECD_01265	12686	7858	8384	9468	7811	12261	17911	8150	8570	33556	23152	11629	10743	7295	9153
gene-ECD_01266	192	147	155	187	183	249	293	168	179	441	260	211	261	132	229
gene-ECD_01267	798	496	516	649	587	872	1309	507	640	1862	979	670	728	434	677
gene-ECD_01268	954	820	633	726	656	1145	1495	607	851	2243	1293	931	1073	508	940
gene-ECD_01269	271	226	185	203	178	244	321	178	183	687	325	295	280	200	224
gene-ECD_01270	400	317	314	353	347	401	433	301	260	1049	556	414	373	321	319
gene-ECD_01271	976	987	886	760	990	1013	1337	904	816	2331	1306	1064	1180	862	982
gene-ECD_01272	46	39	39	36	46	44	73	31	35	127	44	53	69	30	45
gene-ECD_01273	393	226	370	277	335	274	556	291	196	1425	684	301	345	167	233
gene-ECD_01274	1003	395	765	552	790	549	1169	508	356	3756	1658	538	759	327	507
gene-ECD_01275	327	224	360	226	276	233	430	182	152	1139	617	214	315	163	204
gene-ECD_01276	886	525	750	613	728	717	1250	659	501	3232	1638	662	783	456	576
gene-ECD_01277	1132	488	797	697	693	569	1289	596	400	4788	1669	702	726	247	547
gene-ECD_01278	631	330	493	431	495	322	753	323	258	2774	881	493	550	167	333
gene-ECD_01279	734	432	475	523	474	504	918	409	345	2593	996	578	561	271	431
gene-ECD_01280	853	594	710	695	741	759	1264	677	585	2015	989	759	893	501	708
gene-ECD_01281	1233	834	1040	1124	1073	1096	2066	952	949	2001	1458	944	1458	583	1099
gene-ECD_01282	107	72	106	125	111	103	202	110	89	300	195	142	119	67	126
gene-ECD_01283	145	108	116	146	151	150	280	120	125	363	279	129	155	102	135
gene-ECD_01284	131	46	80	89	103	110	197	85	101	247	160	97	98	68	105
gene-ECD_01285	845	1057	1147	1031	1253	1191	1925	1310	958	2295	1435	1324	2218	687	892
gene-ECD_01286	16	20	33	14	32	19	44	25	21	83	44	21	33	14	14
gene-ECD_01287	17	9	14	17	19	12	21	8	13	31	30	12	17	9	18
gene-ECD_01288	14	6	5	10	10	12	12	10	5	22	11	16	6	8	17
gene-ECD_01289	16	11	14	23	17	13	22	21	13	32	18	21	20	8	18
gene-ECD_01290	45	36	33	59	58	50	65	53	30	133	85	50	42	32	60
gene-ECD_01291	26	37	35	36	51	45	50	29	32	111	61	58	35	22	40
gene-ECD_01292	79	68	67	61	77	100	107	66	71	154	86	81	113	68	111
gene-ECD_01293	80	93	106	86	113	109	132	88	69	254	114	124	122	91	105
gene-ECD_01294	21	12	14	8	13	19	19	11	11	41	30	12	26	15	21
gene-ECD_01295	23	12	18	24	14	24	37	14	23	47	31	26	30	17	35
gene-ECD_01296	6	1	9	2	2	3	12	4	11	16	11	7	5	5	3
gene-ECD_01297	78	83	68	55	96	101	181	90	69	256	137	103	108	91	79
gene-ECD_01298	594	311	339	473	454	425	1676	462	419	1382	2083	446	460	378	343
gene-ECD_01299	643	297	348	507	402	400	1429	439	401	1401	1731	433	397	395	363
gene-ECD_01300	4237	3117	3125	3200	3666	3590	5410	3460	2795	8989	5981	4225	3866	2392	3161
gene-ECD_01301	11518	7811	10423	9571	9746	9725	15978	11081	7396	28355	15923	12591	11433	5979	7711
gene-ECD_01302	1394	1557	1314	1323	1605	2029	2309	1342	1546	3715	1971	1857	2061	1197	1968
gene-ECD_01303	653	653	659	578	704	897	895	679	673	1797	1053	892	848	596	737
gene-ECD_01305	369	282	319	313	348	370	535	330	278	766	448	426	389	244	310
gene-ECD_01306	72	69	79	83	103	91	150	100	121	280	167	107	81	77	95
gene-ECD_01307	891	515	740	639	1194	814	1938	997	621	2503	1796	771	915	631	672
gene-ECD_01308	206	244	222	195	288	286	369	183	214	581	523	270	303	206	264
gene-ECD_01309	902	415	850	961	756	754	1212	753	635	1872	1181	841	1439	387	606
gene-ECD_01310	17389	9645	13894	13318	17223	13013	27427	17893	10734	40095	25486	15191	14597	6998	11851
gene-ECD_01312	399	482	375	330	524	549	527	427	438	1069	549	614	658	354	463
gene-ECD_01313	1031	1288	850	980	1198	1685	1455	932	1275	2859	1132	1694	1910	806	1555
gene-ECD_01314	4551	3666	3370	4203	3848	4956	6661	3401	4091	11992	5881	5157	6338	2276	4535
gene-ECD_01315	5348	3685	3744	4601	4392	5172	8547	4304	4290	15063	7254	5302	6009	2434	4947
gene-ECD_01316	349	293	325	281	451	356	620	419	299	951	635	341	456	229	302
gene-ECD_01317	233	176	212	184	224	237	416	195	186	676	438	217	221	166	206
gene-ECD_01318	321	258	286	271	326	341	506	297	288	879	484	380	385	229	294
gene-ECD_01319	1283	1012	1153	1007	1325	1352	2142	1236	1061	3085	1949	1439	1305	916	1340
gene-ECD_01320	322	449	278	319	335	464	504	334	387	962	528	473	506	478	497
gene-ECD_01321	506	515	472	505	488	683	723	524	555	1247	976	694	717	588	608
gene-ECD_01322	39	46	25	35	30	43	37	23	28	67	24	44	52	35	44
gene-ECD_01323	0	1	0	0	0	1	3	0	1	1	0	0	1	0	0
gene-ECD_01324	4	1	0	0	0	1	1	0	1	2	2	4	1	3	3
gene-ECD_01325	1	0	0	1	1	0	0	0	1	0	0	0	1	0	1
gene-ECD_01326	18	12	15	26	10	15	23	18	18	40	28	18	18	10	11
gene-ECD_01328	1	0	0	0	0	0	1	0	2	2	0	2	1	0	2
gene-ECD_01329	0	0	0	1	0	0	0	1	0	2	0	2	2	0	0
gene-ECD_01330	1	0	0	0	0	0	0	0	0	0	0	0	0	0	0
gene-ECD_01331	43	27	54	30	35	40	27	41	24	106	91	26	57	25	16
gene-ECD_01332	19	9	16	8	5	11	8	12	10	34	21	8	8	4	6
gene-ECD_01333	6	8	1	1	5	5	11	2	4	13	4	2	5	6	7
gene-ECD_01334	0	0	0	0	1	0	1	1	1	1	3	0	2	1	2
gene-ECD_01335	3	6	4	1	4	5	5	1	2	18	10	7	2	7	1
gene-ECD_01336	197	195	238	206	186	202	286	169	141	568	268	210	420	106	165
gene-ECD_01337	0	4	4	3	1	3	6	6	2	8	4	4	1	1	1
gene-ECD_01338	3	1	6	2	2	4	3	5	3	8	2	2	6	1	2
gene-ECD_01339	728	651	501	599	625	838	912	548	654	1228	699	743	774	623	870
gene-ECD_01340	12	15	5	13	9	20	13	10	7	25	12	17	9	25	13
gene-ECD_01342	3	7	5	4	5	4	7	2	7	9	3	8	6	9	7
gene-ECD_01343	26	14	15	16	17	20	27	17	25	31	45	18	12	16	25
gene-ECD_01344	17	13	10	9	18	11	32	14	19	45	32	11	17	16	11
gene-ECD_01345	53	87	26	44	77	84	66	49	74	150	58	53	70	101	97
gene-ECD_01346	387	636	243	400	458	809	648	288	787	1459	500	484	918	657	774
gene-ECD_01347	813	315	1024	782	1110	462	1961	1381	372	2502	2107	611	1025	293	400
gene-ECD_01348	22	17	13	10	18	28	19	19	19	38	16	14	26	15	12
gene-ECD_01349	9255	10215	8383	6914	9014	10654	10843	7757	7833	20216	8616	11854	11315	6731	9348
gene-ECD_01350	320	537	377	351	342	870	361	237	511	552	336	638	749	370	720
gene-ECD_01351	1274	1527	1245	1442	1160	2716	1450	1047	1735	2113	1467	2655	2132	1251	2258
gene-ECD_01352	9470	8251	8743	9352	7629	15801	9815	6186	9868	12799	10543	13908	10645	6098	12542
gene-ECD_01353	1228	981	1032	1006	1060	1105	1689	1083	859	3231	2182	1159	1417	847	968
gene-ECD_01354	15	23	17	24	21	33	23	15	15	38	19	36	20	17	23
gene-ECD_01355	325	465	253	369	315	594	454	248	497	584	276	478	545	335	578
gene-ECD_01356	282	146	273	160	358	216	537	269	100	1030	590	198	371	116	131
gene-ECD_01357	210	178	208	157	203	220	393	235	148	691	461	197	213	132	181
gene-ECD_01358	110	117	103	104	142	176	202	168	122	377	225	149	174	105	134
gene-ECD_01359	1	0	0	1	1	2	3	0	0	1	1	3	1	1	1
gene-ECD_01360	0	0	0	0	1	0	1	0	0	2	1	0	0	1	1
gene-ECD_01361	58	69	57	52	70	87	98	64	55	118	79	81	83	77	86
gene-ECD_01362	35	46	33	32	41	46	48	43	29	92	62	48	32	55	43
gene-ECD_01363	1	1	3	1	0	2	2	3	1	6	5	3	2	3	1
gene-ECD_01364	9	4	1	3	4	7	4	0	6	13	3	6	5	2	1
gene-ECD_01365	81	92	85	79	102	94	117	63	92	209	123	126	92	94	102
gene-ECD_01366	127	118	123	109	120	164	165	128	132	278	167	145	170	115	144
gene-ECD_01367	1889	1239	1454	691	694	838	1290	630	575	2202	1287	899	796	527	689
gene-ECD_01368	5440	5059	4302	4384	4639	5724	6624	4100	4502	11527	6758	5799	6039	3710	5177
gene-ECD_01369	652	486	512	523	625	586	1030	587	459	1584	978	629	617	371	533
gene-ECD_01370	2309	965	2213	1215	2353	1482	5692	2499	1029	12540	12614	1356	1806	795	1011
gene-ECD_01371	294	181	271	190	324	310	517	332	183	1053	758	211	297	168	223
gene-ECD_01372	1	0	2	1	0	0	3	1	2	3	2	1	1	0	0
gene-ECD_01373	1	1	0	1	3	2	2	3	3	2	2	2	1	2	1
gene-ECD_01374	1150	926	1006	1139	875	1282	2068	911	1051	2633	1513	1051	1508	792	1047
gene-ECD_01375	672	404	445	637	472	654	892	526	624	1296	860	721	738	515	587
gene-ECD_01376	483	375	477	396	505	393	601	481	282	909	667	500	480	304	272
gene-ECD_01377	0	0	0	0	0	0	0	0	0	0	0	0	0	0	0
gene-ECD_01378	290	215	285	222	357	320	396	272	184	1031	513	297	304	202	245
gene-ECD_01379	1362	634	1242	810	1486	829	2011	1227	413	5512	2516	776	1412	475	509
gene-ECD_01380	132	108	133	110	189	158	250	196	102	614	311	159	181	59	136
gene-ECD_01381	1155	813	974	887	1280	1111	2099	1249	831	3456	2184	1132	1233	1013	924
gene-ECD_01382	0	0	1	0	4	1	3	4	2	7	3	1	3	3	2
gene-ECD_01383	1259	657	1275	1504	1289	1187	2364	1630	922	2404	1663	814	1998	581	993
gene-ECD_01384	2965	1425	2399	2743	2313	2049	4041	2778	1589	5287	3428	2278	2521	708	1921
gene-ECD_01385	874	385	657	733	742	786	1091	729	396	1687	1189	785	747	267	535
gene-ECD_01386	273	290	215	225	269	382	339	234	240	645	349	390	381	250	298
gene-ECD_01387	615	625	552	518	592	721	809	531	571	1195	661	703	829	431	647
gene-ECD_01388	949	988	926	827	973	1387	1642	933	1055	2231	1186	1335	1713	842	1153
gene-ECD_01390	904	748	686	756	975	931	1318	890	694	2218	1400	952	870	602	770
gene-ECD_01391	329	274	304	252	396	349	492	358	258	917	491	369	417	241	317
gene-ECD_01392	189	185	180	154	205	259	251	171	172	492	220	257	297	183	212
gene-ECD_01393	984	1134	924	853	1016	1383	1382	831	945	2681	1628	1347	1293	1192	1200
gene-ECD_01394	42	50	33	44	44	59	68	41	38	129	86	61	45	52	49
gene-ECD_01395	668	644	577	597	721	707	804	667	680	1214	779	1024	1010	543	725
gene-ECD_01396	716	738	669	617	893	963	1082	890	802	1776	954	1002	948	763	945
gene-ECD_01397	131	72	105	74	141	105	207	143	71	391	284	124	88	49	84
gene-ECD_01398	41	35	28	22	57	38	68	46	31	140	84	42	33	22	33
gene-ECD_01399	32	25	37	32	43	37	57	35	37	120	69	41	43	29	44
gene-ECD_01400	64	42	61	61	57	82	114	89	46	177	88	99	80	40	63
gene-ECD_01401	230	169	254	232	242	239	377	236	190	712	440	220	248	154	205
gene-ECD_01402	93	106	82	67	75	133	127	77	105	202	103	117	111	105	122
gene-ECD_01403	284	199	233	261	272	343	507	315	256	652	342	274	477	208	306
gene-ECD_01404	415	343	341	287	398	493	529	389	337	968	584	461	512	297	437
gene-ECD_01405	331	375	343	321	382	527	608	281	365	858	433	450	515	325	435
gene-ECD_01406	851	695	949	765	967	1021	1836	1065	767	2888	1622	1137	1233	523	831
gene-ECD_01407	65	66	63	63	63	84	94	72	56	201	91	60	84	65	54
gene-ECD_01408	2197	1924	1755	1271	1579	1662	2218	1353	1212	4244	1759	1579	1733	1883	1667
gene-ECD_01409	655	251	287	502	688	315	2196	464	448	1219	1840	647	330	242	548
gene-ECD_01410	205	166	141	192	169	182	260	143	170	564	391	196	203	161	159
gene-ECD_01411	25	13	12	12	13	19	27	31	10	73	37	26	23	18	11
gene-ECD_01412	3	0	0	1	0	1	0	1	0	1	0	1	0	0	0
gene-ECD_01413	5	8	1	0	2	4	9	5	2	6	5	3	5	7	4
gene-ECD_01414	15	24	10	10	12	16	22	13	16	49	21	17	12	21	18
gene-ECD_01415	10	8	5	10	17	12	29	10	23	28	9	16	17	15	32
gene-ECD_01416	13	12	6	7	11	15	20	13	12	23	11	15	20	11	22
gene-ECD_01417	0	0	0	0	0	2	1	0	0	1	3	0	0	2	2
gene-ECD_01418	4	1	1	0	3	1	1	0	1	7	4	4	2	5	8
gene-ECD_01419	12	11	9	17	15	30	24	12	13	34	15	17	25	6	13
gene-ECD_01420	80	97	110	122	143	111	230	164	82	285	203	154	198	38	85
gene-ECD_01421	219	232	196	174	225	258	282	178	167	464	234	216	254	186	206
gene-ECD_01423	74	56	59	58	76	54	107	75	49	134	99	76	61	27	73
gene-ECD_01424	65	49	58	66	69	70	95	70	40	173	79	71	73	38	51
gene-ECD_01425	219	154	136	167	177	192	317	162	134	498	276	206	264	110	178
gene-ECD_01426	563	444	462	389	501	488	732	437	360	1351	715	560	570	324	434
gene-ECD_01427	36	32	27	24	34	31	47	30	23	122	74	49	50	19	41
gene-ECD_01428	4	3	1	2	0	1	1	0	1	1	1	1	2	1	0
gene-ECD_01429	4	0	3	2	1	6	5	2	3	9	5	2	2	3	5
gene-ECD_01430	0	0	0	1	0	1	1	2	0	3	1	0	0	2	3
gene-ECD_01431	129	68	65	119	83	118	179	84	77	244	155	117	101	112	84
gene-ECD_01432	112	114	101	79	97	118	163	84	92	201	128	115	113	71	92
gene-ECD_01433	63	53	51	51	55	56	77	44	52	134	88	73	60	58	42
gene-ECD_01434	281	268	249	217	244	321	296	211	198	813	443	303	280	231	256
gene-ECD_01435	552	406	475	568	565	584	805	550	416	1547	955	680	1060	349	481
gene-ECD_01436	324	321	270	269	298	402	421	234	305	825	474	446	328	259	322
gene-ECD_01437	5873	4703	4261	4584	4199	5890	8139	3609	4933	12871	8182	5622	5615	4000	5159
gene-ECD_01438	206	163	291	289	228	285	388	185	183	485	236	134	481	141	253
gene-ECD_01439	2	2	0	0	0	2	0	2	0	2	2	3	0	0	1
gene-ECD_01440	251	196	319	249	255	235	379	241	144	588	309	252	300	97	188
gene-ECD_01441	238	197	224	184	260	223	326	201	171	599	332	267	274	153	206
gene-ECD_01442	83	86	87	78	92	119	111	86	72	195	123	101	103	77	85
gene-ECD_01443	95	120	88	81	89	122	104	104	79	231	123	161	146	76	113
gene-ECD_01444	58	64	50	53	69	66	63	44	67	140	82	78	79	35	62
gene-ECD_01445	279	242	296	288	303	291	415	279	240	841	502	314	307	231	267
gene-ECD_01446	50	50	49	35	74	51	90	51	56	196	91	58	77	40	59
gene-ECD_01447	100	96	101	87	102	145	192	96	105	321	225	120	105	94	98
gene-ECD_01448	42	25	33	40	39	41	92	21	35	199	118	23	31	26	36
gene-ECD_01449	206	195	190	157	220	211	374	216	166	667	527	240	227	176	159
gene-ECD_01450	174	99	143	127	176	155	245	138	100	452	246	190	198	98	116
gene-ECD_01451	51	40	68	67	64	54	68	67	30	173	97	86	78	26	71
gene-ECD_01452	429	133	185	300	225	161	877	220	183	957	1019	243	172	131	205
gene-ECD_01453	223	76	79	171	143	98	553	111	97	445	545	109	85	71	80
gene-ECD_01454	13	13	7	7	13	8	28	7	7	19	12	15	10	6	10
gene-ECD_01455	246	271	243	203	808	409	1039	1123	307	777	489	464	647	158	316
gene-ECD_01456	3558	3312	3613	3011	7846	4267	12528	9378	3089	9942	7442	4431	5352	2106	3741
gene-ECD_01457	1	2	2	2	0	3	4	3	4	14	2	3	6	2	2
gene-ECD_01458	0	0	0	0	0	0	1	0	0	3	0	2	0	0	0
gene-ECD_01459	280	160	235	246	193	232	329	181	251	784	483	266	222	190	194
gene-ECD_01460	7	3	7	10	0	6	14	3	16	28	10	13	4	2	3
gene-ECD_01461	1	2	2	0	5	4	3	0	4	8	10	3	2	2	1
gene-ECD_01462	0	0	1	1	3	4	4	4	2	9	6	4	2	3	2
gene-ECD_01463	1	2	0	8	4	2	4	0	3	9	6	3	9	7	2
gene-ECD_01468	57	41	48	44	42	25	43	51	35	68	55	56	36	25	37
gene-ECD_01469	1640	667	1101	1117	1383	954	3173	1594	784	4029	4552	822	743	536	831
gene-ECD_01470	194	78	120	161	152	103	362	179	96	413	392	119	144	68	78
gene-ECD_01472	44	44	52	21	54	56	63	52	36	110	74	64	49	40	39
gene-ECD_01473	51	54	48	35	49	72	76	46	51	150	84	66	53	33	55
gene-ECD_01474	75	66	68	67	58	94	110	58	54	188	126	89	71	57	74
gene-ECD_01475	47	45	52	41	46	52	74	42	48	96	53	43	56	30	53
gene-ECD_01476	232	165	168	190	205	181	376	168	139	592	323	217	164	145	174
gene-ECD_01477	142	128	87	116	116	174	198	111	128	339	214	165	160	158	177
gene-ECD_01478	1833	689	1412	224	245	328	381	229	271	607	371	349	294	194	314
gene-ECD_01479	215	233	135	155	198	260	253	153	179	391	198	235	243	174	221
gene-ECD_01480	147	168	146	113	186	199	162	133	112	287	173	155	158	129	155
gene-ECD_01481	1309	1230	1236	888	1371	1333	1316	1227	824	1528	973	1249	1350	637	1048
gene-ECD_01482	7075	5582	7075	4749	6407	6417	6920	5017	4038	6367	4716	5686	6594	2094	5231
gene-ECD_01483	114	90	102	75	110	79	146	108	60	278	189	92	111	63	77
gene-ECD_01484	14	29	14	11	15	26	33	14	13	40	28	15	30	15	25
gene-ECD_01485	403	382	260	403	216	632	316	186	409	502	280	473	401	355	522
gene-ECD_01486	1037	827	808	1000	888	1302	1627	862	948	2309	1466	1305	1175	746	1043
gene-ECD_01487	1935	1284	1717	1818	1514	1701	3323	1792	1515	3837	2794	1492	1800	920	1802
gene-ECD_01488	374	275	328	428	300	348	508	257	342	538	393	369	547	211	409
gene-ECD_01489	524	644	552	149	156	367	180	113	240	466	184	318	354	328	302
gene-ECD_01490	2625	2157	2346	1068	1116	1592	1501	827	1148	2486	1101	1520	1556	1005	1557
gene-ECD_01491	310	275	345	148	173	162	180	132	121	315	161	232	214	122	143
gene-ECD_01492	542	403	442	433	444	663	826	404	430	1466	762	497	505	409	482
gene-ECD_01493	224	161	166	150	209	200	390	180	120	718	282	186	213	194	155
gene-ECD_01494	76	44	58	58	69	104	113	71	82	245	139	89	104	84	73
gene-ECD_01495	22	12	24	24	21	25	40	21	17	87	42	18	26	13	22
gene-ECD_01496	53	57	39	44	44	48	69	45	37	127	65	61	59	52	49
gene-ECD_01497	4881	2544	2981	3536	3353	3943	7371	2925	2897	10600	6527	3238	2732	1625	2572
gene-ECD_01498	7465	5917	6266	6030	7544	8066	10423	7124	6579	14130	9042	8801	7989	5170	7350
gene-ECD_01499	1669	2313	1557	1647	1944	2821	2343	1759	2214	3887	2049	2866	2955	1841	2452
gene-ECD_01500	55	118	64	51	71	119	65	71	85	134	62	107	96	114	97
gene-ECD_01501	217	171	178	168	203	212	240	159	149	604	307	219	210	132	165
gene-ECD_01502	8	12	8	9	14	14	27	9	17	37	20	12	28	18	13
gene-ECD_01503	51	82	34	54	53	96	109	26	86	218	72	68	134	93	110
gene-ECD_01504	7	18	7	11	21	18	17	15	18	34	26	15	20	16	25
gene-ECD_01505	14	20	7	17	12	23	23	8	15	20	19	15	15	18	11
gene-ECD_01506	23	18	22	23	15	25	15	20	23	36	14	28	18	9	28
gene-ECD_01507	1	1	2	3	1	10	6	3	1	0	3	2	2	1	8
gene-ECD_01508	23	16	15	19	17	25	34	15	13	25	23	34	29	29	11
gene-ECD_01524	2	1	1	0	0	5	5	0	0	1	1	1	2	3	0
gene-ECD_01525	1	0	0	8	2	2	5	2	0	4	4	1	1	0	1
gene-ECD_01527	81	44	51	61	62	75	124	44	61	154	85	53	121	56	68
gene-ECD_01528	94	112	88	73	70	185	170	57	121	231	113	102	123	123	123
gene-ECD_01529	32	61	27	26	24	71	39	24	55	66	47	54	39	61	43
gene-ECD_01530	12	7	4	5	7	13	18	12	11	30	15	11	13	13	14
gene-ECD_01531	3	6	0	5	6	3	9	3	2	8	5	1	7	8	3
gene-ECD_01532	3956	7001	9272	3644	3662	3335	5106	4255	2578	8244	5137	4899	4576	2142	2438
gene-ECD_01533	11	7	5	9	9	9	14	12	13	28	6	8	14	6	9
gene-ECD_01535	92	85	74	86	77	124	111	63	100	196	117	93	130	80	106
gene-ECD_01536	96	61	80	95	77	115	146	66	75	220	151	94	90	68	102
gene-ECD_01537	19	16	16	11	8	21	20	9	21	35	22	21	14	13	23
gene-ECD_01538	4	8	1	5	5	5	7	0	6	3	4	3	8	5	4
gene-ECD_01539	451	595	485	413	553	659	662	584	498	1144	670	815	913	429	584
gene-ECD_01540	8	18	7	13	19	32	15	12	24	35	11	23	14	22	29
gene-ECD_01541	408	308	402	352	349	289	550	326	245	732	438	345	393	206	255
gene-ECD_01542	37	16	8	28	24	24	60	11	12	54	38	6	26	18	20
gene-ECD_01543	0	0	0	0	0	0	1	0	0	1	0	0	1	1	1
gene-ECD_01544	3	0	1	0	1	0	0	1	1	6	1	0	1	0	0
gene-ECD_01545	1	2	3	0	0	1	1	1	2	3	5	2	1	2	0
gene-ECD_01546	0	0	0	0	0	1	0	0	0	1	0	0	1	1	0
gene-ECD_01549	101	77	94	80	88	75	163	75	66	294	159	86	85	54	57
gene-ECD_01550	104	109	104	98	109	113	150	102	91	344	226	128	107	73	99
gene-ECD_01551	18	30	24	24	22	22	34	17	28	58	35	26	46	41	32
gene-ECD_01552	692	637	614	681	657	791	1208	601	640	1440	893	646	880	566	787
gene-ECD_01553	1050	879	925	1010	935	1102	1483	910	880	2349	1445	1107	1234	742	982
gene-ECD_01554	449	422	398	382	404	522	762	366	412	1045	646	470	523	345	493
gene-ECD_01555	190	142	184	179	229	167	330	154	149	431	231	203	285	91	184
gene-ECD_01556	722	326	399	499	483	547	1204	487	375	1975	1376	446	505	313	448
gene-ECD_01557	2494	1867	2186	2081	2121	2364	3175	1884	1725	6711	3474	2431	2546	1247	2047
gene-ECD_01558	458	345	384	379	443	415	609	391	313	1353	663	439	427	213	413
gene-ECD_01559	754	609	593	590	626	797	957	599	515	1941	894	797	675	436	662
gene-ECD_01560	589	576	530	520	560	724	690	574	558	1293	633	909	872	560	612
gene-ECD_01561	170	230	182	184	207	321	267	219	199	427	245	270	268	236	274
gene-ECD_01562	847	1067	803	838	1058	1800	1557	940	1204	1764	1361	1537	1881	716	1415
gene-ECD_01563	3233	5038	2667	3343	3440	7430	5711	3099	5500	6199	5334	6956	8649	3068	6385
gene-ECD_01564	174	150	169	140	198	187	241	165	142	461	263	194	207	119	168
gene-ECD_01565	1095	775	742	865	729	938	1534	653	646	3262	1287	1040	962	555	833
gene-ECD_01566	29	42	44	52	38	42	73	46	33	117	49	68	68	35	42
gene-ECD_01567	631	494	637	576	626	660	1108	621	433	1691	1209	623	639	330	556
gene-ECD_01568	134	84	96	128	131	86	197	114	93	299	233	142	139	70	108
gene-ECD_01569	25	29	18	38	39	47	33	28	48	103	56	49	48	67	50
gene-ECD_01570	173	140	114	136	150	215	184	123	146	453	243	184	173	141	199
gene-ECD_01571	6867	3437	4262	4851	4051	5370	9980	4111	3791	19350	11782	5000	5161	2655	4021
gene-ECD_01572	7398	3889	5018	5703	5197	5931	11698	5100	4564	20628	13538	5443	5709	3689	5491
gene-ECD_01573	2946	2319	2362	2417	2529	3240	4341	2341	2456	6871	4593	3056	2926	2174	2647
gene-ECD_01574	115	157	107	111	117	199	150	129	146	311	156	209	191	167	166
gene-ECD_01575	313	268	255	250	267	345	396	232	193	873	453	354	327	254	267
gene-ECD_01576	100	90	98	99	114	98	130	86	94	279	140	113	150	99	68
gene-ECD_01577	229	286	260	237	328	352	567	214	286	802	487	295	369	302	356
gene-ECD_01578	643	668	512	559	604	719	976	581	547	1747	932	729	801	634	697
gene-ECD_01579	950	643	731	629	784	759	1382	701	461	2784	1759	647	730	438	588
gene-ECD_01580	3778	2215	3238	2446	3603	3059	6487	3666	1909	12722	9241	2720	3398	1498	2125
gene-ECD_01581	11722	6063	10015	8377	11209	7732	22431	11370	5441	40403	28496	7789	11384	4401	5580
gene-ECD_01582	4532	4355	4000	3925	4123	5355	6064	3896	4286	8924	5133	5808	6113	3341	4847
gene-ECD_01583	8028	6805	5839	6149	6472	9485	11646	5645	7035	20167	11406	8280	8473	4850	8550
gene-ECD_01584	1055	812	1582	27	36	48	36	30	41	109	70	51	51	74	34
gene-ECD_01585	3949	2341	4460	52	64	53	84	59	85	215	200	86	46	147	49
gene-ECD_01586	20716	13767	23762	150	460	184	573	461	401	2012	1586	345	1623	1197	618
gene-ECD_01587	1808	1546	1894	1663	1992	1717	2491	1862	1299	4499	2240	1921	2583	949	1518
gene-ECD_01588	5601	2432	4138	3634	5148	3861	8187	4409	2686	15885	9289	3888	3455	1945	3777
gene-ECD_01589	852	614	723	757	836	792	1177	856	640	2339	1202	990	1273	402	787
gene-ECD_01590	989	987	1016	861	1407	1325	1994	1297	1008	4316	2890	1391	1788	806	1006
gene-ECD_01591	934	666	731	643	993	865	1454	1000	607	3190	1966	951	1040	559	705
gene-ECD_01592	3730	2705	2637	2617	2370	3791	5200	2364	2751	11859	5637	3549	3650	2322	2696
gene-ECD_01593	1980	1663	1694	1496	1732	2359	2688	1596	1605	5080	2631	2040	2087	1600	2023
gene-ECD_01594	11	14	8	6	6	14	3	10	10	22	13	6	20	18	6
gene-ECD_01595	30	57	21	31	54	60	69	26	50	131	74	50	54	78	63
gene-ECD_01596	67	78	51	63	88	100	112	68	110	218	120	101	118	122	94
gene-ECD_01597	106	117	79	88	108	129	167	78	99	399	179	142	113	176	136
gene-ECD_01598	115	138	83	79	113	122	121	104	100	325	182	133	111	155	116
gene-ECD_01599	425	553	313	365	411	496	609	375	394	1322	772	575	494	662	601
gene-ECD_01600	243	168	135	174	155	243	363	135	151	647	500	283	209	182	202
gene-ECD_01601	183	94	108	156	92	130	315	95	117	502	375	164	150	86	100
gene-ECD_01602	286	102	136	230	140	156	488	155	154	643	560	185	190	110	128
gene-ECD_01603	251	106	152	191	136	177	381	189	160	549	388	181	193	135	144
gene-ECD_01604	1148	1004	875	1013	810	1484	1418	712	1203	2195	1410	1672	1456	949	1250
gene-ECD_01605	5205	3230	4483	3659	4931	4539	8217	5143	3349	12546	8397	4449	3855	2244	3820
gene-ECD_01606	2296	1913	1844	1704	2104	2213	3330	2056	1673	5870	3639	2226	2133	1507	1935
gene-ECD_01607	7497	5806	5520	5876	6419	8089	11327	5405	5966	19071	12628	7458	6541	5803	7405
gene-ECD_01608	1438	1626	1231	1385	1424	2058	2050	1397	1607	3315	1864	2250	2315	1533	1870
gene-ECD_01609	157	149	121	125	187	171	266	216	118	413	267	180	173	110	136
gene-ECD_01610	1477	1234	1362	1236	1779	1731	3096	1788	1197	4262	2683	1601	1925	961	1518
gene-ECD_01611	11570	7471	10168	10969	8966	12207	16827	8797	8816	24598	13570	11800	13207	6419	10584
gene-ECD_01612	981	910	805	1129	1045	1507	1460	856	1208	1957	1192	1286	1605	987	1479
gene-ECD_01613	59	52	43	57	54	83	66	55	62	164	82	98	86	66	55
gene-ECD_01614	493	559	412	475	563	803	786	514	615	1275	778	685	682	589	717
gene-ECD_01615	753	890	751	713	905	1245	1004	843	809	2018	1100	1213	1106	761	996
gene-ECD_01616	1184	1146	1099	999	1569	1342	2048	1520	1138	3036	1577	1495	1743	772	1327
gene-ECD_01617	3316	2839	3028	2567	3895	3816	5724	3898	2978	7489	4632	3934	4206	2078	3285
gene-ECD_01618	47	38	61	60	48	74	107	74	44	165	86	60	137	34	63
gene-ECD_01619	106	97	98	79	135	118	150	91	98	286	131	116	121	97	135
gene-ECD_01620	966	750	840	743	821	891	1206	686	651	2301	1180	1092	1014	549	739
gene-ECD_01621	1784	2101	1889	1654	1648	2382	2396	1335	1975	3142	1548	2100	2664	1277	2283
gene-ECD_01622	437	509	364	435	431	597	555	385	442	1044	413	531	575	547	546
gene-ECD_01623	2556	2223	1995	2025	2300	2877	3651	2005	2191	6060	3375	2806	2978	1921	2646
gene-ECD_01624	5581	4512	4709	5019	4664	5328	7991	4249	4171	11261	6713	7476	7509	3502	4210
gene-ECD_01625	610	548	519	498	820	651	986	661	485	1436	927	649	732	570	667
gene-ECD_01626	59824	47052	55487	42634	60288	57834	76197	59267	41687	121669	65301	63721	55871	30412	43428
gene-ECD_01627	537	638	435	531	419	1048	536	381	618	1136	576	860	653	751	791
gene-ECD_01628	14	9	9	10	10	20	19	10	10	24	11	7	12	12	18
gene-ECD_01629	782	687	599	648	684	824	1047	631	665	1864	1108	939	930	779	755
gene-ECD_01630	322	316	290	295	316	379	465	284	308	841	378	349	441	289	369
gene-ECD_01631	308	444	253	275	263	579	319	243	312	538	382	506	387	526	483
gene-ECD_01632	29222	21880	25894	23123	32761	29342	43641	28903	20283	60275	35966	28972	28600	15623	25087
gene-ECD_01633	1990	1571	1910	1815	1870	2242	2788	1814	1644	4378	2658	2219	2493	1551	1931
gene-ECD_01634	1136	1060	979	999	979	1323	1431	942	987	2705	1619	1369	1182	983	1181
gene-ECD_01635	1861	1443	1607	1680	1593	2257	3311	1360	1755	4306	2663	1724	2113	1292	2136
gene-ECD_01636	3029	2892	4033	3747	3345	3617	4345	3637	2694	6343	3524	5118	6968	2189	2856
gene-ECD_01637	362	308	331	283	416	425	465	329	250	1058	568	460	415	282	363
gene-ECD_01638	104	169	109	109	142	213	169	145	120	291	154	190	171	114	179
gene-ECD_01639	80	110	81	102	100	90	139	86	76	196	115	128	118	67	104
gene-ECD_01640	56	64	51	48	84	75	117	67	56	158	93	78	64	54	68
gene-ECD_01641	72	52	67	56	61	81	83	67	53	157	55	80	83	53	62
gene-ECD_01642	56	67	65	49	54	74	79	48	43	166	90	73	91	49	68
gene-ECD_01643	2	5	4	2	4	3	8	2	3	7	1	5	3	7	4
gene-ECD_01644	6	4	3	5	3	7	12	2	8	7	8	3	7	5	6
gene-ECD_01645	10804	9242	7995	8657	7571	13443	10913	5911	9993	17645	10393	12126	10557	8738	11459
gene-ECD_01646	16615	10435	18520	21117	15203	13853	21263	18305	10499	29286	19258	19882	30612	8658	10277
gene-ECD_01647	2208	1594	2271	1717	2390	2301	2894	2384	1671	5432	3312	2900	2305	1140	1924
gene-ECD_01648	248	182	169	213	286	252	510	224	236	476	309	352	260	107	298
gene-ECD_01649	1535	1118	1105	1244	1842	1404	3232	1324	1132	3263	2091	1707	1318	718	1593
gene-ECD_01650	1419	934	984	1103	1574	1146	3088	1156	940	3229	2058	1473	1085	577	1378
gene-ECD_01651	661	399	414	517	752	621	1675	547	433	1715	1090	764	500	288	665
gene-ECD_01652	825	465	528	571	759	705	1841	615	535	2188	1419	804	506	321	737
gene-ECD_01654	390	389	302	269	317	560	473	294	370	798	416	475	432	322	474
gene-ECD_01655	241	177	172	234	192	266	320	176	248	455	278	265	389	163	285
gene-ECD_01656	5199	5786	4599	4551	5121	6686	6878	4072	5128	11166	6102	6780	6618	4594	6231
gene-ECD_01657	771	714	672	667	675	908	1002	684	586	1869	1166	1033	899	570	742
gene-ECD_01658	4	3	4	3	5	7	12	7	7	22	21	8	8	4	3
gene-ECD_01660	10	6	6	9	5	5	10	4	6	27	14	5	5	5	3
gene-ECD_01661	53	27	48	36	50	58	70	22	42	165	78	53	49	23	34
gene-ECD_01662	968	890	1016	856	992	1039	1477	869	735	2418	1299	1122	1114	697	1008
gene-ECD_01663	31	32	24	20	22	39	48	29	22	83	72	38	37	26	33
gene-ECD_01664	58	58	42	54	51	53	98	51	46	192	89	53	49	39	55
gene-ECD_01665	40	30	31	44	53	51	79	53	35	121	84	37	45	37	42
gene-ECD_01666	85	78	66	65	81	82	96	78	61	195	91	83	87	61	73
gene-ECD_01667	99	86	101	79	92	120	148	75	56	274	163	85	108	53	88
gene-ECD_01668	82	85	78	72	107	96	105	73	69	198	132	86	99	56	95
gene-ECD_01669	15	16	12	9	19	31	16	11	8	29	13	18	22	11	10
gene-ECD_01670	179	153	128	138	209	158	306	207	121	679	412	153	177	142	168
gene-ECD_01671	14652	6272	10198	11028	12618	9833	33033	15768	7359	70513	59895	9528	8722	6901	8328
gene-ECD_01672	1794	1294	1393	1555	1528	1821	3190	1418	1363	4565	3600	1637	1533	1173	1675
gene-ECD_01673	1159	904	824	877	994	1266	1485	790	931	2574	1612	1210	951	1089	1130
gene-ECD_01674	201	140	111	202	137	199	245	124	140	501	229	189	208	152	192
gene-ECD_01675	2596	1889	1755	2235	2057	2324	3543	1738	1719	6729	3863	2331	2364	1504	2087
gene-ECD_01676	229	263	199	162	227	389	366	239	302	558	321	256	280	356	308
gene-ECD_01677	645	494	657	648	713	677	1240	864	539	2074	1568	836	993	490	612
gene-ECD_01678	560	613	499	488	570	707	710	520	509	1270	705	685	779	536	658
gene-ECD_01679	432	454	461	443	510	507	621	371	356	883	474	500	696	346	496
gene-ECD_01680	381	421	375	398	427	588	579	380	439	1085	530	644	686	389	438
gene-ECD_01681	8241	7330	8574	8206	7675	9071	11716	8642	7030	19314	11600	12632	12240	4849	7501
gene-ECD_01682	12105	7447	7301	9365	7260	10664	18828	7078	8854	33974	24079	10316	10276	6338	9353
gene-ECD_01683	2350	2194	1644	1990	1676	2731	3132	1486	2232	5152	2711	2407	2841	2113	2459
gene-ECD_01684	35	37	26	34	34	24	41	35	20	72	35	41	49	53	27
gene-ECD_01685	28785	15424	17708	22174	20487	23396	36092	21632	18795	61080	48479	28326	25137	13886	18544
gene-ECD_01686	5681	5010	4101	4956	4397	5545	7781	3380	4875	10484	7159	4927	5268	3840	5372
gene-ECD_01687	12838	11397	10613	12799	10558	13967	18350	9623	11673	24145	13259	13745	16714	9499	14535
gene-ECD_01688	65670	46733	44594	47922	55466	60699	87333	47107	47224	116019	64768	55131	55843	37344	54531
gene-ECD_01690	6	8	1	4	1	1	5	2	8	10	2	6	7	2	4
gene-ECD_01691	193	205	149	150	187	236	302	189	248	396	309	276	257	314	262
gene-ECD_01692	6960	5221	6601	6044	6276	6344	9457	5729	4933	15539	9234	7070	7879	3510	6260
gene-ECD_01693	588	539	595	563	638	700	927	527	531	1219	684	646	805	332	682
gene-ECD_01694	9698	5156	10001	8114	11005	6885	16598	13640	4867	20878	11943	7771	9576	3088	5659
gene-ECD_01695	759	703	716	670	719	911	1052	678	712	1651	972	873	1010	568	816
gene-ECD_01696	699	545	567	482	662	769	1012	533	560	1895	1176	715	630	680	648
gene-ECD_01697	138	107	101	118	108	128	164	134	121	317	193	165	175	103	80
gene-ECD_01698	3025	946	1536	2223	1600	1566	5116	1771	1165	23676	15711	1819	1599	642	1296
gene-ECD_01699	17	13	13	14	13	8	18	14	11	49	21	15	14	9	7
gene-ECD_01700	23	15	16	7	9	18	19	13	8	38	19	14	23	13	19
gene-ECD_01701	775	418	571	452	537	479	985	415	335	2485	1358	504	501	272	392
gene-ECD_01702	219	182	179	162	261	259	293	200	199	450	270	278	203	156	205
gene-ECD_01703	69	53	47	69	87	90	83	66	63	143	86	76	94	41	79
gene-ECD_01704	158	129	115	121	151	149	227	123	117	314	219	151	188	95	139
gene-ECD_01705	13	24	22	23	14	22	28	18	17	35	25	8	28	17	35
gene-ECD_01706	57	49	60	49	74	69	82	66	50	158	91	66	93	68	59
gene-ECD_01707	130	160	124	93	167	149	227	165	117	317	185	158	181	149	163
gene-ECD_01708	687	586	801	677	756	678	829	645	496	1560	934	1159	1089	376	518
gene-ECD_01709	6443	3934	5065	5121	5293	5150	9821	4883	4360	13635	7050	5895	6312	3350	4708
gene-ECD_01710	1277	1242	1137	1089	1204	1390	1585	1135	1095	2926	1935	1605	1330	935	1271
gene-ECD_01711	157	196	146	143	163	238	200	158	137	431	210	197	249	158	150
gene-ECD_01712	132	177	180	161	149	173	220	109	129	446	175	162	236	118	198
gene-ECD_01713	63	45	102	31	56	70	85	48	36	180	118	56	49	38	47
gene-ECD_01714	123	96	180	83	127	113	142	94	80	395	244	131	95	64	94
gene-ECD_01715	150	99	227	72	140	147	166	114	58	581	368	139	128	41	94
gene-ECD_01716	265	125	383	121	290	233	258	158	103	1042	482	199	190	75	104
gene-ECD_01717	218	124	308	95	224	149	187	127	81	839	458	166	175	49	86
gene-ECD_01718	966	735	809	764	850	928	1569	846	760	2385	1563	992	1027	877	913
gene-ECD_01719	55	70	59	66	69	86	108	46	75	145	81	66	73	78	110
gene-ECD_01721	36	33	32	31	44	52	52	25	44	97	65	44	54	40	45
gene-ECD_01722	71	42	37	43	56	58	62	52	51	166	67	68	55	54	65
gene-ECD_01723	255	231	192	202	193	247	295	202	203	667	379	272	236	252	275
gene-ECD_01724	112	97	76	72	79	128	144	82	94	254	130	159	156	103	123
gene-ECD_01725	161	113	116	143	121	174	178	115	136	357	179	168	178	134	111
gene-ECD_01726	449	409	416	316	403	451	665	392	353	1205	720	524	494	367	440
gene-ECD_01727	200	193	203	168	211	231	242	202	179	413	285	305	255	186	211
gene-ECD_01728	36	48	44	35	47	45	74	52	47	112	73	39	44	50	53
gene-ECD_01729	82	67	66	73	89	84	157	99	80	182	158	100	103	67	98
gene-ECD_01730	5418	3813	4632	3909	4379	5360	6823	3999	3769	12130	6311	5251	4209	3890	4803
gene-ECD_01731	225	271	203	157	236	285	290	209	199	658	236	248	185	306	276
gene-ECD_01732	3398	3608	3286	2622	4055	4144	4155	3881	2862	7949	4122	4524	3896	3116	3718
gene-ECD_01733	8861	6621	8088	7053	9337	8675	12703	9027	6463	20427	12252	9618	8852	4918	7748
gene-ECD_01734	2425	1714	2664	2305	2394	2073	3361	2463	1808	5304	3078	2509	3093	1275	2002
gene-ECD_01735	3545	2895	2733	2875	2937	4336	4605	2623	3057	7518	3550	3849	3498	2988	3608
gene-ECD_01736	574	542	426	401	559	621	845	435	466	1536	803	610	560	602	554
gene-ECD_01737	579	515	462	553	571	663	895	498	531	1606	992	729	662	529	574
gene-ECD_01738	58	63	54	50	93	78	152	109	49	276	194	67	79	74	67
gene-ECD_01739	372	146	299	282	359	185	871	431	173	1007	1021	216	245	135	194
gene-ECD_01740	43	29	32	42	33	33	55	24	25	114	83	30	35	25	32
gene-ECD_01741	47	28	50	47	35	43	66	33	24	134	72	42	49	30	25
gene-ECD_01742	89	47	44	50	49	76	128	49	50	181	133	53	58	44	68
gene-ECD_01743	103	58	84	79	109	70	173	75	73	280	234	92	116	60	70
gene-ECD_01744	86	50	56	52	68	80	114	82	46	182	111	60	50	42	58
gene-ECD_01745	177	128	167	147	216	151	296	216	122	443	307	137	190	102	131
gene-ECD_01746	3416	1377	2528	2161	2993	1591	5432	2804	1237	11128	6513	1567	1759	1121	1561
gene-ECD_01747	2977	1141	2175	1902	2941	1404	4721	2796	1079	9685	5452	1361	1860	1057	1137
gene-ECD_01748	270363	139824	176005	199633	187175	206469	350530	174514	165594	475923	354447	210984	189034	122588	158682
gene-ECD_01749	8038	4546	5808	6472	5851	6242	13089	6006	5505	14102	11848	6201	6227	4419	5441
gene-ECD_01750	746	823	639	650	710	850	1089	663	661	1776	962	834	866	686	747
gene-ECD_01751	4210	2156	2356	2817	2465	3168	7001	2244	2379	12618	11151	2665	2552	2191	2492
gene-ECD_01752	605	468	542	474	741	760	980	616	405	2033	1033	702	712	287	602
gene-ECD_01753	66	55	57	50	70	61	79	59	39	162	64	56	81	42	64
gene-ECD_01754	6	11	8	8	13	14	8	7	14	18	13	18	11	9	16
gene-ECD_01755	124	112	91	107	119	151	208	93	131	379	354	127	150	167	140
gene-ECD_01756	720	616	628	680	659	784	936	618	599	1495	892	871	1023	556	625
gene-ECD_01757	117	134	110	89	172	224	249	82	149	264	174	144	150	127	238
gene-ECD_01758	275	321	280	240	303	429	361	262	304	648	380	435	430	336	370
gene-ECD_01759	244	288	260	215	271	318	328	247	210	742	394	335	342	242	238
gene-ECD_01760	158	243	150	188	192	294	209	154	225	354	225	311	248	275	299
gene-ECD_01761	602	780	721	572	746	799	830	705	612	1315	666	917	1031	587	705
gene-ECD_01762	294	246	265	274	256	327	392	255	254	545	323	306	485	203	328
gene-ECD_01763	2543	2129	1863	2003	2647	3289	3813	2282	2351	6473	3876	2656	2540	2055	2750
gene-ECD_01764	124	138	110	112	132	169	182	96	113	291	130	125	168	124	160
gene-ECD_01765	13	8	10	4	7	9	9	7	7	15	20	23	8	10	17
gene-ECD_01766	12	6	7	9	19	12	19	11	10	32	10	22	13	9	8
gene-ECD_01767	0	0	0	0	0	0	0	0	0	0	0	0	1	0	0
gene-ECD_01768	167	119	121	135	162	202	308	169	133	414	271	204	187	145	149
gene-ECD_01769	647	381	607	526	941	529	1274	932	386	1960	1214	648	833	249	420
gene-ECD_01770	347	270	367	222	294	285	450	312	214	582	453	260	299	163	228
gene-ECD_01771	35	33	37	36	69	49	66	56	20	120	59	63	36	30	38
gene-ECD_01772	65	78	55	58	74	83	110	55	61	207	156	69	80	43	75
gene-ECD_01773	73	98	91	80	84	125	143	91	88	219	123	114	125	91	120
gene-ECD_01774	273	327	264	219	276	400	343	251	292	737	434	410	372	361	319
gene-ECD_01775	530	389	555	369	557	486	849	471	302	1801	1284	532	574	346	386
gene-ECD_01776	588	578	497	495	619	631	1047	626	501	1468	1099	639	708	514	589
gene-ECD_01777	413	463	328	326	437	552	600	394	436	1222	570	498	588	546	544
gene-ECD_01778	1126	1052	875	819	960	1175	1426	890	898	3056	1451	1198	1290	1106	1050
gene-ECD_01779	1025	471	823	899	704	751	1338	826	604	2166	1498	969	1174	506	608
gene-ECD_01780	119	78	130	122	128	152	204	110	165	245	138	101	216	120	184
gene-ECD_01781	89	110	108	114	118	118	165	119	106	228	110	119	165	76	85
gene-ECD_01782	542	556	412	442	510	680	795	441	469	1263	721	595	542	651	617
gene-ECD_01783	359	323	324	325	340	393	439	340	287	869	479	509	498	340	346
gene-ECD_01784	5786	4153	5182	4628	6524	5341	11889	7021	3650	21619	14969	5773	5952	3701	4700
gene-ECD_01785	206	221	164	164	227	274	240	216	158	456	256	258	250	191	221
gene-ECD_01786	1742	1697	1534	1307	1813	2150	2342	1461	1373	3838	1842	2122	1990	1349	1697
gene-ECD_01787	72983	94331	71474	75620	103972	128783	124099	91330	97233	80572	28318	119831	143695	50686	107822
gene-ECD_01788	33184	38589	35355	30235	51199	54179	53508	51211	35835	41557	14979	55165	58356	23531	37102
gene-ECD_01789	28395	34698	33197	24088	46397	48174	48728	49562	33179	41662	14687	46703	50770	23854	35991
gene-ECD_01790	698	884	891	635	1130	1166	1096	1331	776	1194	314	1263	1377	861	706
gene-ECD_01791	162	248	132	127	209	279	286	146	212	426	257	309	248	347	316
gene-ECD_01792	685	571	507	540	830	750	994	678	490	2114	1062	756	726	674	688
gene-ECD_01793	6477	4627	5404	5412	7160	6936	13217	7199	5710	14071	7344	7947	8875	4634	4611
gene-ECD_01794	93	51	71	125	113	156	222	126	103	226	137	34	121	107	65
gene-ECD_01795	165	195	141	207	166	305	267	157	200	364	226	265	385	229	188
gene-ECD_01796	27	20	17	32	17	24	28	15	31	65	42	11	53	31	33
gene-ECD_01797	24	39	28	20	28	46	32	25	24	44	37	17	38	24	38
gene-ECD_01798	1974	2139	2083	1995	2047	2670	3300	2208	2031	4131	2825	2470	2827	1570	2386
gene-ECD_01799	168	203	125	150	147	219	233	123	183	358	143	205	216	212	196
gene-ECD_01800	1720	1390	1482	1504	1514	1955	2971	1508	1440	5571	4651	2226	2073	1317	1617
gene-ECD_01801	4713	5471	3643	3752	4973	6316	6632	3839	4458	12902	5548	6056	5530	5573	5922
gene-ECD_01802	4174	4260	3602	3315	3809	4793	5341	3579	3540	10020	5055	4691	4850	4398	4699
gene-ECD_01803	1522	1473	1434	1396	1444	1783	2123	1308	1232	3831	1739	1896	2089	1415	1653
gene-ECD_01804	783	782	687	734	807	1043	1125	708	752	1870	1042	1125	1095	717	944
gene-ECD_01805	2198	2070	1750	1817	1849	2566	2505	1666	1927	4402	2232	2607	2439	1821	2291
gene-ECD_01806	467	601	375	405	391	573	573	337	424	1049	589	593	582	538	598
gene-ECD_01807	54	72	55	47	53	75	69	47	69	149	78	57	75	75	91
gene-ECD_01808	30	39	27	33	43	56	54	24	41	74	48	44	65	37	40
gene-ECD_01809	160	179	146	130	183	261	225	166	163	474	279	257	261	131	196
gene-ECD_01810	2043	2557	1858	1753	2215	3055	2689	1812	2334	4570	2058	3138	3210	2075	2756
gene-ECD_01811	3315	4557	3075	2963	3578	6008	4575	3004	4154	8346	4127	5384	4931	3595	5074
gene-ECD_01812	2509	2371	2375	2504	2523	3334	3371	2321	2633	6515	3688	3550	3411	2209	3060
gene-ECD_01813	286	325	317	404	323	588	484	291	491	931	542	496	863	391	653
gene-ECD_01814	306	298	306	284	333	356	521	280	271	950	627	396	410	276	349
gene-ECD_01815	535	516	496	446	604	705	802	545	499	1614	776	677	742	506	523
gene-ECD_01816	1783	1724	1508	1504	1629	2353	2374	1422	1638	4211	2056	2271	2181	1444	1823
gene-ECD_01817	519	523	487	503	599	808	842	593	507	1359	810	695	760	447	680
gene-ECD_01818	1396	1173	1269	1227	1164	1513	1553	1157	1213	2765	1846	1896	1732	803	1270
gene-ECD_01819	366	404	464	445	341	484	513	255	357	740	353	348	584	265	423
gene-ECD_01820	1048	949	941	965	1381	1376	1695	1542	965	2308	1419	1266	1204	814	1199
gene-ECD_01821	6996	4876	6767	5481	7457	7148	10613	8646	5239	14936	9450	8213	6823	3798	5643
gene-ECD_01822	18831	10619	16079	17503	19414	18088	31697	23532	13096	32009	23570	17198	16889	7064	14543
gene-ECD_01823	8134	7662	7191	6306	7032	9964	10892	5874	7505	15748	9085	9150	9714	6214	8884
gene-ECD_01824	2019	2118	1692	1803	2763	3189	3572	2872	2269	4814	3664	2973	3800	1518	2536
gene-ECD_01825	11725	8844	10342	9116	13067	12406	20993	13745	9243	31903	19403	12290	14782	7724	9671
gene-ECD_01826	1716	1566	1487	1381	1659	1820	2470	1501	1393	4340	2556	1916	2037	1371	1767
gene-ECD_01827	1571	1991	1414	1417	1867	2298	2507	1699	1599	4835	2442	2035	2583	1914	1914
gene-ECD_01828	1285	1164	963	999	1164	1690	1560	896	1245	3146	1686	1483	1744	1172	1340
gene-ECD_01829	1067	1121	1140	1048	1089	1389	1249	1147	1008	2229	1477	1574	1820	784	1049
gene-ECD_01830	547	592	510	528	638	755	617	542	526	1195	673	838	798	523	627
gene-ECD_01831	2804	2531	2487	2313	2912	3292	4148	2727	2211	6453	3550	3425	3358	2099	2633
gene-ECD_01832	2246	1859	2019	1988	2113	2760	3422	1902	1973	4775	2769	2460	2815	1584	2484
gene-ECD_01833	30	29	33	30	38	38	64	48	26	86	67	33	63	30	43
gene-ECD_01834	1703	1015	1172	1409	990	1316	2132	1072	1040	3641	2147	1580	1631	852	1081
gene-ECD_01835	5786	2879	3243	4406	3568	4592	8362	3194	3279	12166	7276	4114	3972	2424	3740
gene-ECD_01836	2220	1293	1279	1839	1545	2058	3250	1558	1741	6287	4279	2112	2051	1500	2208
gene-ECD_01837	8061	5794	5240	6170	5770	7742	11676	5415	5658	22264	15667	7706	7203	5978	7153
gene-ECD_01838	1126	865	914	935	949	1123	1575	822	826	2733	1303	1234	1284	708	1015
gene-ECD_01839	570	604	492	472	595	761	896	530	532	1557	682	700	812	562	708
gene-ECD_01840	866	810	614	618	1060	1397	1472	1043	993	2405	1533	993	718	993	1176
gene-ECD_01841	554	909	493	562	722	1004	826	618	749	1384	779	1010	918	896	1024
gene-ECD_01842	1056	1232	1010	951	1062	1313	1329	999	1007	2496	1465	1582	1398	1112	1202
gene-ECD_01843	388	358	366	371	418	465	670	388	341	1235	929	456	414	340	462
gene-ECD_01844	12	8	13	10	19	14	28	18	13	50	45	24	13	10	14
gene-ECD_01845	913	591	640	570	751	807	1242	559	580	2122	1313	812	814	601	750
gene-ECD_01846	333	375	330	318	308	462	538	297	329	1006	531	385	437	303	371
gene-ECD_01847	2065	1679	1425	1568	1553	2273	3073	1479	1684	6063	4652	2063	1813	1988	2112
gene-ECD_01848	6	8	2	3	4	10	8	4	7	11	8	3	7	9	8
gene-ECD_01849	10	9	6	4	11	13	8	11	9	23	14	13	13	10	11
gene-ECD_01850	215	165	190	178	206	245	312	202	208	462	241	220	286	182	193
gene-ECD_01851	88	66	54	61	78	92	124	61	71	202	83	90	72	64	77
gene-ECD_01852	132	117	120	107	151	141	185	119	98	313	183	177	146	93	132
gene-ECD_01853	58	47	55	53	40	70	89	48	55	117	61	54	69	32	73
gene-ECD_01854	53	65	55	57	93	97	76	72	65	121	80	87	68	59	90
gene-ECD_01855	56	49	52	59	70	89	67	84	50	142	96	91	97	45	68
gene-ECD_01856	45	54	41	39	46	53	67	52	63	118	80	63	73	44	52
gene-ECD_01857	32	54	55	31	63	64	75	53	56	122	94	66	39	52	49
gene-ECD_01858	153	84	133	113	119	110	198	120	104	419	238	121	148	57	113
gene-ECD_01859	134	95	101	90	115	129	184	96	76	382	278	141	132	89	116
gene-ECD_01860	70	56	43	60	73	86	83	61	55	156	82	79	86	55	77
gene-ECD_01861	23	28	20	18	20	34	29	24	26	52	39	40	34	26	36
gene-ECD_01862	567	647	487	452	602	758	818	537	543	1479	972	663	613	671	677
gene-ECD_01863	300	308	241	262	335	493	485	273	328	776	499	367	356	380	423
gene-ECD_01864	295	214	311	315	320	408	476	367	272	621	390	364	485	209	327
gene-ECD_01865	1129	652	904	710	1084	918	1460	935	561	3529	1812	960	900	508	760
gene-ECD_01866	112	90	115	91	136	146	176	118	79	447	208	114	188	69	123
gene-ECD_01867	315	237	305	229	358	319	543	437	236	952	610	293	302	212	253
gene-ECD_01868	269	236	269	232	401	309	833	571	218	1446	968	258	344	203	244
gene-ECD_01869	320	163	286	210	467	210	871	604	157	1459	1340	240	289	127	161
gene-ECD_01870	891	363	754	830	929	582	1901	1404	467	2520	1852	656	818	270	471
gene-ECD_01871	77	94	82	61	52	81	117	70	66	174	110	95	122	82	80
gene-ECD_01872	7	23	13	19	14	17	20	14	18	48	19	24	47	24	20
gene-ECD_01873	9230	10846	11726	8433	5599	13203	8063	6731	9022	22738	11912	8413	17176	8874	8352
gene-ECD_01874	83	152	105	92	100	154	94	103	103	256	200	102	145	165	129
gene-ECD_01875	752	1127	735	728	823	1456	1092	720	1058	1786	1033	1182	1361	940	1386
gene-ECD_01876	3013	3240	3314	3000	3317	4897	4805	3128	3449	6934	3571	4293	5122	2565	4459
gene-ECD_01877	2094	1364	1880	2001	1947	1815	2645	2035	1349	4087	2342	2460	2642	1155	1426
gene-ECD_01878	2857	2720	2398	2312	3188	3289	3923	2816	2357	6717	3254	3320	3505	2195	3049
gene-ECD_01879	83	56	69	69	89	137	118	84	103	190	103	83	97	71	100
gene-ECD_01880	0	0	0	0	0	0	0	0	0	3	0	0	0	0	0
gene-ECD_01881	0	0	0	0	0	0	0	0	0	0	0	0	0	0	0
gene-ECD_01882	46	77	52	54	54	98	68	47	61	152	48	75	79	63	73
gene-ECD_01883	519	604	364	464	522	734	605	393	618	1589	476	648	629	516	641
gene-ECD_01884	168	196	141	185	164	243	222	158	202	553	202	227	272	156	206
gene-ECD_01885	163	108	168	130	106	137	196	121	104	347	159	145	215	70	105
gene-ECD_01886	318	196	277	223	265	195	443	226	166	947	424	244	238	138	229
gene-ECD_01887	106	66	70	57	85	70	118	69	48	250	123	81	82	43	67
gene-ECD_01888	201	170	165	150	164	226	209	124	175	412	252	214	213	150	220
gene-ECD_01889	2861	1252	1687	2260	1698	1856	4480	1601	1812	5877	3804	1893	2488	1089	1767
gene-ECD_01890	1272	839	1384	1139	2178	1216	2808	2405	732	4355	3210	1419	1750	536	839
gene-ECD_01891	1772	2176	1688	1730	2017	2722	2641	1823	2064	4133	2255	2640	2702	1791	2468
gene-ECD_01893	779	727	603	657	818	827	1179	675	727	1781	893	961	966	735	851
gene-ECD_01894	9564	7958	7990	7090	9510	9816	12960	7469	7066	21836	12832	9589	9718	5999	8290
gene-ECD_01895	1924	1550	1345	1614	1422	2257	2519	1170	1859	4022	2728	1981	2326	1319	2228
gene-ECD_01896	270	250	251	289	244	365	368	265	256	560	323	370	360	212	280
gene-ECD_01897	131	157	123	161	140	227	219	129	136	472	262	174	189	143	200
gene-ECD_01898	67	81	69	55	94	133	143	93	86	180	111	105	106	99	98
gene-ECD_01899	474	371	459	415	441	520	666	429	395	1358	996	625	613	372	478
gene-ECD_01900	624	589	657	602	608	806	1068	556	645	1547	1030	701	764	529	829
gene-ECD_01901	263	230	209	220	249	373	419	242	235	555	341	348	313	251	304
gene-ECD_01902	77	63	65	74	93	123	114	64	99	167	122	101	113	98	101
gene-ECD_01904	54	44	44	45	51	72	85	35	37	109	64	57	49	37	65
gene-ECD_01906	0	0	1	4	1	3	1	3	0	3	4	2	1	0	1
gene-ECD_01907	7	8	14	6	13	15	9	10	13	21	10	11	8	15	23
gene-ECD_01908	46	36	48	28	38	26	56	52	31	103	77	50	26	27	33
gene-ECD_01909	27	50	46	40	48	89	63	45	58	124	98	95	68	72	66
gene-ECD_01910	9067	11584	10217	9954	10301	14529	11810	8835	11754	14090	9088	16698	19126	8544	12690
gene-ECD_01911	405	410	432	393	598	551	721	601	383	1076	593	597	709	356	409
gene-ECD_01912	1493	1207	1640	1396	1689	1567	2423	1614	1147	3310	1745	1567	2198	713	1323
gene-ECD_01913	226	157	147	177	170	250	257	162	172	377	239	251	242	159	229
gene-ECD_01914	3947	3805	3169	3434	3923	4510	5185	3364	3732	7522	4335	4570	4829	2605	4015
gene-ECD_01915	377	317	226	313	323	364	473	295	246	1510	686	360	339	214	344
gene-ECD_01916	373	249	282	423	462	290	652	336	211	3574	1382	385	307	152	393
gene-ECD_01917	317	516	231	319	350	639	482	309	590	928	858	680	458	832	689
gene-ECD_01918	3103	2590	2429	2617	2573	3596	3926	2458	2529	6645	3818	3252	3404	2123	3601
gene-ECD_01919	6479	5638	5935	5355	6125	6516	8640	5721	4978	14609	8264	7078	7028	4083	5645
gene-ECD_01920	4	4	2	4	6	15	14	3	7	16	5	3	8	5	8
gene-ECD_01921	1486	1518	1215	1239	1298	1759	1991	1072	1346	2785	1309	1649	2062	1192	1715
gene-ECD_01922	2677	2107	1990	2169	2072	2568	3480	2095	2000	5511	3153	2879	3278	1777	2548
gene-ECD_01923	1551	1276	1092	1205	1288	1603	2117	1153	1113	3601	1806	1599	1700	1006	1382
gene-ECD_01924	2866	2136	2007	2167	2710	3051	4362	2336	2094	6498	3849	2803	2626	1916	2576
gene-ECD_01925	1186	731	857	902	928	905	1477	836	640	2482	1444	1051	1026	645	853
gene-ECD_01926	1525	1187	1319	1348	1314	1496	2262	1208	1093	3591	2170	1549	1785	950	1389
gene-ECD_01927	1889	1301	1448	1532	1516	1759	2618	1374	1213	4362	2936	1694	1690	1070	1388
gene-ECD_01928	2841	1815	2084	2137	2076	2497	3877	1987	2044	6342	3810	2852	2719	1483	2333
gene-ECD_01929	1578	1577	1115	1414	1350	2196	2482	1235	1815	3984	2021	1823	1876	2084	2031
gene-ECD_01930	4599	3551	3092	3252	3427	5050	7834	3031	3733	10885	5862	3905	4001	4425	4235
gene-ECD_01931	23750	12458	14001	16981	14087	19300	35361	13097	14936	52415	38096	17671	16595	10987	15827
gene-ECD_01932	908	607	648	723	690	883	1316	663	657	2815	1993	871	910	627	830
gene-ECD_01933	810	695	662	757	868	1030	1305	768	767	2076	1379	919	1058	682	1008
gene-ECD_01934	14	10	8	9	10	6	12	7	7	16	9	11	18	9	7
gene-ECD_01935	0	0	0	0	0	0	0	0	0	0	0	1	0	0	0
gene-ECD_01936	1096	1014	874	984	1145	1233	1452	1034	1043	2007	1088	1431	1437	880	1167
gene-ECD_01937	5566	4340	3766	4659	5111	5942	7424	4584	5213	9705	5824	6031	6129	3846	5621
gene-ECD_01938	2525	1800	1748	2310	2156	2541	3521	2187	2304	5137	3079	2815	3152	2166	2575
gene-ECD_01939	2056	1245	1146	1689	1819	1614	3034	1654	1996	4665	2802	1753	1699	1588	2084
gene-ECD_01940	2816	2013	1961	2673	2408	2607	4406	2270	2610	5777	3728	2913	3480	2045	2979
gene-ECD_01941	2716	1748	1788	2390	2060	2569	4155	1852	2511	4668	2845	2153	2970	1643	2678
gene-ECD_01942	11426	7304	8088	9815	8984	9392	16739	8511	9048	20192	12268	9356	11351	5885	9171
gene-ECD_01943	4528	2130	2312	3919	2403	3655	6081	2487	3350	9291	6199	3738	4287	1969	3538
gene-ECD_01944	2034	858	997	1658	940	1681	3149	1004	1526	4700	3434	1848	1990	896	1477
gene-ECD_01945	1990	1082	1269	1775	1097	1988	3792	1045	1469	5962	4085	1572	1882	1034	1792
gene-ECD_01946	1632	1597	1181	1238	1324	2011	2598	1087	1477	5548	4041	1571	1425	1511	2083
gene-ECD_01947	1945	1733	1370	1437	1791	2250	2932	1445	1679	5760	4259	1997	1859	1940	2165
gene-ECD_01948	2030	1829	1417	1572	1839	2467	3434	1561	2032	4564	2770	2230	2041	2094	2310
gene-ECD_01949	99	76	88	76	83	118	161	71	85	246	113	96	102	77	112
gene-ECD_01950	74	73	65	61	88	93	107	62	47	218	120	77	84	52	81
gene-ECD_01951	122	109	107	112	136	165	186	108	101	293	166	169	153	103	141
gene-ECD_01952	86	69	89	90	68	86	125	75	63	202	111	108	136	61	102
gene-ECD_01953	35	33	36	33	49	44	57	60	27	90	76	42	40	26	43
gene-ECD_01954	88	59	64	59	64	65	98	68	53	198	124	89	78	49	87
gene-ECD_01955	49	27	32	43	45	37	53	38	28	133	65	39	36	33	49
gene-ECD_01956	41	16	28	23	43	26	54	39	21	71	41	33	26	22	33
gene-ECD_01957	15	11	13	14	11	7	16	16	6	28	19	24	16	13	15
gene-ECD_01958	35	27	31	33	37	39	43	41	30	83	40	45	41	26	24
gene-ECD_01959	52	23	42	41	40	48	72	36	23	127	76	59	50	35	44
gene-ECD_01960	2	4	0	2	2	4	3	1	3	6	2	5	4	1	2
gene-ECD_01961	6	9	11	8	8	11	17	8	7	23	9	12	10	12	9
gene-ECD_01962	15	13	11	19	17	19	13	17	16	30	17	16	20	9	9
gene-ECD_01963	49	35	62	41	55	56	91	49	51	142	106	61	57	36	57
gene-ECD_01964	20	13	18	15	25	7	21	14	17	23	21	17	17	14	18
gene-ECD_01965	79	45	58	62	55	85	94	65	40	156	139	71	58	32	49
gene-ECD_01966	110	144	102	87	131	167	162	108	116	293	215	157	141	117	148
gene-ECD_01967	6	3	2	5	8	2	8	7	4	12	13	8	2	1	4
gene-ECD_01968	19	24	19	16	28	25	46	19	17	86	51	40	17	29	22
gene-ECD_01969	1789	2116	1525	1513	1532	2379	2000	1387	1727	3950	1964	2457	2310	1554	2133
gene-ECD_01970	3073	2760	2379	2468	3435	3440	5014	3159	2378	8492	4296	3270	3744	2447	3182
gene-ECD_01971	1518	1208	1506	1372	1528	1591	2582	1778	1146	4117	2475	1918	2041	1154	1473
gene-ECD_01972	343	410	304	301	419	453	442	341	331	865	407	438	446	457	395
gene-ECD_01973	1228	1139	985	1046	1236	1368	1724	1136	980	3020	1572	1450	1677	938	1192
gene-ECD_01974	421	333	385	352	414	431	546	376	316	1057	541	485	542	251	394
gene-ECD_01975	241	216	173	198	218	251	314	179	181	558	354	283	299	253	213
gene-ECD_01976	183	191	181	189	199	224	289	188	178	452	252	254	245	158	209
gene-ECD_01977	47	60	44	63	62	75	90	37	48	121	105	55	74	63	64
gene-ECD_01978	23	40	23	38	23	50	37	27	36	65	41	38	44	29	43
gene-ECD_01979	191	117	147	148	128	208	244	149	130	494	228	183	175	153	197
gene-ECD_01980	311	248	261	243	348	288	372	303	224	857	458	364	381	235	289
gene-ECD_01981	228	169	203	199	191	198	291	164	156	618	303	214	225	126	174
gene-ECD_01982	144	93	101	132	132	153	178	136	84	367	179	140	145	84	151
gene-ECD_01983	213	157	160	160	169	187	237	175	119	475	256	204	182	150	174
gene-ECD_01984	714	643	594	532	694	726	1014	575	531	1705	917	715	742	547	759
gene-ECD_01985	121	115	116	102	107	146	143	90	80	313	156	116	110	85	108
gene-ECD_01986	237	270	194	209	197	297	362	231	210	847	587	313	311	288	306
gene-ECD_02013	0	0	0	0	1	1	0	0	2	6	3	1	1	3	0
gene-ECD_02014	12	9	11	16	12	13	10	15	9	22	13	10	20	8	13
gene-ECD_02015	35	34	29	23	26	59	63	32	39	98	64	49	36	21	46
gene-ECD_02017	10174	12779	10300	7380	9688	12784	16511	9648	12314	29757	23345	11855	14938	13243	10531
gene-ECD_02018	26617	25514	27555	19414	29147	28649	42082	30504	25725	73376	71530	29426	28265	24617	22166
gene-ECD_02019	6367	4397	4527	4440	7443	5984	11173	8071	6428	18413	16846	5880	6504	5520	5504
gene-ECD_02020	12117	10523	10847	8161	16836	13318	22661	16379	10859	36444	26652	11912	14646	9725	9138
gene-ECD_02021	88814	82587	84675	60701	128063	100822	185582	114886	83648	277275	188691	91648	111315	64321	78122
gene-ECD_02024	40979	43538	35678	34438	53502	64545	75512	49247	45958	123018	73653	58911	72223	32554	52928
gene-ECD_02025	1115	712	923	770	1004	1003	1550	853	722	2848	1455	1088	1066	543	894
gene-ECD_02026	231	196	131	165	206	278	345	187	199	586	370	250	229	220	261
gene-ECD_02027	428	294	303	330	309	393	717	290	263	1230	743	362	372	264	345
gene-ECD_02028	580	422	402	423	430	513	810	401	417	1454	867	544	500	353	454
gene-ECD_02029	382	378	299	298	368	400	530	330	378	816	545	412	485	333	418
gene-ECD_02030	169	221	151	173	187	227	245	146	169	561	183	217	313	207	195
gene-ECD_02031	1512	1338	1137	1223	1223	1629	1980	1093	1212	3720	1631	1752	1990	1152	1414
gene-ECD_02032	2313	2196	1883	2192	1976	3447	3446	2048	2359	6105	2892	2831	4127	2160	2834
gene-ECD_02033	92	58	71	133	76	151	136	79	98	180	138	79	96	92	96
gene-ECD_02034	745	374	452	619	579	641	1133	689	534	1219	1421	643	578	383	564
gene-ECD_02035	692	516	463	594	604	711	1120	581	681	1384	1116	682	670	507	676
gene-ECD_02036	58	44	47	58	62	88	96	45	75	161	102	65	92	36	65
gene-ECD_02037	50	40	40	50	39	94	67	31	66	110	68	38	71	58	82
gene-ECD_02038	50	47	43	41	63	93	62	54	57	111	40	88	65	62	70
gene-ECD_02039	13	17	6	7	7	20	8	9	10	13	5	15	20	18	17
gene-ECD_02040	6	10	5	8	6	10	11	7	7	13	4	7	8	13	11
gene-ECD_02041	0	0	0	0	0	0	0	0	0	0	0	0	0	0	0
gene-ECD_02042	28	49	26	32	38	55	33	31	38	66	35	57	63	50	51
gene-ECD_02043	11130	11909	11224	10068	11369	14193	15536	10109	10843	22961	12641	14588	16035	8258	12811
gene-ECD_02044	6233	5124	4596	4752	4816	6175	8326	4428	4269	17916	13136	5967	5114	5424	5375
gene-ECD_02045	215	205	154	181	199	262	276	178	198	414	246	250	243	194	217
gene-ECD_02046	352	354	262	271	375	395	508	314	325	847	504	374	362	335	358
gene-ECD_02047	4	4	5	1	4	2	0	3	3	1	3	3	2	3	1
gene-ECD_02048	6	17	11	11	15	9	27	8	22	28	20	19	17	11	14
gene-ECD_02049	96	119	112	102	118	174	161	118	107	252	151	159	158	110	144
gene-ECD_02050	55	49	36	39	54	44	73	54	49	104	61	51	61	43	55
gene-ECD_02051	192	192	176	183	241	244	267	240	195	542	349	258	230	212	230
gene-ECD_02052	63	86	83	71	76	101	110	75	67	216	116	112	129	108	79
gene-ECD_02053	713	871	683	638	813	889	1036	723	653	1976	961	975	1141	706	811
gene-ECD_02054	414	473	510	349	675	594	908	593	374	1380	657	571	1025	343	437
gene-ECD_02055	1014	1130	928	948	1370	1560	1949	1123	972	2956	1630	1381	2157	731	1309
gene-ECD_02056	354	240	357	212	384	311	398	347	208	992	464	375	322	180	301
gene-ECD_02057	4	9	5	7	3	4	3	10	1	16	7	10	5	4	5
gene-ECD_02058	296	261	319	232	282	299	417	290	202	906	423	257	403	236	240
gene-ECD_02059	74	64	69	64	65	79	93	63	49	203	100	78	74	38	66
gene-ECD_02060	65	35	53	40	56	60	87	37	46	180	81	64	51	36	59
gene-ECD_02061	139	119	117	106	134	122	197	129	70	535	225	131	168	97	122
gene-ECD_02062	2751	2002	2149	2151	2179	2644	4082	1990	2001	7555	5134	2533	2395	2311	2581
gene-ECD_02063	11569	9936	10027	9652	11605	13056	16579	10419	10620	23139	12293	13929	14720	7498	11260
gene-ECD_02064	1593	1721	1497	1348	1931	1917	2530	1634	1509	3639	1785	1838	2086	1567	1819
gene-ECD_02065	123	113	119	108	119	116	176	108	88	300	189	134	167	82	136
gene-ECD_02066	366	407	297	358	403	557	522	374	385	964	552	555	660	329	467
gene-ECD_02067	172	192	194	167	180	231	236	159	155	432	236	239	258	137	213
gene-ECD_02068	22	24	15	24	43	24	27	24	18	59	22	31	42	27	39
gene-ECD_02069	66	81	60	58	80	76	114	70	91	225	97	86	90	115	87
gene-ECD_02070	232	272	197	231	89	536	150	101	344	160	102	470	378	271	367
gene-ECD_02071	1156	1172	879	1087	462	1816	455	431	1364	657	390	1776	1318	1073	1558
gene-ECD_02072	3128	2709	2978	2910	2510	3939	2660	2402	2827	4354	2570	4493	3547	2238	3600
gene-ECD_02073	61	74	54	57	76	90	95	75	52	196	105	100	118	70	70
gene-ECD_02074	64	68	56	57	82	90	138	97	82	246	145	72	127	105	93
gene-ECD_02075	2148	1786	3357	2094	3278	3193	3039	5334	1773	8492	7318	2375	4072	1036	1869
gene-ECD_02076	1177	1294	2048	1079	2197	2298	1924	3590	1318	6397	4569	1652	3113	728	1284
gene-ECD_02077	813	459	863	420	1517	611	2055	1787	340	4202	4814	627	667	363	243
gene-ECD_02078	1210	659	1083	724	2690	781	3027	2748	344	6067	4302	924	1212	480	328
gene-ECD_02080	2389	1506	2293	1635	4217	1790	6581	4764	1055	9751	7544	2004	2776	1015	1243
gene-ECD_02081	767	756	647	613	798	866	882	758	614	1954	939	1053	768	840	809
gene-ECD_02082	5347	5268	4538	4364	5195	6629	7617	4776	4805	12151	6479	5930	6486	4867	5657
gene-ECD_02083	3550	2818	3365	3282	3959	4208	5477	3816	3531	7760	4866	4127	4615	2289	4000
gene-ECD_02084	397	479	416	393	562	628	702	544	486	985	664	648	567	422	578
gene-ECD_02085	926	874	756	734	905	1066	1057	779	788	2373	1369	1083	1051	829	926
gene-ECD_02086	1809	1337	1616	1493	1567	1648	2101	1457	1197	3596	1917	1959	1985	1019	1359
gene-ECD_02087	483	354	411	369	372	500	558	468	322	1094	690	556	467	301	432
gene-ECD_02088	1634	1287	1238	1193	1277	1683	2425	1074	1243	4342	2354	1588	1964	1150	1568
gene-ECD_02089	963	903	717	738	796	1058	1097	670	753	2171	1007	1056	1099	778	881
gene-ECD_02090	75	79	77	56	86	71	97	79	51	182	110	95	113	63	78
gene-ECD_02091	31	17	26	28	25	27	37	23	20	84	42	22	30	14	31
gene-ECD_02092	73	40	65	53	86	61	105	98	38	159	96	55	70	30	52
gene-ECD_02093	59	59	71	79	85	84	91	98	45	163	128	90	95	52	69
gene-ECD_02094	8	7	12	5	19	11	18	17	10	45	42	19	11	10	17
gene-ECD_02095	6	5	2	2	3	1	6	1	2	11	4	4	3	2	1
gene-ECD_02096	9319	8860	14431	8024	18864	11034	12615	21006	5922	5915	1527	11927	13363	4489	7629
gene-ECD_02097	8440	6105	9557	5991	13625	7564	12245	13870	4331	4160	1146	7494	8776	3062	5769
gene-ECD_02098	7362	4844	7697	5194	11416	6222	10212	12691	3900	3858	1168	6287	7998	2340	4612
gene-ECD_02099	97	120	75	84	101	114	136	90	82	232	115	130	116	118	130
gene-ECD_02100	148	143	138	129	181	184	240	181	144	366	209	188	163	154	221
gene-ECD_02101	768	530	555	695	533	708	1170	561	656	1529	1054	831	829	523	641
gene-ECD_02102	11658	3569	8948	1593	3055	1238	6017	3504	1068	12604	9757	1313	1324	807	1052
gene-ECD_02103	899	631	762	406	570	582	871	524	402	1795	985	565	584	483	515
gene-ECD_02104	664	768	530	503	595	927	724	468	757	1403	655	882	806	811	867
gene-ECD_02105	3188	2542	2666	2663	4478	3519	5715	3700	2315	9848	5269	3538	4205	3192	2677
gene-ECD_02106	305	347	242	300	366	438	498	281	286	937	457	389	523	418	406
gene-ECD_02107	661	567	619	638	667	679	1030	723	512	1836	1057	783	900	497	692
gene-ECD_02108	357	348	319	362	372	456	481	384	293	836	481	469	496	342	393
gene-ECD_02109	411	573	404	393	455	651	583	405	512	1032	509	696	683	485	672
gene-ECD_02110	1582	1822	1540	1506	1780	2305	1998	1521	1703	3863	2055	2309	2523	1428	2149
gene-ECD_02111	312	303	319	298	315	371	461	265	266	1012	500	390	466	257	340
gene-ECD_02112	1454	1532	1341	1225	1555	2120	1770	1292	1353	3772	1706	2166	1866	1655	1812
gene-ECD_02113	1675	2085	1584	1623	1858	2773	2473	1601	1915	4044	2147	2707	2927	2036	2334
gene-ECD_02114	1291	1454	1144	1214	1358	1466	1823	1200	1166	3101	1770	1487	1667	1049	1393
gene-ECD_02115	1738	1819	2008	2039	1741	1811	3649	1634	1621	4114	2639	1443	3275	1394	1887
gene-ECD_02116	1005	1001	870	904	1231	1239	1974	1012	937	2908	2000	1144	1150	960	1299
gene-ECD_02117	261	248	231	258	236	319	401	245	244	600	362	263	413	224	290
gene-ECD_02118	1468	1419	1192	1120	1411	1484	2102	1361	1028	4047	1933	1646	1721	1321	1308
gene-ECD_02119	330	371	332	320	347	451	477	320	321	760	430	392	493	318	416
gene-ECD_02120	984	640	758	812	752	879	1332	828	723	2432	1783	990	1217	663	750
gene-ECD_02121	364	288	287	310	312	385	473	275	273	982	549	390	443	249	334
gene-ECD_02122	259	179	180	181	210	260	353	189	197	661	432	263	335	148	246
gene-ECD_02123	296	284	267	239	281	338	372	246	191	812	446	340	411	234	271
gene-ECD_02124	176	142	157	146	195	172	205	150	116	334	213	169	183	147	167
gene-ECD_02125	12	13	17	13	19	17	25	18	16	52	34	21	15	19	30
gene-ECD_02126	133	109	139	131	174	152	180	159	97	286	188	171	154	118	116
gene-ECD_02127	46	35	45	46	64	37	66	55	32	129	63	57	63	39	48
gene-ECD_02128	125	122	158	106	184	131	233	152	105	306	184	152	210	111	152
gene-ECD_02129	105	88	79	93	75	111	165	88	87	282	141	135	110	74	117
gene-ECD_02130	43	23	41	45	21	35	77	26	17	154	73	40	54	34	22
gene-ECD_02131	52	30	31	32	32	49	79	43	22	153	75	45	36	16	31
gene-ECD_02132	72	47	33	35	47	66	88	45	40	266	143	65	63	32	51
gene-ECD_02133	419	286	378	341	333	379	568	356	264	1329	795	397	395	240	342
gene-ECD_02134	3	3	1	1	1	4	3	5	1	9	3	3	4	1	6
gene-ECD_02135	21	14	17	14	25	22	30	22	21	60	27	22	26	20	27
gene-ECD_02136	1435	1035	1472	1358	1359	1335	2407	1463	1212	3530	2096	1506	1964	864	1339
[truncated: 2,370 more rows]

## Sheet: sgRNA 349 DeSEQ2 Results
gene ID	baseMean	log2FoldChange	lfcSE	stat	pvalue	padj
gene-ECD_01586	10241.6	-6.31015	0.398601	-15.8307	1.90934e-56	4.12799e-53
gene-ECD_01585	1891.16	-6.09485	0.291244	-20.9269	3.04637e-97	1.31725e-93
gene-ECD_01584	621.486	-5.10025	0.323046	-15.788	3.76213e-56	5.42248e-53
gene-ECD_04191	7429.79	-3.84977	0.351255	-10.96	5.94812e-28	6.42992e-25
gene-ECD_04190	1537.95	-3.31475	0.332986	-9.9546	2.40784e-23	1.73525e-20
gene-ECD_04192	4664	-3.26073	0.324121	-10.0602	8.28173e-24	7.16204e-21
gene-ECD_02961	4915.15	-3.21871	0.368184	-8.74211	2.2879e-18	1.23661e-15
gene-ECD_01233	0.728277	-3.01889	2.28636	-1.32039	0.186705	0.999196
gene-ECD_02962	1113.03	-3.01675	0.344984	-8.74461	2.23793e-18	1.23661e-15
gene-ECD_02960	2555.57	-2.92092	0.361654	-8.07655	6.66254e-16	3.20098e-13
gene-ECD_02514	0.554954	-2.62746	2.94979	-0.890727	0.373076	0.999196
gene-ECD_01545	1.21397	-2.6146	1.6958	-1.54181	0.123119	0.999196
gene-ECD_01478	798.27	-2.40318	0.306845	-7.83189	4.80582e-15	2.07804e-12
gene-ECD_02270	1.86909	-2.35059	1.47146	-1.59746	0.110163	0.999196
gene-ECD_01324	0.945005	-2.24663	1.97552	-1.13723	0.25544	0.999196
gene-ECD_02102	5075.43	-2.10237	0.430377	-4.88495	1.03453e-06	0.000279582
gene-ECD_t00072	0.891076	-2.01718	1.83153	-1.10136	0.270739	0.999196
gene-ECD_01544	0.812605	-1.94134	2.02825	-0.957149	0.338492	0.999196
gene-ECD_04336	0.808717	-1.93595	2.02926	-0.954019	0.340074	0.999196
gene-ECD_03293	4.14087	-1.86022	1.05753	-1.75902	0.0785746	0.999196
gene-ECD_01238	304.833	-1.72596	0.997623	-1.73007	NA	NA
gene-ECD_t00065	1.36899	-1.69593	1.4904	-1.1379	0.255161	0.999196
gene-ECD_02975	730.506	-1.65915	0.253408	-6.54734	5.85721e-11	1.9482e-08
gene-ECD_00835	2.02039	-1.64279	1.27131	-1.2922	0.196286	0.999196
gene-ECD_00501	0.731492	-1.63393	2.09351	-0.780477	0.43511	0.999196
gene-ECD_01372	0.709978	-1.59549	2.10049	-0.75958	0.447506	0.999196
gene-ECD_02646	0.633612	-1.53593	2.14343	-0.716574	0.473637	0.999196
gene-ECD_01489	404.62	-1.52256	0.305963	-4.97629	6.48142e-07	0.000186838
gene-ECD_01428	1.86081	-1.47632	1.31265	-1.12469	0.260722	0.999196
gene-ECD_01142	1.20503	-1.44805	1.67136	-0.866395	0.386273	0.999196
gene-ECD_01413	3.29779	-1.38468	1.08265	-1.27898	0.200904	0.999196
gene-ECD_01690	3.60684	-1.37014	1.03943	-1.31816	0.187449	0.999196
gene-ECD_01237	397.041	-1.3567	0.855114	-1.58657	0.112609	0.999196
gene-ECD_01296	3.89319	-1.31279	0.952192	-1.37871	0.167985	0.999196
gene-ECD_03442	2.22395	-1.24985	1.27469	-0.980513	0.326833	0.999196
gene-ECD_02095	3.20097	-1.19403	0.966167	-1.23584	0.216517	0.999196
gene-ECD_01439	0.955831	-1.16965	1.88322	-0.62109	0.53454	0.999196
gene-ECD_01029	1.93885	-1.14492	1.22811	-0.932262	0.351201	0.999196
gene-ECD_01367	1144.49	-1.14177	0.17097	-6.67817	2.4195e-11	9.51085e-09
gene-ECD_00991	0.93043	-1.13631	1.93262	-0.587964	0.556557	0.999196
gene-ECD_00650	0.181097	-1.06878	4.08047	-0.261927	0.793378	0.999196
gene-ECD_00656	0.184985	-1.06878	4.08047	-0.261927	0.793378	0.999196
gene-ECD_01328	0.155697	-1.06878	4.08047	-0.261927	0.793378	0.999196
gene-ECD_01330	0.155697	-1.06878	4.08047	-0.261927	0.793378	0.999196
gene-ECD_02199	0.155697	-1.06878	4.08047	-0.261927	0.793378	0.999196
gene-ECD_04288	0.155697	-1.06878	4.08047	-0.261927	0.793378	0.999196
gene-ECD_04342	0.155697	-1.06878	4.08047	-0.261927	0.793378	0.999196
gene-ECD_04351	0.181097	-1.06878	4.08047	-0.261927	0.793378	0.999196
gene-ECD_t00060	0.184985	-1.06878	4.08047	-0.261927	0.793378	0.999196
gene-ECD_01532	5329.11	-1.05671	0.342464	-3.08561	0.00203134	0.302489
gene-ECD_01491	239.799	-1.0561	0.204878	-5.1548	2.53905e-07	7.84204e-05
gene-ECD_01490	1833.97	-1.0375	0.156074	-6.64751	2.98097e-11	1.07414e-08
gene-ECD_02047	3.38078	-1.0173	0.915069	-1.11172	0.266259	0.999196
gene-ECD_02345	14.8758	-1.00492	0.523655	-1.91906	0.0549773	0.999196
gene-ECD_r00016	0.524993	-0.985759	2.28938	-0.430578	0.666775	0.999196
gene-ECD_00484	2.62634	-0.9819	1.26444	-0.776549	0.437425	0.999196
gene-ECD_01332	11.3774	-0.981391	0.535896	-1.83131	0.0670547	0.999196
gene-ECD_n04297	34.3397	-0.979381	0.560812	-1.74636	0.0807483	0.999196
gene-ECD_00530	0.497324	-0.976507	2.31574	-0.421682	0.673257	0.999196
gene-ECD_t00081	87.5765	-0.920797	0.363792	-2.53111	0.0113703	0.999196
gene-ECD_t00017	232.684	-0.908262	0.435684	-2.08468	0.0370983	0.999196
gene-ECD_02976	220.108	-0.904809	0.217648	-4.15722	3.22146e-05	0.00773867
gene-ECD_01232	5.4311	-0.903403	0.804606	-1.12279	0.261527	0.999196
gene-ECD_n04356	3.83856	-0.900142	0.892853	-1.00816	0.313376	0.999196
gene-ECD_t00065	1.44265	-0.89549	0.800145	-1.11916	0.263072	NA
gene-ECD_01363	1.3583	-0.892632	1.45995	-0.611411	0.540927	0.999196
gene-ECD_03760	4.23266	-0.864084	0.899196	-0.960951	0.336577	0.999196
gene-ECD_n04296	1.32075	-0.862335	1.43228	-0.602071	0.547127	0.999196
gene-ECD_00258	3.54292	-0.849838	0.990007	-0.858416	0.390663	0.999196
gene-ECD_t00072	0.993907	-0.82684	1.0126	-0.816554	0.414183	NA
gene-ECD_02691	382.528	-0.81866	0.313896	-2.60806	0.00910561	0.999196
gene-ECD_00769	1040.5	-0.815518	0.193836	-4.20725	2.58497e-05	0.00657494
gene-ECD_01700	14.5324	-0.79317	0.470014	-1.68754	0.0914988	0.999196
gene-ECD_01231	15.4473	-0.787232	0.474085	-1.66053	0.096808	0.999196
gene-ECD_02959	96.0159	-0.785056	0.234781	-3.34379	0.000826433	0.144018
gene-ECD_t00060	0.1949	-0.772876	2.18342	-0.353976	0.723357	NA
gene-ECD_t00067	11.9921	-0.771231	0.489232	-1.57641	0.114931	0.999196
gene-ECD_03545	13.3287	-0.75705	0.484398	-1.56287	0.118083	0.999196
gene-ECD_10035	19.9756	-0.751946	0.412463	-1.82306	0.0682939	0.999196
gene-ECD_01765	8.45373	-0.751368	0.576329	-1.30371	0.192331	0.999196
gene-ECD_03628	1833.52	-0.749373	0.479216	-1.56375	0.117876	0.999196
gene-ECD_01035	4.2	-0.745535	0.838135	-0.889516	0.373726	0.999196
gene-ECD_03355	6.42279	-0.743823	0.669169	-1.11156	0.266326	0.999196
gene-ECD_03228	0.8765	-0.737468	1.83348	-0.402224	0.687519	0.999196
gene-ECD_t00003	7.877	-0.736229	0.619369	-1.18867	0.234568	0.999196
gene-ECD_00763	827.957	-0.72375	0.184845	-3.91544	9.02391e-05	0.0205365
gene-ECD_02513	4.9472	-0.713431	0.796113	-0.896143	0.370177	0.999196
gene-ECD_t00024	1.62195	-0.713139	1.32336	-0.538886	0.589966	0.999196
gene-ECD_00256	11.3584	-0.701235	0.547929	-1.27979	0.200619	0.999196
gene-ECD_03542	3.8449	-0.696096	0.865634	-0.804146	0.421313	0.999196
gene-ECD_r00006	2192.03	-0.695193	0.365005	-1.90461	0.0568307	0.999196
gene-ECD_04193	2550.21	-0.685897	0.176396	-3.88838	0.000100914	0.0218177
gene-ECD_01418	1.61158	-0.672074	1.36854	-0.491088	0.623364	0.999196
gene-ECD_02103	643.668	-0.669222	0.175007	-3.82397	0.000131318	0.0270391
gene-ECD_03439	17.8473	-0.629914	0.401746	-1.56794	0.116895	0.999196
gene-ECD_02899	6.64934	-0.616426	0.772282	-0.798189	0.424761	0.999196
gene-ECD_00313	2.01616	-0.615792	1.12365	-0.548031	0.583671	0.999196
gene-ECD_00255	57.3659	-0.605882	0.29638	-2.04427	0.0409265	0.999196
gene-ECD_01717	187.869	-0.604583	0.382979	-1.57863	0.11442	0.999196
gene-ECD_04052	5.03776	-0.601481	0.869425	-0.691814	0.489054	0.999196
gene-ECD_01908	37.4909	-0.601322	0.326329	-1.84269	0.0653746	0.999196
gene-ECD_03005	8.35373	-0.597944	0.694871	-0.860511	0.389508	0.999196
gene-ECD_02144	4.71155	-0.59737	0.849933	-0.702844	0.482153	0.999196
gene-ECD_01412	0.792523	-0.591614	2.05516	-0.287868	0.773448	0.999196
gene-ECD_00614	3.18459	-0.589138	1.19694	-0.492202	0.622576	0.999196
gene-ECD_00497	9.59445	-0.581945	0.5498	-1.05847	0.289843	0.999196
gene-ECD_00666	20.423	-0.580077	0.4009	-1.44694	0.147915	0.999196
gene-ECD_01333	4.26051	-0.579875	0.898759	-0.645195	0.518801	0.999196
gene-ECD_00513	3.48062	-0.574272	0.95947	-0.598531	0.549486	0.999196
gene-ECD_01713	61.4086	-0.574242	0.378883	-1.51562	0.129615	0.999196
gene-ECD_04189	96.7823	-0.566688	0.239084	-2.37025	0.0177762	0.999196
gene-ECD_04074	25.1309	-0.5605	0.427131	-1.31224	0.189438	0.999196
gene-ECD_01715	139.764	-0.556197	0.352262	-1.57893	0.114352	0.999196
gene-ECD_03485	11.4485	-0.555948	0.749607	-0.741653	0.458298	0.999196
gene-ECD_00762	3531.3	-0.549276	0.193056	-2.84517	0.00443876	0.581612
gene-ECD_t00028	2.90721	-0.54353	1.25593	-0.432772	0.66518	0.999196
gene-ECD_00251	31.8362	-0.543053	0.35834	-1.51547	0.129654	0.999196
gene-ECD_01335	3.82565	-0.534363	0.861677	-0.620143	0.535163	0.999196
gene-ECD_03888	326.855	-0.532769	0.430538	-1.23745	0.21592	0.999196
gene-ECD_00273	5.81703	-0.524106	0.699811	-0.748925	0.453902	0.999196
gene-ECD_00547	1.46398	-0.52395	1.54599	-0.338908	0.734679	0.999196
gene-ECD_03920	3.75156	-0.523767	0.861801	-0.607759	0.543347	0.999196
gene-ECD_01139	1.23414	-0.52173	1.84564	-0.282682	0.77742	0.999196
gene-ECD_03027	3703.38	-0.520963	0.145816	-3.57276	0.000353245	0.0664101
gene-ECD_t00073	62.9942	-0.519229	0.317313	-1.63633	0.101771	0.999196
gene-ECD_00760	1082.56	-0.518104	0.217441	-2.38274	0.0171846	0.999196
gene-ECD_00504	2.67563	-0.5142	1.08711	-0.472995	0.636216	0.999196
gene-ECD_03122	6.89166	-0.512608	0.699719	-0.732592	0.463807	0.999196
gene-ECD_00294	65.0619	-0.508898	0.257108	-1.97932	0.0477803	0.999196
gene-ECD_01871	75.202	-0.506661	0.262769	-1.92816	0.0538346	0.999196
gene-ECD_00761	4214.61	-0.506221	0.211142	-2.39753	0.016506	0.999196
gene-ECD_03941	1220.89	-0.499086	0.434167	-1.14953	0.25034	0.999196
gene-ECD_02963	5338.15	-0.496927	0.149191	-3.3308	0.000865971	0.144018
gene-ECD_04093	10.2739	-0.495304	0.617503	-0.802107	0.422491	0.999196
gene-ECD_01414	14.5591	-0.491941	0.486429	-1.01133	0.311858	0.999196
gene-ECD_01408	1737.43	-0.491083	0.130061	-3.77578	0.00015951	0.0313509
gene-ECD_04226	184.193	-0.48773	0.204649	-2.38325	0.0171607	0.999196
gene-ECD_00026	16.9932	-0.481207	0.438677	-1.09695	0.272664	0.999196
gene-ECD_03966	33.2198	-0.480607	0.325343	-1.47723	0.139613	0.999196
gene-ECD_01594	9.77266	-0.479957	0.561208	-0.855222	0.392428	0.999196
gene-ECD_01537	15.0908	-0.477553	0.461482	-1.03482	0.300751	0.999196
gene-ECD_00510	2.83462	-0.473938	1.17886	-0.402029	0.687662	0.999196
gene-ECD_01116	30.2373	-0.472193	0.332552	-1.41991	0.155635	0.999196
gene-ECD_02281	11.4311	-0.470724	0.541478	-0.869332	0.384665	0.999196
gene-ECD_04195	27.0636	-0.470039	0.353094	-1.3312	0.183124	0.999196
gene-ECD_01468	43.559	-0.468948	0.348932	-1.34395	0.178963	0.999196
gene-ECD_00834	5.68288	-0.46825	0.682135	-0.686448	0.492431	0.999196
gene-ECD_n04355	6.0753	-0.462503	0.686343	-0.673866	0.500397	0.999196
gene-ECD_02057	5.51385	-0.461516	0.751232	-0.614346	0.538987	0.999196
gene-ECD_01338	3.01227	-0.461292	0.984917	-0.468356	0.63953	0.999196
gene-ECD_03900	15.6682	-0.457824	0.431841	-1.06017	0.289068	0.999196
gene-ECD_00229	33.5207	-0.44757	0.467186	-0.958013	0.338056	0.999196
gene-ECD_00585	8.94793	-0.443443	0.586877	-0.755598	0.44989	0.999196
gene-ECD_03429	1.4774	-0.442313	1.48855	-0.297144	0.766356	0.999196
gene-ECD_01934	9.58144	-0.439015	0.55235	-0.794812	0.426723	0.999196
gene-ECD_00684	7353.09	-0.43794	0.306076	-1.43082	0.152482	0.999196
gene-ECD_01714	121.465	-0.433179	0.301033	-1.43898	0.150158	0.999196
gene-ECD_02574	14.876	-0.431329	0.459645	-0.938395	0.348041	0.999196
gene-ECD_n04375	9.01752	-0.427684	0.640378	-0.667862	0.504222	0.999196
gene-ECD_t00007	1.10875	-0.426899	1.70028	-0.251075	0.801756	0.999196
gene-ECD_03125	8.07114	-0.426475	0.636978	-0.669529	0.503158	0.999196
gene-ECD_03887	1576.28	-0.426268	0.383246	-1.11226	0.266028	0.999196
gene-ECD_00329	11.2388	-0.426176	0.577609	-0.737828	0.460619	0.999196
gene-ECD_01017	6484.66	-0.425636	0.402117	-1.05849	0.289833	0.999196
gene-ECD_01643	3.39093	-0.424421	0.895681	-0.473853	0.635605	0.999196
gene-ECD_03945	33.595	-0.418563	0.329078	-1.27192	0.2034	0.999196
gene-ECD_03541	9.76548	-0.418373	0.541462	-0.772673	0.439716	0.999196
gene-ECD_01192	26.5013	-0.415195	0.395993	-1.04849	0.294413	0.999196
gene-ECD_02852	10.3283	-0.413891	0.679097	-0.609473	0.542211	0.999196
gene-ECD_03944	25.3909	-0.413015	0.365838	-1.12896	0.258916	0.999196
gene-ECD_03940	62.9631	-0.412637	0.373681	-1.10425	0.269486	0.999196
gene-ECD_01275	276.915	-0.412423	0.243544	-1.69343	0.0903743	0.999196
gene-ECD_01770	299.145	-0.411978	0.199619	-2.06382	0.0390347	0.999196
gene-ECD_n04307	5.12471	-0.409247	0.72334	-0.565775	0.571547	0.999196
gene-ECD_00876	1014.95	-0.40545	0.174455	-2.3241	0.0201201	0.999196
gene-ECD_01716	236.483	-0.404134	0.408565	-0.989156	0.322587	0.999196
gene-ECD_01056	1377.14	-0.401641	0.191821	-2.09384	0.0362747	0.999196
gene-ECD_01041	6.99181	-0.401043	0.64174	-0.624931	0.532016	0.999196
gene-ECD_00281	3.32846	-0.400306	0.929943	-0.430463	0.666859	0.999196
gene-ECD_02285	14.4642	-0.396396	0.46758	-0.847761	0.396571	0.999196
gene-ECD_02283	24.7864	-0.394433	0.360112	-1.09531	0.273383	0.999196
gene-ECD_00478	254.497	-0.391817	0.194058	-2.01907	0.0434801	0.999196
gene-ECD_02918	86.4407	-0.38732	0.579613	-0.668239	0.503981	0.999196
gene-ECD_01193	15.8717	-0.386812	0.473602	-0.816744	0.414075	0.999196
gene-ECD_00848	10.628	-0.386698	0.59981	-0.644701	0.519121	0.999196
gene-ECD_01234	1157.13	-0.383945	0.213695	-1.7967	0.072384	0.999196
gene-ECD_00417	44.667	-0.380476	0.310835	-1.22404	0.220935	0.999196
gene-ECD_02654	921.355	-0.379288	0.380354	-0.997197	0.318669	0.999196
gene-ECD_01699	13.2021	-0.379019	0.485796	-0.780202	0.435272	0.999196
gene-ECD_03978	50.4316	-0.377734	0.292619	-1.29087	0.196748	0.999196
gene-ECD_04229	354.481	-0.376418	0.298499	-1.26104	0.207295	0.999196
gene-ECD_02843	14.2395	-0.375401	0.460426	-0.815335	0.41488	0.999196
gene-ECD_03339	39.0243	-0.373524	0.331889	-1.12545	0.260398	0.999196
gene-ECD_03898	69.5049	-0.37346	0.330719	-1.12924	0.258798	0.999196
gene-ECD_00399	425.021	-0.372523	0.16494	-2.25854	0.0239123	0.999196
gene-ECD_01164	2076.6	-0.370524	0.346872	-1.06818	0.285437	0.999196
gene-ECD_01873	9886.73	-0.367924	0.292581	-1.25751	0.208568	0.999196
gene-ECD_01277	732.068	-0.365808	0.294218	-1.24332	0.213749	0.999196
gene-ECD_00841	8.78693	-0.365391	0.612634	-0.596426	0.550891	0.999196
gene-ECD_01957	12.0664	-0.363864	0.513849	-0.708115	0.478874	0.999196
gene-ECD_00464	66.7257	-0.363708	0.26462	-1.37445	0.169301	0.999196
gene-ECD_02134	2.10469	-0.361535	1.1327	-0.319181	0.749589	0.999196
gene-ECD_00681	3291.02	-0.360307	0.382011	-0.943185	0.345586	0.999196
gene-ECD_01236	947.185	-0.359622	0.260498	-1.38052	0.167428	0.999196
gene-ECD_01331	38.3665	-0.35831	0.340722	-1.05162	0.292975	0.999196
gene-ECD_02947	18.4363	-0.357936	0.470565	-0.760652	0.446865	0.999196
gene-ECD_01235	1843.39	-0.357335	0.227485	-1.57081	0.116228	0.999196
gene-ECD_02431	23.938	-0.356385	0.367124	-0.970749	0.331673	0.999196
gene-ECD_03028	1367.46	-0.355065	0.135428	-2.6218	0.00874658	0.999196
gene-ECD_01294	14.2753	-0.353156	0.462982	-0.762786	0.445591	0.999196
gene-ECD_03903	313.839	-0.352877	0.298349	-1.18276	0.236903	0.999196
gene-ECD_00900	320.906	-0.350924	0.304387	-1.15289	0.248956	0.999196
gene-ECD_01701	539.101	-0.350235	0.227225	-1.54136	0.12323	0.999196
gene-ECD_02381	75.0695	-0.350138	0.239501	-1.46195	0.143756	0.999196
gene-ECD_03299	204.903	-0.348768	0.239679	-1.45515	0.145629	0.999196
gene-ECD_02862	6.64832	-0.347049	0.66012	-0.525736	0.599072	0.999196
gene-ECD_04285	2.9328	-0.344882	1.09131	-0.316024	0.751984	0.999196
gene-ECD_01337	2.60116	-0.343985	1.13593	-0.302823	0.762025	0.999196
gene-ECD_02989	1679.01	-0.340839	0.193012	-1.7659	0.0774134	0.999196
gene-ECD_04281	108.899	-0.339981	0.235626	-1.44288	0.149054	0.999196
gene-ECD_00045	23.1611	-0.339664	0.389327	-0.87244	0.382968	0.999196
gene-ECD_01454	10.1793	-0.338903	0.544227	-0.622725	0.533466	0.999196
gene-ECD_10057	67.5873	-0.338034	0.323301	-1.04557	0.295759	0.999196
gene-ECD_02697	8.0077	-0.336754	0.694638	-0.48479	0.627825	0.999196
gene-ECD_01885	136.325	-0.336199	0.253318	-1.32718	0.184449	0.999196
gene-ECD_02908	187.241	-0.335631	0.252299	-1.33029	0.183422	0.999196
gene-ECD_03939	392.802	-0.3333	0.258188	-1.29092	0.196731	0.999196
gene-ECD_00470	35.9759	-0.33246	0.336087	-0.989206	0.322562	0.999196
gene-ECD_02970	126.773	-0.332117	0.234132	-1.41851	0.156043	0.999196
gene-ECD_02783	332.65	-0.330243	0.202831	-1.62816	0.10349	0.999196
gene-ECD_01342	4.76408	-0.328884	0.762076	-0.431564	0.666059	0.999196
gene-ECD_00080	88.7427	-0.328154	0.236832	-1.3856	0.165869	0.999196
gene-ECD_00136	27.8275	-0.326207	0.336318	-0.969935	0.332079	0.999196
gene-ECD_00856	5301.82	-0.324551	0.127368	-2.54813	0.0108301	0.999196
gene-ECD_03886	2078.7	-0.324068	0.407231	-0.795783	0.426158	0.999196
gene-ECD_03128	38.6737	-0.323032	0.32502	-0.993882	0.32028	0.999196
gene-ECD_00270	962.426	-0.322205	0.329695	-0.977283	0.328429	0.999196
gene-ECD_00100	204.745	-0.32211	0.239813	-1.34317	0.179216	0.999196
gene-ECD_10038	122.711	-0.32115	0.203519	-1.57798	0.114569	0.999196
gene-ECD_03934	391.527	-0.32062	0.221199	-1.44947	0.147208	0.999196
gene-ECD_00683	11560	-0.317609	0.35979	-0.882764	0.377364	0.999196
gene-ECD_02900	619.375	-0.316862	0.142977	-2.21618	0.0266792	0.999196
gene-ECD_10016	48.1019	-0.31613	0.297708	-1.06188	0.28829	0.999196
gene-ECD_01483	95.5469	-0.314548	0.248617	-1.26519	0.205802	0.999196
gene-ECD_02163	1224.32	-0.312957	0.200664	-1.55961	0.118853	0.999196
gene-ECD_00381	6320.44	-0.312535	0.378344	-0.826059	0.408771	0.999196
gene-ECD_02859	24.4901	-0.312189	0.356359	-0.876051	0.381002	0.999196
gene-ECD_04019	29.0495	-0.311983	0.355776	-0.876908	0.380537	0.999196
gene-ECD_04255	119.81	-0.30997	0.20804	-1.48995	0.136237	0.999196
gene-ECD_03373	48	-0.309827	0.29491	-1.05058	0.293451	0.999196
gene-ECD_03699	186.85	-0.307489	0.284685	-1.0801	0.280097	0.999196
gene-ECD_02920	134.272	-0.307018	0.369207	-0.831562	0.405656	0.999196
gene-ECD_03328	42.6379	-0.305217	0.305742	-0.998283	0.318142	0.999196
gene-ECD_03695	1.82405	-0.304809	1.2944	-0.235482	0.813834	0.999196
gene-ECD_02540	966.854	-0.301984	0.175659	-1.71915	0.0855873	0.999196
gene-ECD_00584	64.6953	-0.301557	0.270494	-1.11484	0.264918	0.999196
gene-ECD_00401	835.811	-0.299951	0.21527	-1.39337	0.163508	0.999196
gene-ECD_04227	44.5265	-0.2985	0.314503	-0.949117	0.342561	0.999196
gene-ECD_02017	10523.2	-0.298217	0.20559	-1.45054	0.146908	0.999196
gene-ECD_04338	28.2724	-0.298193	0.32954	-0.904877	0.36553	0.999196
gene-ECD_01886	247.408	-0.296174	0.251157	-1.17924	0.238303	0.999196
gene-ECD_00685	38161.4	-0.295917	0.211066	-1.40201	0.160912	0.999196
gene-ECD_01018	1294.19	-0.294899	0.313733	-0.939968	0.347234	0.999196
gene-ECD_02209	13047.3	-0.294673	0.250705	-1.17538	0.239843	0.999196
gene-ECD_03957	175.041	-0.294001	0.319367	-0.920575	0.357272	0.999196
gene-ECD_00267	4070.2	-0.293172	0.289978	-1.01102	0.312009	0.999196
gene-ECD_00265	15.1745	-0.292798	0.446282	-0.656082	0.511771	0.999196
gene-ECD_00380	3583.5	-0.29266	0.372257	-0.786177	0.431764	0.999196
gene-ECD_03922	53.2733	-0.292448	0.277631	-1.05337	0.292171	0.999196
gene-ECD_00319	6673.05	-0.291582	0.165565	-1.76114	0.0782151	0.999196
gene-ECD_03905	678.425	-0.290637	0.311501	-0.933019	0.35081	0.999196
gene-ECD_02349	50.2606	-0.290569	0.27588	-1.05324	0.292229	0.999196
gene-ECD_02438	50.0931	-0.290228	0.288419	-1.00627	0.314284	0.999196
gene-ECD_00686	29250.6	-0.289009	0.157929	-1.82999	0.0672508	0.999196
gene-ECD_00755	38.975	-0.288106	0.2982	-0.966151	0.333969	0.999196
gene-ECD_03305	59.9887	-0.288096	0.253178	-1.13792	0.255155	0.999196
gene-ECD_00860	56.8295	-0.287993	0.253316	-1.13689	0.255583	0.999196
gene-ECD_01278	453.546	-0.287969	0.289625	-0.994283	0.320085	0.999196
gene-ECD_03540	39.0817	-0.287872	0.308353	-0.933579	0.350521	0.999196
gene-ECD_01887	75.4345	-0.287592	0.261558	-1.09953	0.271536	0.999196
gene-ECD_04223	138.444	-0.287273	0.204004	-1.40817	0.15908	0.999196
gene-ECD_00050	60.7676	-0.28694	0.276707	-1.03698	0.299744	0.999196
gene-ECD_01484	18.1259	-0.285699	0.481263	-0.593645	0.55275	0.999196
gene-ECD_02525	58.3987	-0.285512	0.265232	-1.07646	0.281722	0.999196
gene-ECD_01411	15.4464	-0.285387	0.450132	-0.634006	0.526077	0.999196
gene-ECD_10053	26.7964	-0.284327	0.368221	-0.772163	0.440018	0.999196
gene-ECD_01482	6230.6	-0.284196	0.168311	-1.68852	0.0913121	0.999196
gene-ECD_01660	6.92053	-0.283426	0.647709	-0.437581	0.66169	0.999196
gene-ECD_02933	87.2323	-0.282276	0.228532	-1.23517	0.216768	0.999196
gene-ECD_00299	21.8487	-0.280975	0.423897	-0.662836	0.507435	0.999196
gene-ECD_00223	91.2573	-0.280215	0.276738	-1.01257	0.311268	0.999196
gene-ECD_00539	4073.04	-0.279947	0.177117	-1.58057	0.113975	0.999196
gene-ECD_00620	167.467	-0.277954	0.354841	-0.78332	0.433439	0.999196
gene-ECD_02481	1103.97	-0.277376	0.249283	-1.1127	0.265839	0.999196
gene-ECD_02721	1000.2	-0.276864	0.180112	-1.53717	0.124251	0.999196
gene-ECD_10024	178.82	-0.27604	0.179451	-1.53825	0.123988	0.999196
gene-ECD_02649	412.89	-0.275402	0.272232	-1.01164	0.311709	0.999196
gene-ECD_01432	103.551	-0.274676	0.21047	-1.30506	0.191873	0.999196
gene-ECD_00485	6.08853	-0.27446	0.67451	-0.406903	0.684079	0.999196
gene-ECD_00209	16.552	-0.272784	0.43599	-0.625666	0.531534	0.999196
gene-ECD_01274	675.245	-0.271381	0.318347	-0.852469	0.393954	0.999196
gene-ECD_02858	32.4276	-0.271177	0.31999	-0.847454	0.396742	0.999196
gene-ECD_02310	121.121	-0.271175	0.23091	-1.17437	0.240246	0.999196
gene-ECD_04363	17.7701	-0.269553	0.563318	-0.47851	0.632288	0.999196
gene-ECD_02296	47.3351	-0.26945	0.320136	-0.841674	0.399971	0.999196
gene-ECD_02533	2953.22	-0.268781	0.186166	-1.44377	0.148804	0.999196
gene-ECD_00941	30.2808	-0.266536	0.350993	-0.759378	0.447627	0.999196
gene-ECD_03405	131.664	-0.266531	0.239453	-1.11308	0.265672	0.999196
gene-ECD_t00032	41.9138	-0.266314	0.304982	-0.873212	0.382548	0.999196
gene-ECD_01954	66.5463	-0.263776	0.247104	-1.06747	0.285759	0.999196
gene-ECD_04230	191.577	-0.263575	0.419088	-0.628925	0.529398	0.999196
gene-ECD_01541	355.353	-0.26237	0.232229	-1.12979	0.258565	0.999196
gene-ECD_01199	2208.27	-0.261116	0.213673	-1.22203	0.221694	0.999196
gene-ECD_01549	86.5141	-0.259686	0.242901	-1.0691	0.285024	0.999196
gene-ECD_03402	2179.58	-0.259245	0.317909	-0.815468	0.414804	0.999196
gene-ECD_01055	1484.78	-0.259139	0.127644	-2.03017	0.042339	0.999196
gene-ECD_03371	326.804	-0.258384	0.179327	-1.44086	0.149625	0.999196
gene-ECD_03300	40.6409	-0.25674	0.399141	-0.643231	0.520074	0.999196
gene-ECD_t00079	41.7533	-0.256422	0.306129	-0.837627	0.40224	0.999196
gene-ECD_10048	47.5111	-0.255849	0.267418	-0.956737	0.3387	0.999196
gene-ECD_01158	66.9381	-0.254158	0.255449	-0.994949	0.319761	0.999196
gene-ECD_00300	410.549	-0.252816	0.424598	-0.595425	0.551559	0.999196
gene-ECD_00587	14.703	-0.251177	0.482464	-0.520612	0.602637	0.999196
gene-ECD_t00016	44.2832	-0.251175	0.311477	-0.8064	0.420012	0.999196
gene-ECD_04076	169.833	-0.251111	0.253443	-0.990795	0.321786	0.999196
gene-ECD_00471	46.8951	-0.251082	0.370132	-0.678357	0.497545	0.999196
gene-ECD_01273	314.06	-0.250632	0.251968	-0.994695	0.319885	0.999196
gene-ECD_02911	648.154	-0.250203	0.222627	-1.12387	0.26107	0.999196
gene-ECD_03737	506.986	-0.250155	0.295091	-0.847721	0.396593	0.999196
gene-ECD_04123	7.1891	-0.250042	0.636506	-0.392835	0.694441	0.999196
gene-ECD_00680	30946.1	-0.249	0.205102	-1.21403	0.224737	0.999196
gene-ECD_04228	235.62	-0.248568	0.234587	-1.0596	0.289328	0.999196
gene-ECD_04251	1871.61	-0.248543	0.313577	-0.792608	0.428006	0.999196
gene-ECD_00338	2632.27	-0.248489	0.223763	-1.1105	0.266782	0.999196
gene-ECD_00463	40.6154	-0.248299	0.346442	-0.716712	0.473552	0.999196
gene-ECD_02208	33589	-0.246624	0.2998	-0.822629	0.410719	0.999196
gene-ECD_04079	1556.66	-0.245445	0.221721	-1.107	0.268295	0.999196
gene-ECD_02713	62.5187	-0.244901	0.251119	-0.975238	0.329442	0.999196
gene-ECD_02347	10.3305	-0.244815	0.530058	-0.461864	0.644179	0.999196
gene-ECD_01472	44.8801	-0.244158	0.350942	-0.695722	0.486603	0.999196
gene-ECD_02607	1109.64	-0.243528	0.435766	-0.558851	0.576264	0.999196
gene-ECD_00901	292.673	-0.243525	0.208236	-1.16947	0.242215	0.999196
gene-ECD_03472	1110.81	-0.242381	0.249517	-0.971403	0.331348	0.999196
gene-ECD_01726	407.512	-0.242318	0.152707	-1.58681	0.112555	0.999196
gene-ECD_00450	24.1421	-0.242219	0.382445	-0.633344	0.526509	0.999196
gene-ECD_02330	50.7756	-0.241865	0.307053	-0.787698	0.430873	0.999196
gene-ECD_00379	16312.3	-0.241442	0.349227	-0.691361	0.489339	0.999196
gene-ECD_00400	1032.3	-0.241321	0.216198	-1.1162	0.264335	0.999196
gene-ECD_00682	1423.11	-0.241035	0.404004	-0.596615	0.550765	0.999196
gene-ECD_00857	2290.5	-0.240794	0.140113	-1.71857	0.0856921	0.999196
gene-ECD_02616	19.3078	-0.239295	0.429095	-0.557673	0.577068	0.999196
gene-ECD_03393	73.9908	-0.239194	0.292356	-0.81816	0.413266	0.999196
gene-ECD_01120	14.0521	-0.239028	0.503608	-0.474632	0.635049	0.999196
gene-ECD_02621	21.07	-0.238404	0.391627	-0.608753	0.542688	0.999196
gene-ECD_04197	1489.84	-0.238357	0.228668	-1.04237	0.297239	0.999196
gene-ECD_04245	16.2149	-0.237808	0.450846	-0.527469	0.597868	0.999196
gene-ECD_01050	1744.74	-0.237689	0.15334	-1.55008	0.121122	0.999196
gene-ECD_01496	47.7358	-0.236769	0.282786	-0.837273	0.402439	0.999196
gene-ECD_00980	55.288	-0.235824	0.270599	-0.871487	0.383488	0.999196
gene-ECD_00819	52.9677	-0.235684	0.254378	-0.926512	0.35418	0.999196
gene-ECD_02204	1500.2	-0.235595	0.236817	-0.994836	0.319816	0.999196
gene-ECD_t00037	35.303	-0.235026	0.358522	-0.655543	0.512118	0.999196
gene-ECD_02090	74.3745	-0.233888	0.253121	-0.924016	0.355478	0.999196
gene-ECD_04276	63.729	-0.232944	0.276603	-0.842159	0.399699	0.999196
gene-ECD_01219	1567.31	-0.232105	0.235888	-0.983964	0.325133	0.999196
gene-ECD_03599	243.211	-0.23204	0.202023	-1.14858	0.250728	0.999196
gene-ECD_01663	27.783	-0.231909	0.353959	-0.655185	0.512348	0.999196
gene-ECD_03616	32484.9	-0.230157	0.309621	-0.743349	0.45727	0.999196
gene-ECD_02777	6660.97	-0.230057	0.133431	-1.72417	0.084677	0.999196
gene-ECD_02571	126.345	-0.229304	0.197658	-1.16011	0.246005	0.999196
gene-ECD_t00062	16.4151	-0.228229	0.442137	-0.516194	0.605719	0.999196
gene-ECD_02849	169.259	-0.22818	0.379881	-0.600661	0.548066	0.999196
gene-ECD_02039	11.4489	-0.227744	0.583669	-0.390195	0.696393	0.999196
gene-ECD_01269	217.767	-0.226817	0.19905	-1.1395	0.254496	0.999196
gene-ECD_03984	2722.58	-0.226722	0.205505	-1.10324	0.269921	0.999196
gene-ECD_02286	91.9464	-0.226092	0.2927	-0.772434	0.439857	0.999196
gene-ECD_00581	20.5093	-0.226033	0.398335	-0.567444	0.570413	0.999196
gene-ECD_01163	723.36	-0.225781	0.25979	-0.869091	0.384798	0.999196
gene-ECD_01253	12169.8	-0.225672	0.148054	-1.52426	0.127444	0.999196
gene-ECD_02792	215.972	-0.22549	0.208525	-1.08136	0.279539	0.999196
gene-ECD_02058	282.588	-0.225401	0.181977	-1.23862	0.215486	0.999196
gene-ECD_02916	22.5644	-0.225387	0.408812	-0.551323	0.581413	0.999196
gene-ECD_00268	3176.1	-0.224945	0.295457	-0.761344	0.446452	0.999196
gene-ECD_00912	2056.35	-0.224729	0.168961	-1.33007	0.183496	0.999196
gene-ECD_00422	561.891	-0.224713	0.241117	-0.931966	0.351354	0.999196
gene-ECD_01220	1972.9	-0.223812	0.199418	-1.12233	0.261723	0.999196
gene-ECD_00320	0.986065	-0.223594	1.90559	-0.117336	0.906594	0.999196
gene-ECD_00623	3861.49	-0.223244	0.435471	-0.51265	0.608196	0.999196
gene-ECD_02948	25.3881	-0.223209	0.366981	-0.60823	0.543035	0.999196
gene-ECD_00269	1211.88	-0.222892	0.278741	-0.79964	0.423919	0.999196
gene-ECD_03407	27.5137	-0.222848	0.399148	-0.558308	0.576634	0.999196
gene-ECD_01286	22.6162	-0.222273	0.466172	-0.476805	0.633501	0.999196
gene-ECD_00898	729.852	-0.220975	0.210742	-1.04856	0.294381	0.999196
gene-ECD_03875	1434.58	-0.220773	0.143912	-1.53408	0.125009	0.999196
gene-ECD_04283	5.43025	-0.220483	0.697218	-0.316232	0.751826	0.999196
gene-ECD_03319	777.681	-0.220325	0.195948	-1.12441	0.26084	0.999196
gene-ECD_01598	108.168	-0.219911	0.255796	-0.859712	0.389948	0.999196
gene-ECD_00228	69.1251	-0.2192	0.244808	-0.895395	0.370576	0.999196
gene-ECD_01370	1754.44	-0.218915	0.34905	-0.627173	0.530546	0.999196
gene-ECD_01085	10482.5	-0.218788	0.190728	-1.14712	0.251333	0.999196
gene-ECD_03990	15067.6	-0.218676	0.357689	-0.611358	0.540963	0.999196
gene-ECD_02343	50.4515	-0.218187	0.267548	-0.815507	0.414782	0.999196
gene-ECD_t00021	11.2061	-0.217095	0.550644	-0.394257	0.693391	0.999196
gene-ECD_n04370	128.201	-0.216969	0.216373	-1.00275	0.31598	0.999196
gene-ECD_01642	61.0194	-0.216178	0.265352	-0.814685	0.415253	0.999196
gene-ECD_00843	22.9942	-0.214702	0.413059	-0.519786	0.603213	0.999196
gene-ECD_00382	21480.3	-0.213552	0.304941	-0.700306	0.483737	0.999196
gene-ECD_02210	8023.16	-0.213306	0.21535	-0.990508	0.321926	0.999196
gene-ECD_n04382	84.927	-0.213301	0.249586	-0.854617	0.392763	0.999196
gene-ECD_02246	459.614	-0.21328	0.198371	-1.07515	0.282305	0.999196
gene-ECD_t00041	4.14234	-0.213253	0.840721	-0.253655	0.799762	0.999196
gene-ECD_03303	133.197	-0.213243	0.211144	-1.00994	0.312524	0.999196
gene-ECD_10006	55.3113	-0.21299	0.317446	-0.670948	0.502254	0.999196
gene-ECD_00040	29.1781	-0.212627	0.342693	-0.620459	0.534956	0.999196
gene-ECD_04389	94.2755	-0.211764	0.330309	-0.641108	0.521452	0.999196
gene-ECD_00975	49.9518	-0.210576	0.296966	-0.70909	0.478269	0.999196
gene-ECD_00687	26739.2	-0.209798	0.134612	-1.55854	0.119105	0.999196
gene-ECD_04075	96.6366	-0.209704	0.419262	-0.500175	0.616952	0.999196
gene-ECD_00156	402.571	-0.209257	0.240457	-0.870251	0.384163	0.999196
gene-ECD_00759	1233.62	-0.208589	0.205246	-1.01629	0.309491	0.999196
gene-ECD_00296	44.4303	-0.208052	0.374691	-0.555262	0.578716	0.999196
gene-ECD_02896	2251.2	-0.207095	0.230311	-0.899198	0.368547	0.999196
gene-ECD_02993	1803.33	-0.20706	0.322503	-0.642042	0.520846	0.999196
gene-ECD_00216	435.846	-0.206519	0.206161	-1.00173	0.316472	0.999196
gene-ECD_00706	157.339	-0.206405	0.233116	-0.885418	0.375931	0.999196
gene-ECD_03879	66.1224	-0.205425	0.282902	-0.726134	0.467756	0.999196
gene-ECD_03370	548.9	-0.20501	0.223935	-0.915491	0.359934	0.999196
gene-ECD_01279	523.995	-0.204843	0.220415	-0.929348	0.352709	0.999196
gene-ECD_00864	293.343	-0.204135	0.216914	-0.941087	0.34666	0.999196
gene-ECD_01858	119.09	-0.202986	0.261356	-0.776666	0.437356	0.999196
gene-ECD_01427	30.6511	-0.202944	0.321055	-0.632118	0.52731	0.999196
gene-ECD_03258	309.422	-0.202846	0.199782	-1.01534	0.309946	0.999196
gene-ECD_00117	62636	-0.202111	0.229873	-0.879226	0.379279	0.999196
gene-ECD_03324	280.114	-0.201743	0.174608	-1.15541	0.247924	0.999196
gene-ECD_03958	264.148	-0.200518	0.254204	-0.788807	0.430225	0.999196
gene-ECD_02541	883.882	-0.200439	0.168763	-1.18769	0.234955	0.999196
gene-ECD_00621	309.373	-0.200425	0.341356	-0.587144	0.557107	0.999196
gene-ECD_01806	469.195	-0.200419	0.234445	-0.854865	0.392626	0.999196
gene-ECD_03453	23.7024	-0.200129	0.363759	-0.550169	0.582203	0.999196
gene-ECD_02971	369.485	-0.200035	0.150101	-1.33267	0.18264	0.999196
gene-ECD_02778	1762.04	-0.19997	0.16863	-1.18585	0.235682	0.999196
gene-ECD_00411	970.564	-0.19959	0.191119	-1.04432	0.296336	0.999196
gene-ECD_00663	13.379	-0.199243	0.500698	-0.397931	0.690681	0.999196
gene-ECD_03809	3114.45	-0.198737	0.152585	-1.30247	0.192757	0.999196
gene-ECD_01426	474.518	-0.198707	0.155074	-1.28137	0.200064	0.999196
gene-ECD_00402	23.813	-0.198671	0.521701	-0.380815	0.703341	0.999196
gene-ECD_00364	3667.81	-0.197864	0.206418	-0.958557	0.337782	0.999196
gene-ECD_03985	2322.53	-0.197075	0.203037	-0.970632	0.331732	0.999196
gene-ECD_01117	2.95887	-0.19703	1.16766	-0.168739	0.866002	0.999196
gene-ECD_02951	143.202	-0.197012	0.236541	-0.832888	0.404908	0.999196
gene-ECD_00326	132.332	-0.196981	0.200459	-0.982647	0.325781	0.999196
gene-ECD_03720	119.283	-0.196965	0.299314	-0.658054	0.510503	0.999196
gene-ECD_00293	75.6885	-0.196697	0.243132	-0.809012	0.418508	0.999196
gene-ECD_01349	9066.47	-0.196485	0.166964	-1.17681	0.239272	0.999196
gene-ECD_01579	748.48	-0.196456	0.169387	-1.15981	0.246128	0.999196
gene-ECD_01551	23.7349	-0.196364	0.392569	-0.500202	0.616933	0.999196
gene-ECD_02782	594.191	-0.196308	0.138147	-1.42101	0.155314	0.999196
gene-ECD_01481	1227.07	-0.195687	0.172732	-1.1329	0.257258	0.999196
gene-ECD_00305	79.8741	-0.195682	0.256456	-0.763025	0.445448	0.999196
gene-ECD_02868	623.899	-0.195038	0.199276	-0.978733	0.327712	0.999196
gene-ECD_02829	35.5599	-0.194694	0.356587	-0.545992	0.585072	0.999196
gene-ECD_01964	16.5637	-0.194322	0.521953	-0.372299	0.709671	0.999196
gene-ECD_n04376	6.9655	-0.194127	0.653223	-0.297183	0.766327	0.999196
gene-ECD_02284	22.1858	-0.194117	0.383189	-0.506581	0.612449	0.999196
gene-ECD_02152	43.5125	-0.193991	0.361155	-0.537141	0.59117	0.999196
gene-ECD_03209	3137.95	-0.193805	0.165564	-1.17057	0.24177	0.999196
gene-ECD_00309	823.016	-0.193765	0.197527	-0.980953	0.326616	0.999196
gene-ECD_03918	2291.88	-0.193532	0.20483	-0.944843	0.344739	0.999196
gene-ECD_02990	2533.29	-0.193029	0.144033	-1.34017	0.18019	0.999196
gene-ECD_10036	130.281	-0.192867	0.220034	-0.876533	0.38074	0.999196
gene-ECD_04184	3.19121	-0.192861	0.957625	-0.201396	0.840389	0.999196
gene-ECD_01336	206.346	-0.192421	0.225451	-0.853495	0.393385	0.999196
gene-ECD_02940	1055.05	-0.191912	0.238227	-0.805584	0.420483	0.999196
gene-ECD_02705	218.524	-0.191879	0.185056	-1.03687	0.299796	0.999196
gene-ECD_10010	8.74717	-0.191408	0.613443	-0.312022	0.755024	0.999196
gene-ECD_02534	1745.14	-0.191295	0.202153	-0.94629	0.344001	0.999196
gene-ECD_01002	328.853	-0.190787	0.249623	-0.764301	0.444688	0.999196
gene-ECD_04114	5.09313	-0.1901	0.7564	-0.251323	0.801565	0.999196
gene-ECD_03010	6.80907	-0.1881	0.63632	-0.295606	0.767531	0.999196
gene-ECD_01196	1293.28	-0.187667	0.189374	-0.990987	0.321692	0.999196
gene-ECD_02780	289.322	-0.187303	0.315047	-0.594524	0.552162	0.999196
gene-ECD_r00001	7634.4	-0.187217	0.259896	-0.720355	0.471307	0.999196
gene-ECD_02339	202.212	-0.187151	0.256754	-0.728913	0.466055	0.999196
gene-ECD_02608	1423.18	-0.186896	0.480156	-0.38924	0.697098	0.999196
gene-ECD_01007	785.642	-0.186421	0.243302	-0.766211	0.443551	0.999196
gene-ECD_01044	97.1497	-0.186331	0.216292	-0.861479	0.388974	0.999196
gene-ECD_02056	309.226	-0.186291	0.252837	-0.736802	0.461243	0.999196
gene-ECD_02921	208.698	-0.186101	0.189411	-0.982525	0.325841	0.999196
gene-ECD_01723	220.124	-0.184914	0.18173	-1.01752	0.308906	0.999196
gene-ECD_01221	1795.2	-0.1842	0.21928	-0.840024	0.400895	0.999196
gene-ECD_00877	56.5548	-0.184022	0.28493	-0.645849	0.518377	0.999196
gene-ECD_00583	52.0622	-0.182954	0.305232	-0.599394	0.54891	0.999196
gene-ECD_01067	194.751	-0.182672	0.26102	-0.699839	0.484028	0.999196
gene-ECD_00048	10.4933	-0.182341	0.547727	-0.332904	0.739206	0.999196
gene-ECD_00779	6729.8	-0.181771	0.205861	-0.882981	0.377247	0.999196
gene-ECD_01119	11.4441	-0.181548	0.496552	-0.365617	0.714651	0.999196
gene-ECD_00383	19332.3	-0.181266	0.20482	-0.885002	0.376155	0.999196
gene-ECD_01731	228.703	-0.181166	0.22699	-0.798121	0.4248	0.999196
gene-ECD_03387	176.885	-0.180982	0.245554	-0.737035	0.461101	0.999196
gene-ECD_01443	99.2348	-0.180703	0.242596	-0.744873	0.456349	0.999196
gene-ECD_01807	59.3757	-0.179903	0.278483	-0.646008	0.518274	0.999196
gene-ECD_n04349	207.25	-0.179558	0.233376	-0.769396	0.441658	0.999196
gene-ECD_01684	32.0711	-0.179089	0.353424	-0.506725	0.612347	0.999196
gene-ECD_01746	2352.16	-0.179045	0.347648	-0.515018	0.606541	0.999196
gene-ECD_03392	160.832	-0.178537	0.234091	-0.762681	0.445654	0.999196
gene-ECD_10040	81.3288	-0.178376	0.235478	-0.757505	0.448747	0.999196
gene-ECD_02712	52.4808	-0.178205	0.309685	-0.57544	0.564993	0.999196
gene-ECD_n04321	345.112	-0.177814	0.406791	-0.437113	0.662029	0.999196
gene-ECD_00688	30656.6	-0.177614	0.135344	-1.31232	0.189413	0.999196
gene-ECD_02535	8928.61	-0.177574	0.241076	-0.73659	0.461372	0.999196
gene-ECD_01775	481.644	-0.177311	0.217512	-0.815176	0.414971	0.999196
gene-ECD_04118	146.876	-0.176757	0.217155	-0.81397	0.415662	0.999196
gene-ECD_01136	7.40608	-0.176742	0.612129	-0.288732	0.772786	0.999196
gene-ECD_00130	1411.91	-0.176317	0.191223	-0.922048	0.356504	0.999196
gene-ECD_00413	15306.5	-0.176126	0.231668	-0.760252	0.447104	0.999196
gene-ECD_04066	24.7345	-0.175861	0.382442	-0.459838	0.645632	0.999196
gene-ECD_02340	124.999	-0.17535	0.236347	-0.741918	0.458137	0.999196
gene-ECD_00511	40.8422	-0.175225	0.326787	-0.536207	0.591815	0.999196
gene-ECD_00102	1204.23	-0.175083	0.142132	-1.23183	0.218011	0.999196
gene-ECD_00126	2465.58	-0.174786	0.168131	-1.03958	0.298536	0.999196
gene-ECD_01344	12.9516	-0.174362	0.487715	-0.357508	0.720712	0.999196
gene-ECD_02180	8334.53	-0.173798	0.124985	-1.39055	0.164361	0.999196
gene-ECD_01195	61.3971	-0.173154	0.286344	-0.604707	0.545374	0.999196
gene-ECD_04217	1009.47	-0.172822	0.196772	-0.878286	0.379788	0.999196
gene-ECD_00345	1221.69	-0.172702	0.171111	-1.0093	0.312831	0.999196
gene-ECD_02244	3981.04	-0.172659	0.173477	-0.995288	0.319596	0.999196
gene-ECD_02018	26162.1	-0.17242	0.173435	-0.994151	0.320149	0.999196
gene-ECD_03615	9361.26	-0.172397	0.345344	-0.499204	0.617636	0.999196
gene-ECD_00741	163.999	-0.172331	0.201059	-0.857114	0.391382	0.999196
gene-ECD_04274	739.852	-0.171555	0.155288	-1.10476	0.269266	0.999196
gene-ECD_01402	92.0027	-0.171268	0.27069	-0.632711	0.526923	0.999196
gene-ECD_04252	721.78	-0.170421	0.300155	-0.567775	0.570188	0.999196
gene-ECD_03229	146.377	-0.17028	0.210118	-0.810405	0.417707	0.999196
gene-ECD_00322	11.0209	-0.170124	0.561365	-0.303055	0.761848	0.999196
gene-ECD_02266	503.546	-0.169953	0.31878	-0.533134	0.593941	0.999196
gene-ECD_02495	7036.38	-0.169916	0.279662	-0.607576	0.543469	0.999196
gene-ECD_00833	29.3179	-0.16921	0.343498	-0.492608	0.622289	0.999196
gene-ECD_04018	326.665	-0.169021	0.210353	-0.803512	0.421679	0.999196
gene-ECD_10042	34.1901	-0.168771	0.337102	-0.500652	0.616616	0.999196
gene-ECD_03981	82.1764	-0.168698	0.240532	-0.701352	0.483083	0.999196
gene-ECD_00054	908.084	-0.168467	0.162395	-1.03739	0.299554	0.999196
gene-ECD_01276	702.795	-0.168029	0.204831	-0.820329	0.412029	0.999196
gene-ECD_03369	375.957	-0.167846	0.277449	-0.60496	0.545205	0.999196
gene-ECD_01001	200.661	-0.167835	0.180186	-0.931457	0.351617	0.999196
gene-ECD_01475	47.3658	-0.16782	0.27311	-0.614478	0.5389	0.999196
gene-ECD_00546	3.00317	-0.167577	1.01948	-0.164375	0.869436	0.999196
gene-ECD_00440	1212.11	-0.167542	0.289091	-0.579549	0.562219	0.999196
gene-ECD_01176	659.238	-0.167099	0.16744	-0.997962	0.318298	0.999196
gene-ECD_00032	788.11	-0.167062	0.165376	-1.01019	0.312402	0.999196
gene-ECD_02398	55.2497	-0.166644	0.27097	-0.61499	0.538561	0.999196
gene-ECD_02941	428.763	-0.166514	0.217966	-0.763942	0.444902	0.999196
gene-ECD_02338	154.179	-0.166465	0.206128	-0.807583	0.419331	0.999196
gene-ECD_03071	419.242	-0.166133	0.224948	-0.738538	0.460187	0.999196
gene-ECD_00141	151.145	-0.165688	0.251919	-0.657702	0.510729	0.999196
gene-ECD_02991	2209.8	-0.165384	0.261506	-0.632427	0.527108	0.999196
gene-ECD_00777	1067.94	-0.165216	0.242269	-0.681954	0.495268	0.999196
gene-ECD_03222	268.938	-0.165035	0.189171	-0.872414	0.382983	0.999196
gene-ECD_t00080	123.368	-0.164908	0.246191	-0.669838	0.502961	0.999196
gene-ECD_01778	998.569	-0.163983	0.146932	-1.11605	0.264402	0.999196
gene-ECD_02992	1392.82	-0.163968	0.432481	-0.379134	0.704588	0.999196
gene-ECD_02722	6817.1	-0.163683	0.155375	-1.05347	0.292126	0.999196
gene-ECD_01620	836.091	-0.163362	0.143752	-1.13642	0.255781	0.999196
gene-ECD_02543	6766.61	-0.163354	0.156393	-1.04451	0.296248	0.999196
gene-ECD_00391	467.063	-0.162986	0.153279	-1.06333	0.287634	0.999196
gene-ECD_03931	1662.82	-0.162822	0.15121	-1.07679	0.281573	0.999196
gene-ECD_02130	35.049	-0.162591	0.405912	-0.400557	0.688746	0.999196
gene-ECD_00701	15103.1	-0.162128	0.222677	-0.728089	0.466559	0.999196
gene-ECD_01271	936.557	-0.16189	0.151647	-1.06754	0.285727	0.999196
gene-ECD_t00066	17.4172	-0.16186	0.426458	-0.379546	0.704283	0.999196
gene-ECD_03441	88.9493	-0.161853	0.222223	-0.728336	0.466408	0.999196
gene-ECD_03434	82.5729	-0.161811	0.247195	-0.654588	0.512733	0.999196
gene-ECD_04111	4863.6	-0.161789	0.225876	-0.716273	0.473823	0.999196
gene-ECD_00310	1493.57	-0.161686	0.254191	-0.636081	0.524723	0.999196
gene-ECD_02895	322.567	-0.161656	0.185289	-0.872452	0.382962	0.999196
gene-ECD_02687	585.233	-0.161584	0.174749	-0.924664	0.35514	0.999196
gene-ECD_02875	164.028	-0.160541	0.229556	-0.699357	0.484329	0.999196
gene-ECD_03473	4567.58	-0.160423	0.336853	-0.476241	0.633903	0.999196
gene-ECD_01529	39.6883	-0.160414	0.465831	-0.344361	0.730575	0.999196
gene-ECD_00384	769.849	-0.160364	0.185794	-0.863129	0.388067	0.999196
gene-ECD_00899	331.183	-0.160249	0.287024	-0.558314	0.57663	0.999196
gene-ECD_03290	1331.75	-0.160028	0.207572	-0.770952	0.440736	0.999196
gene-ECD_04069	5782.84	-0.159851	0.286648	-0.557656	0.577079	0.999196
gene-ECD_10014	139.391	-0.159732	0.198952	-0.802867	0.422052	0.999196
gene-ECD_t00074	7.40038	-0.159548	0.725307	-0.219973	0.825892	0.999196
gene-ECD_04106	12852.6	-0.159482	0.175425	-0.909115	0.363289	0.999196
gene-ECD_03904	172.796	-0.158831	0.303564	-0.523222	0.60082	0.999196
gene-ECD_02237	658.023	-0.158372	0.161033	-0.983479	0.325372	0.999196
gene-ECD_00631	5455.08	-0.158302	0.227526	-0.695753	0.486583	0.999196
gene-ECD_03868	74.8706	-0.158299	0.24941	-0.634693	0.525629	0.999196
gene-ECD_02187	464.971	-0.158145	0.187935	-0.841488	0.400075	0.999196
gene-ECD_00844	21.7988	-0.157871	0.441605	-0.357493	0.720722	0.999196
gene-ECD_00183	3386.87	-0.157784	0.151957	-1.03834	0.299111	0.999196
gene-ECD_01357	195.98	-0.157692	0.183178	-0.860871	0.389309	0.999196
gene-ECD_03425	490.641	-0.157639	0.170963	-0.922063	0.356496	0.999196
gene-ECD_03374	1021.46	-0.157342	0.208801	-0.75355	0.451119	0.999196
gene-ECD_04267	4950.6	-0.157029	0.140421	-1.11828	0.263449	0.999196
gene-ECD_00574	70972.3	-0.156975	0.119868	-1.30956	0.190344	0.999196
gene-ECD_01592	2956.21	-0.15697	0.189191	-0.82969	0.406714	0.999196
gene-ECD_00155	865.229	-0.156942	0.215381	-0.728674	0.466201	0.999196
gene-ECD_03316	227.027	-0.156342	0.17546	-0.89104	0.372908	0.999196
gene-ECD_03917	406.728	-0.156315	0.174546	-0.895551	0.370493	0.999196
gene-ECD_02061	123.101	-0.156222	0.201809	-0.77411	0.438866	0.999196
gene-ECD_02065	117.007	-0.156145	0.206668	-0.755537	0.449927	0.999196
gene-ECD_01165	1147.94	-0.155952	0.159003	-0.980812	0.326686	0.999196
gene-ECD_00915	50052.1	-0.155751	0.243484	-0.639676	0.522383	0.999196
gene-ECD_01134	69374.2	-0.155647	0.237306	-0.655889	0.511895	0.999196
gene-ECD_01440	253.577	-0.155548	0.256158	-0.607236	0.543694	0.999196
gene-ECD_03199	100.416	-0.155506	0.238956	-0.65077	0.515195	0.999196
gene-ECD_00304	52.1639	-0.155067	0.270824	-0.572575	0.566933	0.999196
gene-ECD_01094	771.651	-0.15484	0.223305	-0.6934	0.488058	0.999196
gene-ECD_04080	2919.4	-0.154783	0.231615	-0.66828	0.503955	0.999196
gene-ECD_10047	65.3584	-0.154759	0.253224	-0.611157	0.541096	0.999196
gene-ECD_00398	254.332	-0.154502	0.186637	-0.827819	0.407773	0.999196
gene-ECD_02521	426.827	-0.154411	0.232059	-0.665394	0.505798	0.999196
gene-ECD_00725	235.168	-0.154045	0.213748	-0.720682	0.471105	0.999196
gene-ECD_00750	1248.04	-0.153954	0.27131	-0.567445	0.570412	0.999196
gene-ECD_01621	1913.24	-0.153797	0.190411	-0.807709	0.419258	0.999196
gene-ECD_00409	800.762	-0.153665	0.184945	-0.830868	0.406048	0.999196
gene-ECD_00097	26711.5	-0.153134	0.14472	-1.05815	0.289989	0.999196
gene-ECD_01724	93.0792	-0.153081	0.247251	-0.619129	0.535831	0.999196
gene-ECD_02980	83.9741	-0.153067	0.273557	-0.559541	0.575792	0.999196
gene-ECD_02356	2177.84	-0.152974	0.174462	-0.876831	0.380579	0.999196
gene-ECD_03902	125.885	-0.152926	0.386388	-0.395783	0.692265	0.999196
gene-ECD_03496	922.724	-0.152443	0.140708	-1.0834	0.278632	0.999196
gene-ECD_01047	241.22	-0.152221	0.227195	-0.670003	0.502856	0.999196
gene-ECD_02232	625.439	-0.15222	0.187597	-0.81142	0.417124	0.999196
gene-ECD_00892	3589.13	-0.152095	0.185648	-0.819266	0.412635	0.999196
gene-ECD_01218	1758.11	-0.151962	0.232842	-0.652641	0.513988	0.999196
gene-ECD_01137	439.494	-0.151895	0.15314	-0.991869	0.321261	0.999196
gene-ECD_03273	303.669	-0.151674	0.156816	-0.96721	0.333439	0.999196
gene-ECD_00749	652.299	-0.151616	0.292279	-0.518738	0.603943	0.999196
gene-ECD_02419	1048.72	-0.151441	0.237934	-0.636483	0.524462	0.999196
gene-ECD_02322	1381.28	-0.150943	0.428619	-0.352162	0.724717	0.999196
gene-ECD_03302	500.222	-0.150487	0.418594	-0.359506	0.719216	0.999196
gene-ECD_01434	262.811	-0.150383	0.169112	-0.889253	0.373867	0.999196
gene-ECD_01343	17.8587	-0.150377	0.411452	-0.365479	0.714754	0.999196
gene-ECD_n04378	0.683255	-0.149811	2.41481	-0.0620383	0.950532	0.999196
gene-ECD_00123	3408.46	-0.149783	0.26002	-0.576043	0.564586	0.999196
gene-ECD_03078	3893.12	-0.149065	0.328772	-0.453398	0.650262	0.999196
gene-ECD_03292	273.615	-0.148124	0.216198	-0.68513	0.493262	0.999196
gene-ECD_02653	2552.97	-0.148077	0.474744	-0.31191	0.755109	0.999196
gene-ECD_02132	49.1361	-0.148071	0.319969	-0.462767	0.643532	0.999196
gene-ECD_t00086	3.53097	-0.147469	0.939134	-0.157027	0.875224	0.999196
gene-ECD_01707	137.131	-0.14744	0.253635	-0.581308	0.561033	0.999196
gene-ECD_01433	54.9731	-0.14735	0.253654	-0.580911	0.5613	0.999196
gene-ECD_03956	173.349	-0.147129	0.236234	-0.62281	0.533409	0.999196
gene-ECD_03991	3673.29	-0.147113	0.372443	-0.394995	0.692847	0.999196
gene-ECD_00160	3390.13	-0.147109	0.343282	-0.428537	0.66826	0.999196
gene-ECD_02137	1221.02	-0.147096	0.218899	-0.67198	0.501596	0.999196
gene-ECD_01460	5.61791	-0.147037	0.909755	-0.161622	0.871603	0.999196
gene-ECD_01217	17589.2	-0.146495	0.172903	-0.847267	0.396846	0.999196
gene-ECD_00468	17.9413	-0.146448	0.43467	-0.336916	0.73618	0.999196
gene-ECD_02663	774.116	-0.146398	0.150036	-0.97575	0.329188	0.999196
gene-ECD_04239	1123.03	-0.146265	0.149775	-0.976564	0.328785	0.999196
gene-ECD_02141	147.265	-0.146179	0.247964	-0.589518	0.555514	0.999196
gene-ECD_02295	26.5104	-0.146156	0.381691	-0.382918	0.70178	0.999196
gene-ECD_00619	1.03703	-0.145861	1.60202	-0.0910484	0.927454	0.999196
gene-ECD_02753	1729.16	-0.145787	0.177012	-0.823602	0.410166	0.999196
gene-ECD_02650	565.747	-0.145762	0.338403	-0.430734	0.666662	0.999196
gene-ECD_04023	481.551	-0.145364	0.254742	-0.570634	0.568248	0.999196
gene-ECD_00280	368.25	-0.144927	0.186069	-0.778891	0.436044	0.999196
gene-ECD_02365	1272.77	-0.144816	0.157208	-0.921171	0.356961	0.999196
gene-ECD_02425	358.894	-0.144774	0.402927	-0.359305	0.719367	0.999196
gene-ECD_02874	789.608	-0.144772	0.218241	-0.663359	0.507101	0.999196
gene-ECD_01500	79.3628	-0.144436	0.379765	-0.380331	0.7037	0.999196
gene-ECD_03828	15652.6	-0.144357	0.24054	-0.600138	0.548414	0.999196
gene-ECD_03802	137.566	-0.144244	0.23414	-0.61606	0.537855	0.999196
gene-ECD_00084	369.566	-0.144192	0.220404	-0.654217	0.512972	0.999196
gene-ECD_00373	1910.14	-0.144129	0.196131	-0.734864	0.462423	0.999196
gene-ECD_02583	1607.94	-0.144079	0.14499	-0.993714	0.320362	0.999196
gene-ECD_03974	20.4403	-0.143891	0.476461	-0.302001	0.762652	0.999196
gene-ECD_01376	440.867	-0.143869	0.212848	-0.675924	0.499089	0.999196
gene-ECD_00475	4393.89	-0.143356	0.193924	-0.739238	0.459763	0.999196
gene-ECD_04200	835.223	-0.142921	0.1571	-0.909748	0.362956	0.999196
gene-ECD_00277	136.696	-0.142832	0.208983	-0.683461	0.494316	0.999196
gene-ECD_03422	1591.35	-0.142704	0.184795	-0.772227	0.43998	0.999196
gene-ECD_03897	20387	-0.14212	0.14717	-0.965688	0.3342	0.999196
gene-ECD_02542	6566.65	-0.141907	0.193159	-0.734665	0.462543	0.999196
gene-ECD_00007	252.994	-0.141899	0.163114	-0.869937	0.384335	0.999196
gene-ECD_03992	337.044	-0.141592	0.288015	-0.491615	0.622992	0.999196
gene-ECD_00459	32.4938	-0.141246	0.322272	-0.438282	0.661182	0.999196
gene-ECD_01599	427.466	-0.1412	0.238853	-0.59116	0.554413	0.999196
gene-ECD_01379	1061.46	-0.141109	0.335978	-0.419996	0.674489	0.999196
gene-ECD_00103	361.175	-0.141052	0.273154	-0.516383	0.605587	0.999196
gene-ECD_01457	1.67985	-0.140913	1.29379	-0.108915	0.91327	0.999196
gene-ECD_04059	632.148	-0.140898	0.172824	-0.81527	0.414918	0.999196
gene-ECD_00576	3094.55	-0.140768	0.326805	-0.430741	0.666657	0.999196
gene-ECD_00454	59.5905	-0.140606	0.277323	-0.507014	0.612145	0.999196
gene-ECD_00098	1468.84	-0.140598	0.268424	-0.52379	0.600425	0.999196
gene-ECD_01834	1270.1	-0.140389	0.243832	-0.57576	0.564777	0.999196
gene-ECD_01013	33.4931	-0.140374	0.316242	-0.443883	0.657127	0.999196
gene-ECD_00424	28653.2	-0.140354	0.408895	-0.343251	0.73141	0.999196
gene-ECD_03114	4791.3	-0.140349	0.174609	-0.803787	0.42152	0.999196
gene-ECD_02133	356.747	-0.14031	0.191945	-0.730993	0.464784	0.999196
gene-ECD_03516	1658.74	-0.140085	0.188606	-0.742743	0.457637	0.999196
gene-ECD_02733	3149.55	-0.14001	0.139736	-1.00196	0.316361	0.999196
gene-ECD_02813	2.0171	-0.139781	1.14045	-0.122566	0.902451	0.999196
gene-ECD_01856	46.422	-0.139716	0.280684	-0.497771	0.618646	0.999196
gene-ECD_10013	202.361	-0.139505	0.177413	-0.78633	0.431674	0.999196
gene-ECD_03841	33108	-0.139486	0.131085	-1.06409	0.287288	0.999196
gene-ECD_03426	569.339	-0.139295	0.148877	-0.935637	0.34946	0.999196
gene-ECD_10051	54.8454	-0.139149	0.272333	-0.510952	0.609384	0.999196
gene-ECD_01983	174.202	-0.13899	0.183751	-0.756405	0.449407	0.999196
gene-ECD_00480	11.9373	-0.138691	0.510197	-0.271838	0.785747	0.999196
gene-ECD_03109	858.557	-0.138676	0.214718	-0.645852	0.518375	0.999196
gene-ECD_01742	58.3147	-0.138245	0.307409	-0.449711	0.652919	0.999196
gene-ECD_01712	163.911	-0.138007	0.249008	-0.554229	0.579422	0.999196
gene-ECD_02028	460.478	-0.137717	0.165971	-0.829765	0.406672	0.999196
gene-ECD_02259	17.0531	-0.136892	0.459775	-0.297736	0.765904	0.999196
gene-ECD_04249	913.826	-0.136745	0.159678	-0.85638	0.391788	0.999196
gene-ECD_01802	3986.52	-0.136595	0.147162	-0.928197	0.353306	0.999196
gene-ECD_03683	5.30999	-0.136385	0.733062	-0.186048	0.852407	0.999196
gene-ECD_02566	363.779	-0.136272	0.18477	-0.737525	0.460803	0.999196
gene-ECD_02118	1348.4	-0.136239	0.144548	-0.942513	0.34593	0.999196
gene-ECD_02967	905.826	-0.136106	0.202531	-0.672024	0.501568	0.999196
gene-ECD_01322	36.3623	-0.135963	0.334549	-0.406408	0.684443	0.999196
gene-ECD_01452	239.235	-0.135748	0.416048	-0.32628	0.744213	0.999196
gene-ECD_03859	11615.3	-0.135748	0.36029	-0.376773	0.706342	0.999196
gene-ECD_03560	103.296	-0.135677	0.214451	-0.632673	0.526947	0.999196
gene-ECD_03761	18.6797	-0.13548	0.406892	-0.332964	0.739162	0.999196
gene-ECD_t00040	1.5776	-0.134695	1.32024	-0.102023	0.918738	0.999196
gene-ECD_01728	42.7834	-0.134572	0.302198	-0.44531	0.656095	0.999196
gene-ECD_00787	1663.92	-0.134417	0.164367	-0.817785	0.41348	0.999196
gene-ECD_02755	4537.93	-0.133484	0.277291	-0.481388	0.630241	0.999196
gene-ECD_01565	856.925	-0.133403	0.191585	-0.696315	0.486232	0.999196
gene-ECD_01730	4570.79	-0.133353	0.153304	-0.869862	0.384376	0.999196
gene-ECD_04246	919.367	-0.13324	0.137708	-0.96755	0.333269	0.999196
gene-ECD_02779	1201.26	-0.133157	0.161625	-0.823861	0.410019	0.999196
gene-ECD_03301	50.8682	-0.133013	0.37037	-0.359135	0.719494	0.999196
gene-ECD_01969	1804.37	-0.133003	0.209784	-0.634003	0.526079	0.999196
gene-ECD_01101	3535.97	-0.132979	0.119723	-1.11072	0.26669	0.999196
gene-ECD_01140	1.28126	-0.13295	1.54198	-0.0862205	0.931291	0.999196
gene-ECD_00604	983.504	-0.132387	0.221617	-0.59737	0.550261	0.999196
gene-ECD_02050	46.1627	-0.132181	0.290188	-0.4555	0.64875	0.999196
gene-ECD_03831	742.997	-0.132181	0.287165	-0.460295	0.645305	0.999196
gene-ECD_03890	1489.89	-0.132091	0.307731	-0.429243	0.667746	0.999196
gene-ECD_00195	987.544	-0.132069	0.139878	-0.944176	0.34508	0.999196
gene-ECD_02297	13.1243	-0.131671	0.508902	-0.258736	0.795839	0.999196
gene-ECD_00569	99.0031	-0.131641	0.242487	-0.542878	0.587214	0.999196
gene-ECD_r00022	13.1264	-0.131342	0.621428	-0.211355	0.832611	0.999196
gene-ECD_02968	756.138	-0.131311	0.227795	-0.576444	0.564315	0.999196
gene-ECD_02784	649.354	-0.131188	0.199256	-0.658389	0.510288	0.999196
gene-ECD_03361	117.959	-0.130928	0.212983	-0.614732	0.538732	0.999196
gene-ECD_00414	8154.48	-0.130828	0.188882	-0.692648	0.488531	0.999196
gene-ECD_02192	719.507	-0.130781	0.17875	-0.731642	0.464387	0.999196
gene-ECD_01353	1071.28	-0.130781	0.146635	-0.891881	0.372457	0.999196
gene-ECD_03266	5212.57	-0.130667	0.224709	-0.581498	0.560905	0.999196
gene-ECD_03863	48364.1	-0.130246	0.305884	-0.425801	0.670253	0.999196
gene-ECD_00764	1357.36	-0.130176	0.330543	-0.393824	0.693711	0.999196
gene-ECD_00418	553.331	-0.129922	0.221327	-0.587015	0.557194	0.999196
gene-ECD_02555	1028.51	-0.129847	0.2873	-0.451957	0.6513	0.999196
gene-ECD_00859	104.062	-0.129754	0.220521	-0.588398	0.556265	0.999196
gene-ECD_00928	9288.21	-0.129554	0.258681	-0.500825	0.616494	0.999196
gene-ECD_03877	15967.4	-0.129532	0.228674	-0.566448	0.571089	0.999196
gene-ECD_04142	553.163	-0.129509	0.236569	-0.547447	0.584072	0.999196
gene-ECD_02417	1146.06	-0.129438	0.175838	-0.73612	0.461658	0.999196
gene-ECD_00476	1549.91	-0.129217	0.135254	-0.955362	0.339395	0.999196
gene-ECD_00037	29149	-0.129063	0.348824	-0.369995	0.711387	0.999196
gene-ECD_03617	21917.6	-0.129048	0.291465	-0.442757	0.657942	0.999196
gene-ECD_03203	2021.89	-0.12895	0.146482	-0.880311	0.378691	0.999196
gene-ECD_01626	53797.3	-0.128913	0.161855	-0.796472	0.425758	0.999196
gene-ECD_00474	582.38	-0.12885	0.185847	-0.693312	0.488114	0.999196
gene-ECD_04242	2.37425	-0.128837	1.1896	-0.108303	0.913755	0.999196
gene-ECD_02354	7476.11	-0.128631	0.24436	-0.526402	0.598609	0.999196
gene-ECD_00423	4436.24	-0.127939	0.211012	-0.606314	0.544306	0.999196
gene-ECD_01121	3991.62	-0.12786	0.299425	-0.427019	0.669366	0.999196
gene-ECD_03856	78703.6	-0.127747	0.233919	-0.546116	0.584986	0.999196
gene-ECD_01301	9836.94	-0.127744	0.189733	-0.673281	0.500768	0.999196
gene-ECD_03445	1672.7	-0.127624	0.14239	-0.896298	0.370093	0.999196
gene-ECD_01095	1596.48	-0.127564	0.180354	-0.707295	0.479383	0.999196
gene-ECD_00954	403.079	-0.127545	0.201803	-0.632029	0.527368	0.999196
gene-ECD_00133	3618.12	-0.127049	0.143729	-0.88395	0.376723	0.999196
gene-ECD_03403	3319.96	-0.126844	0.21438	-0.591676	0.554068	0.999196
gene-ECD_00387	11814.4	-0.126763	0.208001	-0.609431	0.542239	0.999196
gene-ECD_03908	1807.54	-0.126448	0.352137	-0.359089	0.719529	0.999196
gene-ECD_03602	65.9752	-0.126437	0.290235	-0.435638	0.663099	0.999196
gene-ECD_02235	1471.33	-0.125945	0.412005	-0.305687	0.759843	0.999196
gene-ECD_00998	331.466	-0.125536	0.199453	-0.629399	0.529088	0.999196
gene-ECD_03866	513.479	-0.125492	0.157524	-0.796653	0.425653	0.999196
gene-ECD_03907	1047.78	-0.125266	0.393378	-0.318437	0.750154	0.999196
gene-ECD_00942	91.5784	-0.125262	0.257948	-0.485608	0.627245	0.999196
gene-ECD_03435	111.24	-0.125251	0.239401	-0.523185	0.600846	0.999196
gene-ECD_02174	98.6084	-0.125174	0.268622	-0.465985	0.641226	0.999196
gene-ECD_02044	5268.98	-0.125123	0.140808	-0.888603	0.374216	0.999196
gene-ECD_00647	8.13771	-0.125106	0.667239	-0.187498	0.851271	0.999196
gene-ECD_01981	198.938	-0.124851	0.200611	-0.622355	0.533709	0.999196
gene-ECD_04029	1116.24	-0.124608	0.157762	-0.789849	0.429616	0.999196
gene-ECD_03026	69.4437	-0.124445	0.287396	-0.433008	0.665009	0.999196
gene-ECD_03909	532.399	-0.124342	0.297358	-0.418157	0.675832	0.999196
gene-ECD_01874	114.615	-0.124006	0.308084	-0.402508	0.68731	0.999196
gene-ECD_01263	1914.06	-0.123607	0.145236	-0.85108	0.394725	0.999196
gene-ECD_04244	56.0826	-0.123523	0.301827	-0.409251	0.682355	0.999196
gene-ECD_01449	196.565	-0.12346	0.18476	-0.668219	0.503994	0.999196
gene-ECD_01761	706.297	-0.123325	0.205937	-0.598849	0.549273	0.999196
gene-ECD_00370	652.898	-0.123249	0.220244	-0.559602	0.575751	0.999196
gene-ECD_03795	78.1559	-0.12322	0.284623	-0.432923	0.665071	0.999196
gene-ECD_03952	103.867	-0.123142	0.239542	-0.514072	0.607202	0.999196
gene-ECD_03765	371.784	-0.123035	0.22962	-0.535819	0.592083	0.999196
gene-ECD_02969	529.538	-0.122913	0.200586	-0.612767	0.54003	0.999196
gene-ECD_03845	6665.08	-0.122881	0.208712	-0.588759	0.556023	0.999196
gene-ECD_00622	381.943	-0.122508	0.385512	-0.317781	0.750651	0.999196
gene-ECD_00115	77803.6	-0.122372	0.137641	-0.889064	0.373968	0.999196
gene-ECD_00959	2222.97	-0.12197	0.184938	-0.659517	0.509564	0.999196
gene-ECD_00937	452.268	-0.121927	0.172178	-0.708141	0.478858	0.999196
gene-ECD_01751	2843.74	-0.121891	0.240902	-0.505976	0.612874	0.999196
gene-ECD_02366	1456.46	-0.121883	0.171991	-0.708661	0.478535	0.999196
gene-ECD_02225	1134.05	-0.121834	0.178957	-0.680802	0.495997	0.999196
gene-ECD_00065	152.347	-0.121718	0.330407	-0.368387	0.712585	0.999196
gene-ECD_04263	574.235	-0.121588	0.172462	-0.705017	0.4808	0.999196
gene-ECD_02946	16.6548	-0.121586	0.420258	-0.289312	0.772342	0.999196
gene-ECD_04256	245.921	-0.121492	0.162206	-0.748995	0.45386	0.999196
gene-ECD_02953	313.378	-0.12145	0.220407	-0.551029	0.581614	0.999196
gene-ECD_03096	34902.3	-0.12113	0.2302	-0.526195	0.598753	0.999196
gene-ECD_01130	896.749	-0.121063	0.209576	-0.577656	0.563496	0.999196
gene-ECD_02586	248.938	-0.12104	0.180801	-0.669465	0.503199	0.999196
gene-ECD_04254	942.629	-0.120884	0.160365	-0.753808	0.450964	0.999196
gene-ECD_02509	5475.39	-0.120883	0.12816	-0.943218	0.34557	0.999196
gene-ECD_02544	629.27	-0.120836	0.223554	-0.540521	0.588838	0.999196
gene-ECD_00087	6471.92	-0.120815	0.13313	-0.907498	0.364143	0.999196
gene-ECD_01580	3049.24	-0.120719	0.223562	-0.539981	0.58921	0.999196
gene-ECD_03312	1206.32	-0.120553	0.136529	-0.882986	0.377244	0.999196
gene-ECD_02355	1019.3	-0.12042	0.186883	-0.644362	0.519341	0.999196
gene-ECD_00992	2597.5	-0.120355	0.471844	-0.255075	0.798665	0.999196
gene-ECD_01437	4904.48	-0.120272	0.162561	-0.739859	0.459385	0.999196
gene-ECD_10005	86.3398	-0.120239	0.220248	-0.545928	0.585115	0.999196
gene-ECD_03116	393.278	-0.120004	0.153069	-0.783989	0.433046	0.999196
gene-ECD_10025	166.368	-0.119933	0.216241	-0.554628	0.579149	0.999196
gene-ECD_00838	3.93908	-0.119862	0.807314	-0.14847	0.881972	0.999196
gene-ECD_02744	6633.61	-0.119798	0.175555	-0.682392	0.494991	0.999196
gene-ECD_10044	57.6932	-0.119575	0.280695	-0.425997	0.67011	0.999196
gene-ECD_01705	20.0313	-0.119534	0.445629	-0.268236	0.788518	0.999196
gene-ECD_03410	9114.21	-0.119478	0.216812	-0.551067	0.581588	0.999196
gene-ECD_00578	504.478	-0.119478	0.156679	-0.762565	0.445723	0.999196
gene-ECD_01003	2188.96	-0.119438	0.20555	-0.581066	0.561196	0.999196
gene-ECD_03847	6943.26	-0.119402	0.251794	-0.474207	0.635352	0.999196
gene-ECD_03306	67.6841	-0.119323	0.244274	-0.488481	0.625209	0.999196
gene-ECD_02401	1490.49	-0.119096	0.250517	-0.475403	0.6345	0.999196
gene-ECD_02087	413.628	-0.119094	0.169523	-0.702528	0.48235	0.999196
gene-ECD_00439	608.985	-0.118788	0.166351	-0.714082	0.475176	0.999196
gene-ECD_02756	60007.7	-0.118559	0.114597	-1.03458	0.300866	0.999196
gene-ECD_03860	41398.6	-0.118315	0.37913	-0.31207	0.754987	0.999196
gene-ECD_02273	41.9529	-0.118126	0.312725	-0.377733	0.705629	0.999196
gene-ECD_02243	1872.29	-0.117924	0.170884	-0.690078	0.490145	0.999196
gene-ECD_03117	960.643	-0.117891	0.175764	-0.670735	0.502389	0.999196
gene-ECD_04240	51.1904	-0.117805	0.273464	-0.430789	0.666622	0.999196
gene-ECD_03975	23.7102	-0.117756	0.37937	-0.310399	0.756258	0.999196
gene-ECD_01986	233.742	-0.117588	0.216956	-0.541989	0.587826	0.999196
gene-ECD_00193	5213.63	-0.117359	0.150495	-0.779818	0.435498	0.999196
gene-ECD_00240	2238.35	-0.116884	0.158384	-0.737982	0.460526	0.999196
gene-ECD_02750	114.591	-0.116715	0.206022	-0.566518	0.571042	0.999196
gene-ECD_02580	245.368	-0.116659	0.187231	-0.623076	0.533234	0.999196
gene-ECD_01368	4919.47	-0.116476	0.135739	-0.858089	0.390843	0.999196
gene-ECD_00218	1752.39	-0.116447	0.145593	-0.799809	0.423822	0.999196
gene-ECD_00982	114.496	-0.116372	0.23227	-0.50102	0.616357	0.999196
gene-ECD_01606	2009.16	-0.116345	0.126627	-0.918798	0.358201	0.999196
gene-ECD_03446	1141.59	-0.116168	0.147789	-0.786043	0.431842	0.999196
gene-ECD_02086	1582.01	-0.116135	0.161428	-0.719425	0.471879	0.999196
gene-ECD_00182	3903.7	-0.115978	0.188424	-0.61552	0.538212	0.999196
gene-ECD_10030	75.5546	-0.115895	0.248753	-0.465902	0.641285	0.999196
gene-ECD_00745	70.8115	-0.115886	0.256765	-0.45133	0.651752	0.999196
gene-ECD_01039	159.839	-0.115884	0.247256	-0.468682	0.639297	0.999196
gene-ECD_01750	737.13	-0.115821	0.169029	-0.685213	0.49321	0.999196
gene-ECD_03172	19492.1	-0.115384	0.290928	-0.396606	0.691658	0.999196
gene-ECD_01666	76.124	-0.115323	0.227813	-0.506215	0.612706	0.999196
gene-ECD_00062	979.013	-0.115282	0.163001	-0.707247	0.479413	0.999196
gene-ECD_02247	362.022	-0.115274	0.182495	-0.631658	0.527611	0.999196
gene-ECD_02179	9174.12	-0.115065	0.132885	-0.865902	0.386544	0.999196
gene-ECD_01845	707.071	-0.114996	0.176476	-0.651625	0.514643	0.999196
gene-ECD_00911	7257.92	-0.114875	0.166373	-0.690469	0.4899	0.999196
gene-ECD_04100	5287.48	-0.114482	0.248524	-0.460648	0.645051	0.999196
gene-ECD_03521	1032.24	-0.114185	0.179448	-0.636309	0.524575	0.999196
gene-ECD_01919	6017.45	-0.114149	0.126116	-0.905113	0.365405	0.999196
gene-ECD_n04301	90.8264	-0.113464	0.280005	-0.405221	0.685315	0.999196
gene-ECD_02444	1780.81	-0.113406	0.197433	-0.574402	0.565696	0.999196
gene-ECD_01984	649.41	-0.113318	0.143838	-0.787817	0.430804	0.999196
gene-ECD_02088	1378.88	-0.113288	0.143799	-0.787822	0.430801	0.999196
gene-ECD_01171	11.2469	-0.113227	0.537829	-0.210526	0.833257	0.999196
gene-ECD_03993	627.805	-0.112719	0.162319	-0.694433	0.487411	0.999196
gene-ECD_00462	122.4	-0.11267	0.260712	-0.432162	0.665623	0.999196
gene-ECD_00171	1662.16	-0.112636	0.169013	-0.666436	0.505133	0.999196
gene-ECD_01842	1105.42	-0.112547	0.173356	-0.649223	0.516194	0.999196
gene-ECD_00264	689.262	-0.112305	0.282018	-0.398219	0.690469	0.999196
gene-ECD_03864	77147.6	-0.112053	0.326973	-0.342698	0.731826	0.999196
gene-ECD_00063	101.296	-0.11205	0.282959	-0.395994	0.692109	0.999196
gene-ECD_02410	1304.87	-0.111971	0.192487	-0.581703	0.560767	0.999196
gene-ECD_00260	56.0505	-0.111848	0.295661	-0.378298	0.705209	0.999196
gene-ECD_03057	2766.09	-0.111844	0.177205	-0.631158	0.527937	0.999196
gene-ECD_03689	3046.08	-0.111773	0.183654	-0.608603	0.542788	0.999196
gene-ECD_01251	2496.69	-0.111638	0.130853	-0.853161	0.39357	0.999196
gene-ECD_00101	974.334	-0.111489	0.177052	-0.629696	0.528894	0.999196
gene-ECD_01861	23.6778	-0.111358	0.376928	-0.295436	0.767661	0.999196
gene-ECD_03274	1196.36	-0.111125	0.141978	-0.782692	0.433808	0.999196
gene-ECD_02188	710.712	-0.110967	0.251221	-0.441709	0.6587	0.999196
gene-ECD_00421	1957.69	-0.110955	0.173504	-0.639496	0.5225	0.999196
gene-ECD_02891	2416.58	-0.110933	0.144226	-0.769162	0.441797	0.999196
gene-ECD_03230	28.2412	-0.110836	0.35607	-0.311276	0.755591	0.999196
gene-ECD_04266	1225.63	-0.110756	0.169751	-0.652459	0.514105	0.999196
gene-ECD_02089	859.212	-0.110593	0.162349	-0.681206	0.495741	0.999196
gene-ECD_02139	113.16	-0.110584	0.214033	-0.516668	0.605388	0.999196
gene-ECD_00592	90.6988	-0.110583	0.258528	-0.427741	0.66884	0.999196
gene-ECD_04194	21.0613	-0.110534	0.395865	-0.279223	0.780074	0.999196
gene-ECD_02600	283.767	-0.110335	0.396995	-0.277926	0.781069	0.999196
gene-ECD_00333	1866.76	-0.110245	0.20646	-0.533978	0.593357	0.999196
gene-ECD_00425	5022.92	-0.110213	0.177596	-0.62058	0.534876	0.999196
gene-ECD_10049	139.441	-0.110116	0.208054	-0.529265	0.596621	0.999196
gene-ECD_02399	6408.56	-0.109861	0.23835	-0.460924	0.644853	0.999196
gene-ECD_04124	10342	-0.109241	0.18135	-0.602376	0.546924	0.999196
gene-ECD_00064	353.726	-0.109197	0.213706	-0.510972	0.609371	0.999196
gene-ECD_00127	1686.08	-0.10894	0.173149	-0.629172	0.529236	0.999196
gene-ECD_03077	14307.7	-0.108842	0.215587	-0.504865	0.613654	0.999196
gene-ECD_03910	6.58653	-0.108666	0.643347	-0.168907	0.86587	0.999196
gene-ECD_02844	1007.62	-0.108583	0.191179	-0.567965	0.570059	0.999196
gene-ECD_00112	8724.65	-0.10856	0.322206	-0.336928	0.736172	0.999196
gene-ECD_02290	1180.94	-0.108498	0.183703	-0.590613	0.55478	0.999196
gene-ECD_03314	395.638	-0.108414	0.226385	-0.478892	0.632015	0.999196
gene-ECD_02160	4375.79	-0.108392	0.155223	-0.698299	0.48499	0.999196
gene-ECD_10007	534.549	-0.108237	0.245493	-0.440895	0.659289	0.999196
gene-ECD_01662	963.478	-0.108231	0.158025	-0.684899	0.493408	0.999196
gene-ECD_02162	713.582	-0.108194	0.215681	-0.501638	0.615922	0.999196
gene-ECD_01985	117.704	-0.108111	0.204462	-0.528756	0.596974	0.999196
gene-ECD_01759	266.249	-0.108079	0.194784	-0.554866	0.578986	0.999196
gene-ECD_02944	690.661	-0.108034	0.155009	-0.696955	0.485831	0.999196
gene-ECD_02837	72.4782	-0.107963	0.285048	-0.378755	0.70487	0.999196
gene-ECD_01473	51.0767	-0.107896	0.287502	-0.375287	0.707447	0.999196
gene-ECD_00874	913.323	-0.107874	0.140584	-0.767327	0.442887	0.999196
gene-ECD_01823	7681.48	-0.10773	0.154715	-0.69631	0.486235	0.999196
gene-ECD_01692	6266.99	-0.107649	0.173268	-0.621287	0.534411	0.999196
gene-ECD_01571	4782.23	-0.107479	0.243039	-0.442229	0.658323	0.999196
gene-ECD_03867	411.922	-0.107311	0.200231	-0.535937	0.592002	0.999196
gene-ECD_00405	1211.34	-0.107211	0.212764	-0.503899	0.614333	0.999196
gene-ECD_01888	178.471	-0.107102	0.183545	-0.58352	0.559543	0.999196
gene-ECD_02394	3271.3	-0.107081	0.147148	-0.72771	0.466791	0.999196
gene-ECD_00349	1231.95	-0.107064	0.139924	-0.765161	0.444176	0.999196
gene-ECD_t00083	0.296818	-0.106999	3.01521	-0.0354863	0.971692	0.999196
gene-ECD_01323	0.322219	-0.106998	2.94249	-0.0363632	0.970993	0.999196
gene-ECD_r00019	0.322219	-0.106998	2.94249	-0.0363632	0.970993	0.999196
gene-ECD_03534	0.326106	-0.106998	2.93212	-0.0364918	0.97089	0.999196
gene-ECD_00571	0.341628	-0.106998	2.89248	-0.0369919	0.970491	0.999196
gene-ECD_01141	0.345515	-0.106998	2.88297	-0.0371139	0.970394	0.999196
gene-ECD_00091	2263.09	-0.106998	0.184886	-0.578721	0.562778	0.999196
gene-ECD_01581	9210.21	-0.106987	0.274014	-0.390445	0.696207	0.999196
gene-ECD_00429	3533.56	-0.10695	0.15478	-0.69098	0.489578	0.999196
gene-ECD_02468	653.288	-0.106782	0.23082	-0.462619	0.643637	0.999196
gene-ECD_00436	121.28	-0.106692	0.244665	-0.436072	0.662784	0.999196
gene-ECD_00812	313.537	-0.106566	0.184898	-0.576353	0.564377	0.999196
gene-ECD_01506	21.0856	-0.105841	0.39072	-0.270887	0.786478	0.999196
gene-ECD_02730	4496.76	-0.105763	0.17977	-0.588322	0.556316	0.999196
gene-ECD_00342	546.046	-0.105514	0.147192	-0.716848	0.473468	0.999196
gene-ECD_02131	37.2136	-0.10536	0.319264	-0.330008	0.741394	0.999196
gene-ECD_02158	744.488	-0.105239	0.166768	-0.63105	0.528008	0.999196
gene-ECD_03058	1171.63	-0.105236	0.171494	-0.613641	0.539453	0.999196
gene-ECD_03037	1292.48	-0.105112	0.229773	-0.457459	0.647341	0.999196
gene-ECD_00302	21.6747	-0.105086	0.441534	-0.238002	0.81188	0.999196
gene-ECD_01797	30.6518	-0.105011	0.380511	-0.275973	0.782569	0.999196
gene-ECD_03313	2336.28	-0.104971	0.177309	-0.592024	0.553834	0.999196
gene-ECD_02655	1177.29	-0.104814	0.244878	-0.428025	0.668633	0.999196
gene-ECD_01245	915.3	-0.104505	0.213855	-0.488673	0.625073	0.999196
gene-ECD_02059	69.2547	-0.104292	0.233688	-0.446286	0.65539	0.999196
gene-ECD_03315	273.915	-0.104189	0.182119	-0.572095	0.567257	0.999196
gene-ECD_03223	109.974	-0.104087	0.206821	-0.503272	0.614773	0.999196
gene-ECD_02029	353.69	-0.104015	0.167456	-0.621149	0.534502	0.999196
gene-ECD_02878	170.396	-0.103984	0.236167	-0.440298	0.659721	0.999196
gene-ECD_01925	918.507	-0.103657	0.198047	-0.523399	0.600697	0.999196
gene-ECD_00958	2479.84	-0.103599	0.142494	-0.727039	0.467202	0.999196
gene-ECD_01710	1224.23	-0.103405	0.134586	-0.768321	0.442296	0.999196
gene-ECD_03554	310.929	-0.103395	0.215895	-0.478911	0.632002	0.999196
gene-ECD_00579	627.168	-0.103202	0.151201	-0.682551	0.494891	0.999196
gene-ECD_02242	1492.44	-0.103092	0.151507	-0.680441	0.496225	0.999196
gene-ECD_03989	5192.48	-0.102949	0.388338	-0.265101	0.790932	0.999196
gene-ECD_04064	97.6918	-0.102637	0.236783	-0.433464	0.664678	0.999196
gene-ECD_00473	144.948	-0.102441	0.257749	-0.397447	0.691038	0.999196
gene-ECD_00053	1787.64	-0.102347	0.182861	-0.559697	0.575686	0.999196
gene-ECD_03240	8800.44	-0.102308	0.164537	-0.621796	0.534076	0.999196
gene-ECD_03218	42.0278	-0.102288	0.285307	-0.358519	0.719955	0.999196
gene-ECD_03110	3003.74	-0.1016	0.137262	-0.740191	0.459184	0.999196
gene-ECD_03682	674.928	-0.101356	0.167164	-0.606326	0.544298	0.999196
gene-ECD_01423	63.088	-0.101352	0.272658	-0.371718	0.710103	0.999196
gene-ECD_03202	371.509	-0.10132	0.300045	-0.337683	0.735602	0.999196
gene-ECD_02148	37.7432	-0.101299	0.381422	-0.265582	0.790561	0.999196
gene-ECD_02747	1223.25	-0.101205	0.226161	-0.447492	0.65452	0.999196
gene-ECD_00637	6216.65	-0.101135	0.150899	-0.670218	0.502719	0.999196
gene-ECD_03977	22.4876	-0.101107	0.402085	-0.251457	0.80146	0.999196
gene-ECD_03744	681.213	-0.1009	0.166717	-0.605214	0.545037	0.999196
gene-ECD_01421	216.968	-0.100675	0.183771	-0.547829	0.58381	0.999196
gene-ECD_03838	47.4197	-0.100555	0.277759	-0.362024	0.717334	0.999196
gene-ECD_02123	283.767	-0.100456	0.160793	-0.624751	0.532135	0.999196
gene-ECD_03912	1225.27	-0.100397	0.218855	-0.458738	0.646422	0.999196
gene-ECD_01110	4108.7	-0.100325	0.142456	-0.704252	0.481276	0.999196
gene-ECD_01734	2282.46	-0.100187	0.236959	-0.422802	0.67244	0.999196
gene-ECD_03873	398.316	-0.100173	0.190648	-0.525436	0.59928	0.999196
gene-ECD_03747	101.699	-0.100138	0.247649	-0.404355	0.685952	0.999196
gene-ECD_00009	3058.27	-0.100041	0.129872	-0.770302	0.441121	0.999196
gene-ECD_02601	1679.46	-0.100014	0.408947	-0.244566	0.806793	0.999196
gene-ECD_00602	2244.79	-0.0999692	0.150003	-0.666449	0.505124	0.999196
gene-ECD_03471	1098.46	-0.0998591	0.189939	-0.525742	0.599067	0.999196
gene-ECD_03843	6628.3	-0.099829	0.134209	-0.743832	0.456978	0.999196
gene-ECD_01928	2236.05	-0.0997913	0.17615	-0.566512	0.571046	0.999196
gene-ECD_00157	1252.82	-0.0997759	0.248772	-0.401073	0.688366	0.999196
gene-ECD_00231	427.055	-0.0997092	0.250978	-0.397282	0.69116	0.999196
gene-ECD_00226	520.565	-0.0996857	0.158461	-0.629085	0.529293	0.999196
gene-ECD_01032	2487.46	-0.0996283	0.162163	-0.61437	0.538971	0.999196
gene-ECD_10026	388.24	-0.0996092	0.164802	-0.604419	0.545565	0.999196
gene-ECD_00153	9353.56	-0.0995901	0.190945	-0.521564	0.601974	0.999196
gene-ECD_00897	15796.1	-0.0995825	0.128133	-0.77718	0.437053	0.999196
gene-ECD_01952	81.9898	-0.0995785	0.261788	-0.380379	0.703664	0.999196
gene-ECD_02539	2711.29	-0.0995667	0.140694	-0.707681	0.479143	0.999196
gene-ECD_00477	187.918	-0.0994658	0.302329	-0.328998	0.742157	0.999196
gene-ECD_00438	750.547	-0.098888	0.181389	-0.545171	0.585636	0.999196
gene-ECD_01550	106.678	-0.0987621	0.211688	-0.466546	0.640825	0.999196
gene-ECD_01664	52.9227	-0.0987344	0.274755	-0.359354	0.71933	0.999196
gene-ECD_01113	897.418	-0.0985764	0.16847	-0.585126	0.558463	0.999196
gene-ECD_03318	7295.37	-0.0985548	0.185109	-0.532415	0.594439	0.999196
gene-ECD_04248	261.363	-0.0984729	0.297617	-0.330871	0.740742	0.999196
gene-ECD_03882	464.064	-0.0983588	0.221569	-0.44392	0.6571	0.999196
gene-ECD_02402	413.184	-0.0982928	0.22163	-0.4435	0.657404	0.999196
gene-ECD_02389	275.024	-0.0981871	0.351829	-0.279076	0.780187	0.999196
gene-ECD_01667	95.9358	-0.0977477	0.220196	-0.443911	0.657107	0.999196
gene-ECD_00566	147.83	-0.0977386	0.248974	-0.392565	0.694641	0.999196
gene-ECD_02234	8636.47	-0.0976846	0.178096	-0.548495	0.583352	0.999196
gene-ECD_03367	377.798	-0.0975154	0.189839	-0.513674	0.60748	0.999196
gene-ECD_02265	727.447	-0.0974611	0.306577	-0.317901	0.75056	0.999196
gene-ECD_01300	3487.17	-0.0973939	0.152141	-0.640156	0.522071	0.999196
gene-ECD_03464	1014.38	-0.0973298	0.127675	-0.762326	0.445865	0.999196
gene-ECD_03916	462.13	-0.0972054	0.15674	-0.620169	0.535146	0.999196
gene-ECD_03677	6638.5	-0.0969142	0.17201	-0.563423	0.573147	0.999196
gene-ECD_01557	2188.44	-0.0967648	0.152859	-0.633032	0.526712	0.999196
gene-ECD_04030	2316.27	-0.0967601	0.175276	-0.552043	0.580919	0.999196
gene-ECD_02901	3455.71	-0.0966563	0.206114	-0.468947	0.639108	0.999196
gene-ECD_03411	2699.11	-0.0965733	0.153315	-0.629901	0.528759	0.999196
gene-ECD_04063	114.859	-0.0964438	0.217503	-0.443415	0.657466	0.999196
gene-ECD_04198	71.9213	-0.0963654	0.241637	-0.398802	0.690039	0.999196
gene-ECD_04103	6691.08	-0.0962724	0.136898	-0.703239	0.481907	0.999196
gene-ECD_02333	240.92	-0.0962109	0.21427	-0.449017	0.653419	0.999196
gene-ECD_00332	256.191	-0.0959461	0.241275	-0.397663	0.690879	0.999196
gene-ECD_00052	540.32	-0.0955001	0.242962	-0.393066	0.694271	0.999196
gene-ECD_01741	41.9871	-0.0954094	0.336658	-0.283402	0.776869	0.999196
gene-ECD_03081	642.731	-0.0953981	0.220304	-0.433029	0.664994	0.999196
gene-ECD_03002	315.254	-0.0951985	0.185571	-0.513002	0.60795	0.999196
gene-ECD_10045	29.6517	-0.0950348	0.331514	-0.286669	0.774365	0.999196
gene-ECD_03391	225.596	-0.0949351	0.193562	-0.490464	0.623805	0.999196
gene-ECD_00002	6008.85	-0.0949169	0.174582	-0.54368	0.586662	0.999196
gene-ECD_02451	4.5263	-0.0946147	0.899791	-0.105152	0.916255	0.999196
gene-ECD_01364	4.49355	-0.0946141	0.836858	-0.113059	0.909984	0.999196
gene-ECD_00164	12474.7	-0.094507	0.13843	-0.682704	0.494794	0.999196
gene-ECD_03140	2687.1	-0.094506	0.210899	-0.44811	0.654074	0.999196
gene-ECD_03508	388.017	-0.0944728	0.207785	-0.454667	0.649349	0.999196
gene-ECD_02435	111.378	-0.0939564	0.227282	-0.413392	0.67932	0.999196
gene-ECD_03164	16161.8	-0.0939496	0.316443	-0.296893	0.766548	0.999196
gene-ECD_01921	1415.99	-0.0936133	0.163614	-0.572158	0.567215	0.999196
gene-ECD_00983	374.181	-0.0931853	0.160303	-0.581307	0.561034	0.999196
gene-ECD_02115	1882.33	-0.0931231	0.217724	-0.427712	0.668861	0.999196
gene-ECD_01045	3483.19	-0.0931008	0.155372	-0.599213	0.549031	0.999196
gene-ECD_02207	10477.6	-0.0928871	0.294753	-0.315136	0.752658	0.999196
gene-ECD_04302	13.8136	-0.0928814	0.474645	-0.195686	0.844856	0.999196
gene-ECD_03613	17805.3	-0.0928454	0.190546	-0.487259	0.626075	0.999196
gene-ECD_04224	165.04	-0.0928344	0.185987	-0.499145	0.617678	0.999196
gene-ECD_02104	659.551	-0.0928203	0.227414	-0.408155	0.68316	0.999196
gene-ECD_02261	34.5145	-0.0927003	0.30879	-0.300205	0.764021	0.999196
gene-ECD_02907	15482.2	-0.0924968	0.134765	-0.686357	0.492488	0.999196
gene-ECD_01459	225.105	-0.0924688	0.252625	-0.366032	0.714341	0.999196
gene-ECD_03826	2317.12	-0.0924013	0.164754	-0.560843	0.574905	0.999196
gene-ECD_01859	110.005	-0.0922185	0.207558	-0.444303	0.656824	0.999196
gene-ECD_01441	221.29	-0.0920346	0.196138	-0.469235	0.638902	0.999196
gene-ECD_03165	49741.9	-0.0919676	0.343887	-0.267436	0.789134	0.999196
gene-ECD_01922	2261.28	-0.0918741	0.149354	-0.615141	0.538461	0.999196
gene-ECD_02314	17792.1	-0.0917695	0.262945	-0.349006	0.727085	0.999196
gene-ECD_02504	1272.04	-0.0917408	0.130827	-0.701237	0.483155	0.999196
gene-ECD_04013	174851	-0.0916856	0.371809	-0.246593	0.805223	0.999196
gene-ECD_02404	3672.01	-0.0915979	0.130214	-0.703443	0.48178	0.999196
gene-ECD_00003	2262.24	-0.0914667	0.150902	-0.606134	0.544426	0.999196
gene-ECD_03618	27500.8	-0.0914091	0.265368	-0.344462	0.730499	0.999196
gene-ECD_02698	775.577	-0.0913226	0.178663	-0.511145	0.60925	0.999196
gene-ECD_00444	1868.75	-0.0912899	0.177607	-0.513998	0.607253	0.999196
gene-ECD_03842	4045.62	-0.0912709	0.16722	-0.545814	0.585194	0.999196
gene-ECD_03245	16.5905	-0.0911882	0.421484	-0.21635	0.828715	0.999196
gene-ECD_00138	21.6559	-0.0911824	0.395564	-0.230512	0.817694	0.999196
gene-ECD_02175	1846.7	-0.0911591	0.153064	-0.595562	0.551468	0.999196
gene-ECD_02765	44326.6	-0.0910663	0.163984	-0.555337	0.578664	0.999196
gene-ECD_00334	585.605	-0.0910437	0.198798	-0.457971	0.646973	0.999196
gene-ECD_00295	60.5627	-0.0907982	0.325257	-0.279159	0.780123	0.999196
gene-ECD_00458	11.9191	-0.0905244	0.507238	-0.178465	0.858358	0.999196
gene-ECD_02025	917.921	-0.0903419	0.183474	-0.492396	0.622439	0.999196
gene-ECD_01774	291.679	-0.090277	0.220885	-0.408707	0.682755	0.999196
gene-ECD_03291	5777.02	-0.0899486	0.142524	-0.631113	0.527967	0.999196
gene-ECD_00630	2408.28	-0.0896321	0.19241	-0.46584	0.64133	0.999196
gene-ECD_03925	2293.2	-0.0896298	0.139505	-0.642487	0.520557	0.999196
gene-ECD_02898	711.481	-0.0895106	0.170596	-0.524692	0.599797	0.999196
gene-ECD_00952	1410.24	-0.0893082	0.185001	-0.482745	0.629277	0.999196
gene-ECD_02224	997.77	-0.0892908	0.145649	-0.613056	0.539839	0.999196
gene-ECD_01098	379.451	-0.0892774	0.223621	-0.399235	0.68972	0.999196
gene-ECD_02568	65.6281	-0.0892222	0.259514	-0.343805	0.730993	0.999196
gene-ECD_01387	603.307	-0.0889864	0.151582	-0.587052	0.557169	0.999196
gene-ECD_00254	6.21179	-0.0886743	0.734523	-0.120724	0.90391	0.999196
gene-ECD_04116	335.268	-0.0886631	0.174553	-0.507942	0.611494	0.999196
gene-ECD_01132	426.588	-0.0885358	0.202915	-0.436319	0.662605	0.999196
gene-ECD_01601	127.361	-0.0883618	0.316573	-0.27912	0.780153	0.999196
gene-ECD_02735	39730.4	-0.0882635	0.15775	-0.559515	0.57581	0.999196
gene-ECD_00372	1357.64	-0.08818	0.209142	-0.421627	0.673297	0.999196
gene-ECD_04000	34628.4	-0.0881239	0.139243	-0.63288	0.526812	0.999196
gene-ECD_02885	2159.65	-0.0878477	0.205944	-0.42656	0.6697	0.999196
gene-ECD_00601	2635.83	-0.0878433	0.143907	-0.610416	0.541586	0.999196
gene-ECD_01853	53.7844	-0.0876254	0.283937	-0.308609	0.757619	0.999196
gene-ECD_02171	322.387	-0.0872495	0.161081	-0.541649	0.588061	0.999196
gene-ECD_03167	13638	-0.0869617	0.371421	-0.234132	0.814882	0.999196
gene-ECD_03606	46.0348	-0.0869449	0.297642	-0.292112	0.770201	0.999196
gene-ECD_02027	341.819	-0.0868667	0.183156	-0.474277	0.635302	0.999196
gene-ECD_01686	4952.25	-0.0867622	0.170499	-0.508872	0.610842	0.999196
gene-ECD_03178	214.119	-0.0867489	0.224767	-0.38595	0.699534	0.999196
gene-ECD_04269	633.466	-0.0867358	0.16097	-0.538834	0.590002	0.999196
gene-ECD_00865	1357.07	-0.0866613	0.134667	-0.643525	0.519884	0.999196
gene-ECD_01727	201.078	-0.0866522	0.179577	-0.482535	0.629426	0.999196
gene-ECD_03307	99.2072	-0.0866271	0.212075	-0.408473	0.682926	0.999196
gene-ECD_02062	2307.79	-0.0866269	0.145876	-0.593839	0.55262	0.999196
gene-ECD_02408	5137.95	-0.0866264	0.173508	-0.499265	0.617592	0.999196
gene-ECD_01826	1603.54	-0.0865122	0.125212	-0.690927	0.489611	0.999196
gene-ECD_02811	49.1915	-0.0865057	0.323558	-0.267358	0.789194	0.999196
gene-ECD_02518	802.324	-0.0863846	0.168243	-0.513453	0.607635	0.999196
gene-ECD_02470	2315.79	-0.0862751	0.150058	-0.574946	0.565328	0.999196
gene-ECD_02203	16318	-0.086237	0.227672	-0.378778	0.704853	0.999196
gene-ECD_03304	54.9088	-0.0861823	0.256492	-0.336004	0.736868	0.999196
gene-ECD_01865	895.509	-0.0861801	0.225591	-0.382019	0.702448	0.999196
gene-ECD_02958	739.948	-0.0861443	0.248623	-0.346486	0.728977	0.999196
gene-ECD_01718	841.388	-0.0861286	0.142314	-0.605203	0.545044	0.999196
gene-ECD_04122	214.038	-0.0860637	0.194723	-0.44198	0.658503	0.999196
gene-ECD_00916	1281.22	-0.0859797	0.165947	-0.518116	0.604377	0.999196
gene-ECD_t00026	181.053	-0.0858865	0.219809	-0.390732	0.695995	0.999196
gene-ECD_00629	1526.68	-0.0856701	0.144531	-0.592744	0.553352	0.999196
gene-ECD_00756	114.379	-0.0855924	0.223393	-0.383146	0.701611	0.999196
gene-ECD_01272	41.6682	-0.0854547	0.280676	-0.304461	0.760777	0.999196
gene-ECD_03787	25.8292	-0.0852999	0.410979	-0.207553	0.835578	0.999196
gene-ECD_02202	13477.8	-0.085169	0.18922	-0.450106	0.652634	0.999196
gene-ECD_03844	5962.35	-0.0851243	0.169283	-0.502853	0.615068	0.999196
gene-ECD_01818	1291.05	-0.0850729	0.151067	-0.563147	0.573334	0.999196
gene-ECD_04062	76.7807	-0.0849205	0.261845	-0.324315	0.745699	0.999196
gene-ECD_00542	348.077	-0.0848405	0.21344	-0.397491	0.691006	0.999196
gene-ECD_02700	136.665	-0.0847429	0.261803	-0.323689	0.746173	0.999196
gene-ECD_00781	40228.6	-0.0846779	0.197118	-0.429579	0.667502	0.999196
gene-ECD_00626	4541.08	-0.0846517	0.124871	-0.677911	0.497828	0.999196
gene-ECD_00866	779.006	-0.0845858	0.182465	-0.463573	0.642953	0.999196
gene-ECD_01493	184.162	-0.0845559	0.192895	-0.438351	0.661132	0.999196
gene-ECD_03191	110552	-0.0845156	0.328022	-0.257652	0.796675	0.999196
gene-ECD_03808	2218.51	-0.0842289	0.236434	-0.356246	0.721656	0.999196
gene-ECD_04126	8051.95	-0.0841449	0.213411	-0.394286	0.69337	0.999196
gene-ECD_01753	59.8416	-0.0841164	0.253318	-0.332058	0.739845	0.999196
gene-ECD_03056	1045.22	-0.08399	0.196032	-0.428452	0.668322	0.999196
gene-ECD_00778	7565.28	-0.083856	0.162796	-0.515098	0.606484	0.999196
gene-ECD_02099	98.4917	-0.0837933	0.247625	-0.338388	0.735071	0.999196
gene-ECD_01185	3588.16	-0.0834472	0.155957	-0.535066	0.592604	0.999196
gene-ECD_02181	23263.7	-0.0833422	0.165549	-0.503428	0.614663	0.999196
gene-ECD_01736	517.61	-0.0830935	0.175239	-0.474171	0.635378	0.999196
gene-ECD_03277	42490.3	-0.0828097	0.730438	-0.11337	0.909737	0.999196
gene-ECD_02488	3750.72	-0.0827659	0.160741	-0.514902	0.606621	0.999196
gene-ECD_00200	699.456	-0.0824646	0.139057	-0.593029	0.553162	0.999196
gene-ECD_00870	1673.49	-0.0823883	0.239596	-0.343863	0.730949	0.999196
gene-ECD_02480	291.609	-0.0822052	0.161685	-0.508427	0.611154	0.999196
gene-ECD_02217	1079.71	-0.0821936	0.164754	-0.498888	0.617858	0.999196
gene-ECD_02361	694.176	-0.0820209	0.218923	-0.374656	0.707916	0.999196
gene-ECD_01161	1923.28	-0.0816569	0.147304	-0.554341	0.579345	0.999196
gene-ECD_01080	15784.9	-0.0816077	0.175333	-0.465444	0.641614	0.999196
gene-ECD_01202	382.179	-0.0814545	0.164406	-0.495446	0.620285	0.999196
gene-ECD_02060	51.0923	-0.081374	0.291164	-0.279479	0.779878	0.999196
gene-ECD_01088	9266.81	-0.0812717	0.166852	-0.487089	0.626195	0.999196
gene-ECD_02924	2363.72	-0.0807613	0.13289	-0.607729	0.543367	0.999196
gene-ECD_00832	218.102	-0.0805498	0.362662	-0.222107	0.82423	0.999196
gene-ECD_02374	103.636	-0.0804756	0.238242	-0.337789	0.735522	0.999196
gene-ECD_02233	1185.18	-0.0804694	0.182014	-0.442105	0.658413	0.999196
gene-ECD_00791	18.3673	-0.0801534	0.417696	-0.191894	0.847825	0.999196
gene-ECD_02053	768.651	-0.0800746	0.187333	-0.427446	0.669055	0.999196
gene-ECD_01708	703.08	-0.0800363	0.212705	-0.376278	0.70671	0.999196
gene-ECD_02723	4101.65	-0.0800061	0.19022	-0.420598	0.674049	0.999196
gene-ECD_02309	1154.76	-0.0799813	0.144731	-0.552622	0.580522	0.999196
gene-ECD_03513	3185.91	-0.079886	0.191335	-0.417518	0.6763	0.999196
gene-ECD_00147	1348.37	-0.0798142	0.145808	-0.547393	0.584109	0.999196
gene-ECD_10008	114.157	-0.0798017	0.245673	-0.324829	0.74531	0.999196
gene-ECD_n04368	118572	-0.0797724	0.375164	-0.212633	0.831613	0.999196
gene-ECD_02666	1390.21	-0.0796493	0.129993	-0.61272	0.540062	0.999196
gene-ECD_02157	8592.99	-0.0794651	0.176682	-0.449764	0.652881	0.999196
gene-ECD_01603	168.408	-0.0794268	0.309927	-0.256276	0.797738	0.999196
gene-ECD_02979	135.582	-0.0793777	0.230487	-0.344391	0.730552	0.999196
gene-ECD_02883	408.425	-0.0792257	0.185409	-0.427302	0.669159	0.999196
gene-ECD_00966	3678.56	-0.0791875	0.12889	-0.614379	0.538965	0.999196
gene-ECD_01059	1212.26	-0.0791647	0.135242	-0.585357	0.558308	0.999196
gene-ECD_00217	2790.03	-0.0791115	0.189888	-0.416621	0.676955	0.999196
gene-ECD_01605	4331.15	-0.0787656	0.198892	-0.396023	0.692088	0.999196
gene-ECD_02031	1339.68	-0.0785543	0.151984	-0.516858	0.605256	0.999196
gene-ECD_02048	11.7531	-0.0785292	0.563205	-0.139433	0.889108	0.999196
gene-ECD_02717	232.514	-0.0784966	0.179771	-0.436647	0.662367	0.999196
gene-ECD_00628	5414.23	-0.0780964	0.164937	-0.473492	0.635863	0.999196
gene-ECD_n04311	70.3684	-0.0780832	0.286658	-0.272391	0.785321	0.999196
gene-ECD_02936	1393.14	-0.0780603	0.255412	-0.305625	0.75989	0.999196
gene-ECD_00286	69.7388	-0.0779198	0.260278	-0.299372	0.764657	0.999196
gene-ECD_02910	4628.43	-0.0778535	0.156783	-0.496569	0.619493	0.999196
gene-ECD_03463	405.517	-0.0777438	0.204156	-0.380807	0.703347	0.999196
gene-ECD_03840	5846.48	-0.0777407	0.18682	-0.416125	0.677318	0.999196
gene-ECD_02331	1935.01	-0.0776737	0.161725	-0.480283	0.631026	0.999196
gene-ECD_04272	9996.91	-0.0776005	0.172724	-0.449275	0.653233	0.999196
gene-ECD_00202	4826.95	-0.0775671	0.197434	-0.392877	0.69441	0.999196
gene-ECD_04033	1623.31	-0.0775029	0.241398	-0.321059	0.748166	0.999196
gene-ECD_00888	1243.56	-0.0773948	0.373309	-0.207321	0.835759	0.999196
gene-ECD_04044	16651.4	-0.0773664	0.146716	-0.52732	0.597971	0.999196
gene-ECD_04005	1581.54	-0.0772768	0.133584	-0.578487	0.562935	0.999196
gene-ECD_03752	4523.18	-0.0771858	0.161889	-0.476782	0.633517	0.999196
gene-ECD_03641	1814.62	-0.0771833	0.191718	-0.402588	0.687251	0.999196
gene-ECD_04270	712.389	-0.0770867	0.148656	-0.518557	0.60407	0.999196
gene-ECD_03783	615.791	-0.0770111	0.154496	-0.498468	0.618154	0.999196
gene-ECD_02424	3585.16	-0.0768624	0.18741	-0.41013	0.68171	0.999196
gene-ECD_04273	529.695	-0.0768394	0.155255	-0.494922	0.620655	0.999196
gene-ECD_02632	603.114	-0.0768184	0.171487	-0.447955	0.654185	0.999196
gene-ECD_00740	803.332	-0.0768023	0.166491	-0.4613	0.644583	0.999196
gene-ECD_10039	187.825	-0.0765724	0.207881	-0.368347	0.712614	0.999196
gene-ECD_04129	452.665	-0.0764813	0.18524	-0.412877	0.679697	0.999196
gene-ECD_04379	9.14934	-0.0764686	0.548877	-0.139318	0.889199	0.999196
gene-ECD_02554	349.62	-0.0764634	0.307647	-0.248542	0.803715	0.999196
gene-ECD_01624	4982.82	-0.0763315	0.15447	-0.494151	0.621199	0.999196
gene-ECD_03604	29.2991	-0.0762101	0.355149	-0.214587	0.83009	0.999196
gene-ECD_00960	750.892	-0.0760765	0.214136	-0.355272	0.722386	0.999196
gene-ECD_01961	8.90996	-0.0760005	0.56662	-0.134129	0.8933	0.999196
gene-ECD_02551	405.187	-0.0759419	0.151093	-0.502618	0.615233	0.999196
gene-ECD_00607	544.981	-0.0759023	0.250993	-0.302408	0.762341	0.999196
gene-ECD_01129	2401.62	-0.0758904	0.238408	-0.318322	0.750241	0.999196
gene-ECD_03762	58.009	-0.0756242	0.276128	-0.273874	0.784182	0.999196
gene-ECD_01077	132.35	-0.0755318	0.292783	-0.257979	0.796423	0.999196
gene-ECD_n04291	4.60047	-0.0755309	0.820539	-0.0920503	0.926658	0.999196
gene-ECD_t00025	651.633	-0.0755164	0.169232	-0.446229	0.655432	0.999196
gene-ECD_02067	189.712	-0.0754068	0.200717	-0.375688	0.707149	0.999196
gene-ECD_00766	2383.68	-0.0752504	0.193536	-0.388818	0.697411	0.999196
gene-ECD_00805	2294.46	-0.0751443	0.230301	-0.326288	0.744207	0.999196
gene-ECD_02615	36.0323	-0.0751141	0.332775	-0.225721	0.821419	0.999196
gene-ECD_03467	7146.55	-0.0750847	0.176561	-0.425263	0.670645	0.999196
gene-ECD_01122	282.211	-0.0749713	0.274059	-0.273559	0.784423	0.999196
gene-ECD_00058	9613.78	-0.0746839	0.13244	-0.563909	0.572816	0.999196
gene-ECD_01819	421.044	-0.0746661	0.236536	-0.315665	0.752257	0.999196
gene-ECD_00047	43.169	-0.0746257	0.29164	-0.255883	0.798041	0.999196
gene-ECD_04262	2135.8	-0.0744668	0.160924	-0.462744	0.643548	0.999196
gene-ECD_01931	16658.7	-0.0743779	0.237985	-0.312532	0.754636	0.999196
gene-ECD_03035	33456.8	-0.0742728	0.274142	-0.270929	0.786446	0.999196
gene-ECD_02793	664.259	-0.0742448	0.170448	-0.435587	0.663136	0.999196
gene-ECD_03891	13184.9	-0.0742271	0.125619	-0.590892	0.554593	0.999196
gene-ECD_03208	15944.2	-0.0741847	0.17014	-0.436021	0.662821	0.999196
gene-ECD_01109	120.604	-0.0741544	0.257487	-0.287992	0.773353	0.999196
gene-ECD_03059	795.353	-0.0740602	0.180747	-0.409745	0.681993	0.999196
gene-ECD_01709	5172.86	-0.0739377	0.198681	-0.372142	0.709787	0.999196
gene-ECD_02569	75.074	-0.0739093	0.231428	-0.319362	0.749452	0.999196
gene-ECD_00827	72.4236	-0.0737987	0.275618	-0.267757	0.788886	0.999196
gene-ECD_03935	65.9984	-0.0737962	0.255242	-0.289122	0.772488	0.999196
gene-ECD_03219	1253.54	-0.0737952	0.157021	-0.469971	0.638376	0.999196
gene-ECD_03075	6257.57	-0.0737714	0.11651	-0.633176	0.526619	0.999196
gene-ECD_04196	272.84	-0.073733	0.168129	-0.43855	0.660988	0.999196
gene-ECD_02745	5490.69	-0.0737153	0.183078	-0.402644	0.68721	0.999196
gene-ECD_02870	9101.63	-0.0735453	0.138994	-0.529126	0.596718	0.999196
gene-ECD_01554	428.882	-0.0733774	0.152937	-0.47979	0.631377	0.999196
gene-ECD_04054	554.378	-0.073149	0.271162	-0.269762	0.787344	0.999196
gene-ECD_03816	10245.1	-0.0731075	0.405335	-0.180363	0.856868	0.999196
gene-ECD_04083	475.47	-0.0730646	0.166714	-0.438264	0.661195	0.999196
gene-ECD_02704	95.413	-0.0727871	0.223145	-0.326188	0.744282	0.999196
gene-ECD_03090	7447.92	-0.0727562	0.202716	-0.358906	0.719665	0.999196
gene-ECD_03161	9188.91	-0.0726537	0.23626	-0.307516	0.758451	0.999196
gene-ECD_00017	55.2086	-0.0725967	0.312597	-0.232237	0.816354	0.999196
gene-ECD_03937	3754.35	-0.0724815	0.138357	-0.523873	0.600367	0.999196
gene-ECD_00443	2604.67	-0.0724303	0.206762	-0.350307	0.726108	0.999196
gene-ECD_00752	480.69	-0.0723984	0.188089	-0.384916	0.7003	0.999196
gene-ECD_01946	1486.29	-0.072044	0.193918	-0.371519	0.710251	0.999196
gene-ECD_03712	75.0983	-0.0720359	0.247289	-0.291303	0.77082	0.999196
gene-ECD_04148	2586.06	-0.0719737	0.149296	-0.482088	0.629743	0.999196
gene-ECD_02189	1702.21	-0.0719682	0.221246	-0.325286	0.744965	0.999196
gene-ECD_02740	14147.4	-0.0718234	0.128193	-0.560276	0.575291	0.999196
gene-ECD_00789	512.799	-0.0718116	0.202919	-0.353894	0.723418	0.999196
gene-ECD_02597	641.261	-0.0717078	0.199979	-0.358577	0.719912	0.999196
gene-ECD_02336	821.435	-0.0716636	0.164105	-0.436693	0.662334	0.999196
gene-ECD_03233	19.7904	-0.0716453	0.410634	-0.174475	0.861492	0.999196
gene-ECD_00030	15026.9	-0.0716017	0.183145	-0.390956	0.69583	0.999196
gene-ECD_03150	5666.63	-0.0715455	0.196741	-0.363654	0.716117	0.999196
gene-ECD_01747	2093.3	-0.071456	0.369318	-0.193481	0.846582	0.999196
gene-ECD_03673	435.172	-0.0712578	0.219798	-0.324197	0.745789	0.999196
gene-ECD_03964	150.876	-0.0711869	0.232806	-0.305778	0.759774	0.999196
gene-ECD_00181	589.109	-0.0711791	0.204483	-0.348094	0.72777	0.999196
gene-ECD_03068	6848.04	-0.0711381	0.251421	-0.282944	0.77722	0.999196
gene-ECD_10020	102.722	-0.0710219	0.235051	-0.302155	0.762534	0.999196
gene-ECD_04213	15.6428	-0.071013	0.461783	-0.15378	0.877783	0.999196
gene-ECD_10021	1352.26	-0.0709147	0.225172	-0.314936	0.75281	0.999196
gene-ECD_01093	381.969	-0.0708917	0.184551	-0.384131	0.700881	0.999196
gene-ECD_03627	307.748	-0.0708753	0.193712	-0.36588	0.714455	0.999196
gene-ECD_01280	725.881	-0.0708527	0.170545	-0.415449	0.677814	0.999196
gene-ECD_02359	347.501	-0.0707617	0.17617	-0.401667	0.687929	0.999196
gene-ECD_03036	9712.53	-0.0706763	0.217061	-0.325606	0.744723	0.999196
gene-ECD_03651	1010.28	-0.0705926	0.172753	-0.408634	0.682808	0.999196
gene-ECD_01587	1780.43	-0.0702409	0.188442	-0.372745	0.709338	0.999196
gene-ECD_02069	70.3017	-0.0702244	0.257393	-0.27283	0.784984	0.999196
gene-ECD_03204	479.356	-0.0700978	0.222896	-0.314487	0.753151	0.999196
gene-ECD_02772	9878.68	-0.0700948	0.222313	-0.315298	0.752535	0.999196
gene-ECD_00575	8156.33	-0.0700742	0.122684	-0.571174	0.567882	0.999196
gene-ECD_02239	1596.1	-0.0699344	0.125316	-0.558066	0.576799	0.999196
gene-ECD_03465	2158.83	-0.0698917	0.163107	-0.428502	0.668286	0.999196
gene-ECD_02043	11649.5	-0.0698379	0.153038	-0.456343	0.648143	0.999196
gene-ECD_02670	2936.61	-0.0697041	0.125726	-0.554413	0.579296	0.999196
gene-ECD_01250	4458.57	-0.0696364	0.156734	-0.444295	0.656829	0.999196
gene-ECD_00371	962.917	-0.069619	0.161334	-0.43152	0.66609	0.999196
gene-ECD_02215	3080.48	-0.0695592	0.189407	-0.367246	0.713435	0.999196
gene-ECD_01575	282.065	-0.0692728	0.1605	-0.431606	0.666028	0.999196
gene-ECD_04250	1976.62	-0.069247	0.199451	-0.347188	0.72845	0.999196
gene-ECD_02312	3003.44	-0.0692466	0.15332	-0.451648	0.651522	0.999196
gene-ECD_03667	900.525	-0.0691667	0.291042	-0.237652	0.812151	0.999196
gene-ECD_02636	150.195	-0.0691439	0.203404	-0.339934	0.733906	0.999196
gene-ECD_03232	54.456	-0.0689646	0.256596	-0.268767	0.788109	0.999196
gene-ECD_03317	1198.4	-0.0688821	0.15379	-0.447898	0.654227	0.999196
gene-ECD_04260	9582.49	-0.0688605	0.148516	-0.463657	0.642894	0.999196
gene-ECD_01559	659.089	-0.0687735	0.14294	-0.481134	0.630421	0.999196
gene-ECD_03923	3214.24	-0.0685481	0.206023	-0.332721	0.739345	0.999196
gene-ECD_00774	351.873	-0.0683387	0.223029	-0.306411	0.759292	0.999196
gene-ECD_00580	92.8365	-0.0683259	0.220338	-0.310096	0.756488	0.999196
gene-ECD_03189	540.562	-0.0681952	0.164376	-0.414874	0.678234	0.999196
gene-ECD_03097	2639.43	-0.0681215	0.161056	-0.422968	0.672318	0.999196
gene-ECD_04081	303.585	-0.0677913	0.1939	-0.34962	0.726624	0.999196
gene-ECD_03060	1401.57	-0.06779	0.1359	-0.498822	0.617904	0.999196
gene-ECD_02746	22.3549	-0.0677864	0.396607	-0.170916	0.86429	0.999196
gene-ECD_02931	21.3284	-0.0677028	0.401419	-0.168659	0.866065	0.999196
gene-ECD_02129	91.7438	-0.0676558	0.234231	-0.288842	0.772702	0.999196
gene-ECD_00365	1731.61	-0.0675772	0.167144	-0.404305	0.685988	0.999196
gene-ECD_02796	329.014	-0.0675716	0.168511	-0.400992	0.688426	0.999196
gene-ECD_00010	845.364	-0.0674814	0.181676	-0.371437	0.710312	0.999196
gene-ECD_00291	1537.17	-0.0671828	0.150344	-0.44686	0.654977	0.999196
gene-ECD_02727	2667.22	-0.067075	0.128813	-0.520715	0.602565	0.999196
gene-ECD_00366	2692.75	-0.0670401	0.173052	-0.387398	0.698461	0.999196
gene-ECD_01578	617.255	-0.0669505	0.166088	-0.403102	0.686873	0.999196
gene-ECD_03378	2512.26	-0.0667709	0.189834	-0.351733	0.725039	0.999196
gene-ECD_02206	9331.56	-0.066764	0.254211	-0.262633	0.792834	0.999196
gene-ECD_02416	967.831	-0.0666454	0.189827	-0.351085	0.725524	0.999196
gene-ECD_01805	2034.65	-0.0665034	0.155098	-0.428782	0.668082	0.999196
gene-ECD_03045	2366.45	-0.0664926	0.204241	-0.325559	0.744758	0.999196
gene-ECD_01247	1579.34	-0.0662706	0.176121	-0.37628	0.706709	0.999196
gene-ECD_00057	7911.31	-0.0662526	0.17954	-0.369014	0.712118	0.999196
gene-ECD_00868	5498.68	-0.0662176	0.192956	-0.343174	0.731467	0.999196
gene-ECD_00780	91.8572	-0.0661092	0.299843	-0.220479	0.825498	0.999196
gene-ECD_02227	63.3536	-0.0661027	0.252296	-0.262004	0.793318	0.999196
gene-ECD_03555	3342.88	-0.0659941	0.249665	-0.26433	0.791525	0.999196
gene-ECD_04135	181.745	-0.0658978	0.30201	-0.218197	0.827275	0.999196
gene-ECD_01265	9678.4	-0.065618	0.213179	-0.307806	0.75823	0.999196
gene-ECD_00872	2342.92	-0.0655912	0.177543	-0.369438	0.711802	0.999196
gene-ECD_00120	3383.22	-0.065453	0.139436	-0.469412	0.638775	0.999196
gene-ECD_04050	8.38372	-0.0654224	0.569264	-0.114925	0.908505	0.999196
gene-ECD_02376	70.8993	-0.0654163	0.261491	-0.250167	0.802458	0.999196
gene-ECD_03092	1263.75	-0.0653722	0.170859	-0.38261	0.702009	0.999196
gene-ECD_03782	221.138	-0.0653525	0.182462	-0.358171	0.720216	0.999196
gene-ECD_02128	138.345	-0.0653438	0.273373	-0.239028	0.811084	0.999196
gene-ECD_03348	2377.07	-0.065289	0.153523	-0.425273	0.670638	0.999196
gene-ECD_01799	168.193	-0.0652599	0.244803	-0.266581	0.789792	0.999196
gene-ECD_04253	1078.62	-0.0650708	0.158341	-0.410953	0.681107	0.999196
gene-ECD_01043	1116.61	-0.0647439	0.135941	-0.476266	0.633885	0.999196
gene-ECD_01501	191.151	-0.064681	0.173202	-0.373443	0.708819	0.999196
gene-ECD_01126	2459.62	-0.064651	0.123546	-0.523295	0.600769	0.999196
gene-ECD_02496	37918.4	-0.0645983	0.272685	-0.236898	0.812736	0.999196
gene-ECD_03309	503.168	-0.0645562	0.164069	-0.39347	0.693972	0.999196
gene-ECD_02449	1543.54	-0.0645157	0.189299	-0.340814	0.733243	0.999196
gene-ECD_01697	116.697	-0.0644752	0.21059	-0.306164	0.75948	0.999196
gene-ECD_03050	3221.03	-0.0643808	0.157581	-0.408557	0.682865	0.999196
gene-ECD_02302	2866.74	-0.0642858	0.277016	-0.232066	0.816487	0.999196
gene-ECD_01066	303.549	-0.0642396	0.184165	-0.348815	0.727228	0.999196
gene-ECD_02754	229.691	-0.0639422	0.198565	-0.322022	0.747436	0.999196
gene-ECD_00885	2234.09	-0.0639407	0.292725	-0.218433	0.827092	0.999196
gene-ECD_02280	1257.73	-0.0639342	0.247721	-0.258089	0.796338	0.999196
gene-ECD_01749	6162.16	-0.0639151	0.219416	-0.291297	0.770825	0.999196
gene-ECD_02884	5678.62	-0.0639148	0.188675	-0.338756	0.734794	0.999196
gene-ECD_02071	1085.62	-0.0637682	0.383763	-0.166166	0.868027	0.999196
gene-ECD_01641	64.5658	-0.0637674	0.249433	-0.255649	0.798222	0.999196
gene-ECD_01683	2088.56	-0.0637184	0.206006	-0.309304	0.75709	0.999196
gene-ECD_00875	1319.87	-0.0636545	0.204327	-0.311532	0.755396	0.999196
gene-ECD_02201	11321.2	-0.0635285	0.198637	-0.319822	0.749103	0.999196
gene-ECD_02536	321.463	-0.0635267	0.199782	-0.31798	0.7505	0.999196
gene-ECD_01894	8626.95	-0.0634029	0.133206	-0.475975	0.634092	0.999196
gene-ECD_03347	5877.3	-0.0632271	0.234769	-0.269316	0.787686	0.999196
gene-ECD_02738	3383.62	-0.0632259	0.157105	-0.402443	0.687358	0.999196
gene-ECD_00279	437.752	-0.0631247	0.152418	-0.414154	0.678761	0.999196
gene-ECD_00124	1174.36	-0.0630589	0.154351	-0.408543	0.682875	0.999196
gene-ECD_00671	1953.23	-0.063038	0.135805	-0.464182	0.642517	0.999196
gene-ECD_02357	538.535	-0.0629593	0.169638	-0.371139	0.710534	0.999196
gene-ECD_00453	292.3	-0.0629495	0.223789	-0.281289	0.778489	0.999196
gene-ECD_00378	213.143	-0.0627867	0.185761	-0.337998	0.735365	0.999196
gene-ECD_t00078	0.0487864	-0.0626155	3.83957	-0.0163079	0.986989	NA
gene-ECD_03237	3033.23	-0.0626122	0.177603	-0.35254	0.724433	0.999196
gene-ECD_01031	3415.01	-0.062567	0.182285	-0.343237	0.73142	0.999196
gene-ECD_01963	49.7253	-0.0624253	0.306708	-0.203533	0.838718	0.999196
gene-ECD_03168	27937.9	-0.0624161	0.388703	-0.160575	0.872428	0.999196
gene-ECD_02406	6017.6	-0.0623675	0.163264	-0.382004	0.702458	0.999196
gene-ECD_01698	1814.01	-0.0622763	0.370986	-0.167867	0.866688	0.999196
gene-ECD_02311	1508.08	-0.0621906	0.159558	-0.389769	0.696708	0.999196
gene-ECD_00071	771.812	-0.062133	0.162574	-0.382182	0.702327	0.999196
gene-ECD_00015	3005.73	-0.0620822	0.491541	-0.126301	0.899494	0.999196
gene-ECD_02942	366.537	-0.062046	0.234638	-0.264432	0.791447	0.999196
gene-ECD_04112	1156.5	-0.0620371	0.20541	-0.302016	0.76264	0.999196
gene-ECD_03919	1.44174	-0.0618833	1.58026	-0.0391601	0.968763	0.999196
gene-ECD_03311	1460.56	-0.0618638	0.132696	-0.466209	0.641066	0.999196
gene-ECD_00177	8086.33	-0.0618222	0.168016	-0.367954	0.712907	0.999196
gene-ECD_00362	3345.06	-0.0618133	0.119821	-0.515879	0.605939	0.999196
gene-ECD_00465	455.58	-0.0617639	0.27893	-0.221432	0.824756	0.999196
gene-ECD_00810	151.047	-0.0616398	0.206858	-0.297982	0.765717	0.999196
gene-ECD_02563	94.0443	-0.0614399	0.313199	-0.196169	0.844478	0.999196
gene-ECD_01582	4375.23	-0.0613963	0.137145	-0.447676	0.654387	0.999196
gene-ECD_03143	188.434	-0.0613107	0.19599	-0.312826	0.754413	0.999196
gene-ECD_03942	268.923	-0.0611151	0.170761	-0.357899	0.720419	0.999196
gene-ECD_02241	5515.48	-0.0610714	0.136009	-0.449025	0.653414	0.999196
gene-ECD_00222	29.3491	-0.0610245	0.332401	-0.183587	0.854337	0.999196
gene-ECD_02446	982.682	-0.0610195	0.2245	-0.271802	0.785774	0.999196
gene-ECD_00148	2787.25	-0.0608921	0.136601	-0.445765	0.655767	0.999196
gene-ECD_01362	38.8557	-0.0608598	0.306654	-0.198464	0.842682	0.999196
gene-ECD_10012	169.108	-0.0608023	0.196063	-0.310116	0.756473	0.999196
gene-ECD_04271	1187.5	-0.0606695	0.142814	-0.424814	0.670972	0.999196
gene-ECD_00004	2992.92	-0.0606604	0.15209	-0.398845	0.690007	0.999196
gene-ECD_02291	912.807	-0.0605519	0.184317	-0.32852	0.742518	0.999196
gene-ECD_00201	2082.7	-0.0604757	0.162719	-0.371658	0.710148	0.999196
gene-ECD_01681	8221.24	-0.0603835	0.168817	-0.357687	0.720577	0.999196
gene-ECD_01682	8980.36	-0.060329	0.225378	-0.267679	0.788946	0.999196
gene-ECD_00771	252.623	-0.0603	0.165787	-0.36372	0.716067	0.999196
gene-ECD_00894	5871.7	-0.0601888	0.155307	-0.387546	0.698352	0.999196
gene-ECD_02914	771.397	-0.060159	0.323773	-0.185806	0.852597	0.999196
gene-ECD_02817	1795.31	-0.0601133	0.320708	-0.18744	0.851316	0.999196
gene-ECD_01182	4428.82	-0.0600458	0.126706	-0.473898	0.635572	0.999196
gene-ECD_03259	2380.98	-0.0600232	0.169435	-0.354256	0.723147	0.999196
gene-ECD_02922	4336.29	-0.0599253	0.150393	-0.398458	0.690293	0.999196
gene-ECD_01846	354.056	-0.0598757	0.197861	-0.302616	0.762183	0.999196
gene-ECD_02915	16.0547	-0.0597541	0.448404	-0.13326	0.893988	0.999196
gene-ECD_02724	2640.51	-0.05966	0.175312	-0.340308	0.733625	0.999196
gene-ECD_04215	3391.56	-0.059648	0.195467	-0.305156	0.760247	0.999196
gene-ECD_00142	1555.2	-0.0596066	0.169068	-0.35256	0.724418	0.999196
gene-ECD_03517	534.919	-0.0595564	0.165888	-0.359015	0.719584	0.999196
gene-ECD_00132	3812.12	-0.0595366	0.133464	-0.446086	0.655535	0.999196
gene-ECD_03352	134.736	-0.0594687	0.214289	-0.277516	0.781384	0.999196
gene-ECD_00284	331.329	-0.0594436	0.280733	-0.211744	0.832307	0.999196
gene-ECD_02114	1324.58	-0.0594049	0.168289	-0.352993	0.724094	0.999196
gene-ECD_02476	477.01	-0.0593734	0.255421	-0.232453	0.816187	0.999196
gene-ECD_02443	12363.9	-0.0593471	0.225381	-0.263319	0.792305	0.999196
gene-ECD_01476	190.551	-0.0593068	0.209275	-0.283391	0.776877	0.999196
gene-ECD_00456	2642.54	-0.059211	0.129342	-0.457786	0.647106	0.999196
gene-ECD_00672	3056.71	-0.0591094	0.128842	-0.458773	0.646397	0.999196
gene-ECD_02289	4899.97	-0.0589991	0.15494	-0.380786	0.703362	0.999196
gene-ECD_01748	195954	-0.0588448	0.227924	-0.258177	0.796271	0.999196
gene-ECD_00092	6544.46	-0.0587316	0.1397	-0.420412	0.674184	0.999196
gene-ECD_02501	1066.17	-0.0587222	0.188266	-0.311912	0.755108	0.999196
gene-ECD_01634	1077.92	-0.0585942	0.149624	-0.391611	0.695346	0.999196
gene-ECD_01732	3509.34	-0.0583796	0.181324	-0.321963	0.747481	0.999196
gene-ECD_02486	45653.7	-0.0582821	0.339229	-0.171807	0.863589	0.999196
gene-ECD_02306	4162.31	-0.0581901	0.134524	-0.432562	0.665333	0.999196
gene-ECD_00967	6192.01	-0.0581816	0.212022	-0.274413	0.783767	0.999196
gene-ECD_03949	5307.33	-0.0581042	0.140495	-0.413568	0.679191	0.999196
gene-ECD_03113	3608.44	-0.0580449	0.179977	-0.322513	0.747064	0.999196
gene-ECD_03614	7766.26	-0.057956	0.137974	-0.42005	0.674449	0.999196
gene-ECD_03629	584.861	-0.0579412	0.195432	-0.296477	0.766866	0.999196
gene-ECD_01487	1669.59	-0.0579396	0.21503	-0.269449	0.787584	0.999196
gene-ECD_03892	1692.33	-0.0579054	0.162026	-0.357384	0.720805	0.999196
gene-ECD_02299	414.531	-0.0578472	0.203107	-0.284811	0.775789	0.999196
gene-ECD_01086	3959.14	-0.0578249	0.148964	-0.38818	0.697883	0.999196
gene-ECD_02379	258.541	-0.0577532	0.188703	-0.306054	0.759564	0.999196
gene-ECD_03170	18092.9	-0.0575189	0.364867	-0.157643	0.874738	0.999196
gene-ECD_02364	485.003	-0.0574869	0.15933	-0.360804	0.718246	0.999196
gene-ECD_01654	366.53	-0.0573177	0.24084	-0.23799	0.811889	0.999196
gene-ECD_02929	541.588	-0.0573074	0.147437	-0.388692	0.697504	0.999196
gene-ECD_02584	39.1754	-0.057294	0.319586	-0.179275	0.857721	0.999196
gene-ECD_00610	2606.4	-0.0572692	0.170051	-0.336777	0.736285	0.999196
gene-ECD_02318	1776.79	-0.0572443	0.173471	-0.329994	0.741404	0.999196
gene-ECD_01593	1809.48	-0.057214	0.149113	-0.383694	0.701205	0.999196
gene-ECD_03053	121.5	-0.0572041	0.208682	-0.274121	0.783991	0.999196
gene-ECD_02136	1340.01	-0.0569985	0.207052	-0.275286	0.783096	0.999196
gene-ECD_03779	50523.3	-0.0569857	0.18842	-0.30244	0.762317	0.999196
gene-ECD_03070	3288.48	-0.0569476	0.171481	-0.332094	0.739819	0.999196
gene-ECD_03093	5456.78	-0.0567957	0.161186	-0.35236	0.724568	0.999196
gene-ECD_02367	2246.6	-0.0567808	0.138683	-0.409428	0.682225	0.999196
gene-ECD_00196	6959.65	-0.0567334	0.171988	-0.329868	0.741499	0.999196
gene-ECD_02659	316.85	-0.0567072	0.186035	-0.30482	0.760503	0.999196
gene-ECD_00935	1620.13	-0.05666	0.156251	-0.362622	0.716887	0.999196
gene-ECD_00611	9903.92	-0.0565496	0.132079	-0.428151	0.668541	0.999196
gene-ECD_04257	2611.11	-0.0564342	0.203069	-0.277906	0.781084	0.999196
gene-ECD_00951	1615.34	-0.0561997	0.130934	-0.429222	0.667762	0.999196
gene-ECD_01656	5312.46	-0.0561596	0.16839	-0.33351	0.738749	0.999196
gene-ECD_01691	185.708	-0.0560438	0.204728	-0.273747	0.784279	0.999196
gene-ECD_00879	106.245	-0.0560196	0.244561	-0.229062	0.818821	0.999196
gene-ECD_02156	158.489	-0.055968	0.206161	-0.271478	0.786024	0.999196
gene-ECD_00702	6835.49	-0.0559312	0.196801	-0.284202	0.776256	0.999196
gene-ECD_00208	1529.69	-0.0558659	0.147142	-0.379674	0.704188	0.999196
gene-ECD_03103	1261.65	-0.0558365	0.171098	-0.326341	0.744166	0.999196
gene-ECD_03646	5546.48	-0.0558239	0.18961	-0.294415	0.768441	0.999196
gene-ECD_00234	4153.21	-0.0557639	0.161628	-0.345015	0.730083	0.999196
gene-ECD_01317	210.685	-0.0555898	0.179364	-0.309926	0.756617	0.999196
gene-ECD_00214	631.068	-0.0555842	0.176325	-0.315237	0.752582	0.999196
gene-ECD_01657	733.088	-0.0555831	0.1497	-0.371297	0.710416	0.999196
gene-ECD_01848	5.3592	-0.055494	0.768387	-0.0722214	0.942426	0.999196
gene-ECD_02254	3252.04	-0.0554009	0.140404	-0.394583	0.69315	0.999196
gene-ECD_00469	53.367	-0.0552818	0.259165	-0.213307	0.831087	0.999196
gene-ECD_02396	95.4282	-0.0552498	0.342916	-0.161118	0.872001	0.999196
gene-ECD_01926	1366.9	-0.0551762	0.152991	-0.36065	0.718361	0.999196
gene-ECD_02854	73.9252	-0.0551502	0.226176	-0.243838	0.807356	0.999196
gene-ECD_00977	27.8093	-0.0548974	0.3303	-0.166205	0.867996	0.999196
gene-ECD_03582	11975	-0.0548123	0.137491	-0.398661	0.690143	0.999196
gene-ECD_03236	4739.84	-0.0547745	0.165278	-0.331408	0.740336	0.999196
gene-ECD_02120	803.752	-0.0545678	0.185936	-0.293476	0.769158	0.999196
gene-ECD_00079	410.631	-0.0545499	0.159579	-0.341838	0.732473	0.999196
gene-ECD_00573	563.517	-0.0544562	0.178373	-0.305294	0.760142	0.999196
gene-ECD_02682	3606.53	-0.0542244	0.154288	-0.351449	0.725251	0.999196
gene-ECD_02631	1168.51	-0.0541996	0.149911	-0.361544	0.717693	0.999196
gene-ECD_00792	513.79	-0.0540858	0.165293	-0.327212	0.743507	0.999196
gene-ECD_02553	2144.07	-0.0540233	0.287374	-0.18799	0.850885	0.999196
gene-ECD_00984	501.394	-0.053957	0.165736	-0.32556	0.744757	0.999196
gene-ECD_03171	22649.1	-0.0539476	0.322642	-0.167206	0.867208	0.999196
gene-ECD_01052	1172.65	-0.0539279	0.221658	-0.243293	0.807779	0.999196
gene-ECD_01803	1509.72	-0.0538508	0.140464	-0.383378	0.701439	0.999196
gene-ECD_02522	18.2855	-0.0537115	0.432774	-0.12411	0.901228	0.999196
gene-ECD_04149	541.378	-0.0536602	0.150725	-0.356014	0.72183	0.999196
gene-ECD_00541	71.782	-0.0536476	0.243597	-0.220231	0.825691	0.999196
gene-ECD_03751	712.778	-0.0533693	0.21936	-0.243295	0.807777	0.999196
gene-ECD_04128	1559.29	-0.0533556	0.124723	-0.427794	0.668801	0.999196
gene-ECD_01004	18.3499	-0.053323	0.406617	-0.131138	0.895666	0.999196
gene-ECD_01096	1975.36	-0.0532613	0.185069	-0.287792	0.773506	0.999196
gene-ECD_02220	1692.8	-0.053181	0.168408	-0.315786	0.752165	0.999196
gene-ECD_01838	984.194	-0.0530755	0.143306	-0.370366	0.71111	0.999196
gene-ECD_02211	18356.7	-0.0530231	0.208716	-0.254045	0.799461	0.999196
gene-ECD_01837	6429.69	-0.0529089	0.174858	-0.302582	0.762209	0.999196
gene-ECD_00466	133.177	-0.0526879	0.232256	-0.226853	0.820538	0.999196
gene-ECD_02423	574.326	-0.0525609	0.201143	-0.261312	0.793852	0.999196
gene-ECD_00883	900.199	-0.052535	0.146652	-0.358229	0.720172	0.999196
gene-ECD_00956	910.033	-0.0525134	0.263087	-0.199605	0.84179	0.999196
gene-ECD_00239	2175.39	-0.0524155	0.136866	-0.382969	0.701743	0.999196
gene-ECD_01930	3793.28	-0.0524093	0.17658	-0.296802	0.766618	0.999196
gene-ECD_03681	17726.7	-0.0523105	0.156899	-0.333403	0.73883	0.999196
gene-ECD_00783	229.801	-0.0522617	0.322758	-0.161922	0.871367	0.999196
gene-ECD_02906	657.11	-0.0521968	0.195403	-0.267124	0.789374	0.999196
gene-ECD_01539	525.583	-0.0521491	0.212691	-0.245188	0.806311	0.999196
gene-ECD_00435	13647.3	-0.0521462	0.224129	-0.232662	0.816024	0.999196
gene-ECD_01153	2870.12	-0.0518093	0.170874	-0.303202	0.761736	0.999196
gene-ECD_02585	1293.63	-0.051786	0.279124	-0.18553	0.852813	0.999196
gene-ECD_00849	5.27247	-0.0517784	0.963669	-0.0537305	0.95715	0.999196
gene-ECD_04277	6800.34	-0.0516575	0.201119	-0.25685	0.797294	0.999196
gene-ECD_02499	7330.17	-0.0514278	0.115801	-0.444105	0.656966	0.999196
gene-ECD_03730	5347	-0.051252	0.127763	-0.401148	0.688311	0.999196
gene-ECD_01479	197.688	-0.0509908	0.245565	-0.207647	0.835504	0.999196
gene-ECD_02851	103.901	-0.0509308	0.207849	-0.245037	0.806428	0.999196
gene-ECD_00389	19557.3	-0.0508775	0.133949	-0.379829	0.704073	0.999196
gene-ECD_02926	2187.77	-0.0508543	0.165272	-0.307701	0.75831	0.999196
gene-ECD_03052	2972.39	-0.0507691	0.134313	-0.377991	0.705437	0.999196
gene-ECD_03906	2641.11	-0.0505745	0.308093	-0.164153	0.86961	0.999196
gene-ECD_00700	7202	-0.0504548	0.233176	-0.21638	0.828691	0.999196
gene-ECD_03896	3012	-0.0504277	0.155468	-0.324359	0.745666	0.999196
gene-ECD_01150	5829.57	-0.0501886	0.159001	-0.31565	0.752269	0.999196
gene-ECD_00605	678.617	-0.0501872	0.160344	-0.312997	0.754283	0.999196
gene-ECD_03563	56.0434	-0.0501088	0.266232	-0.188215	0.850708	0.999196
gene-ECD_01889	1935.3	-0.0499884	0.295297	-0.169282	0.865575	0.999196
gene-ECD_02684	924.191	-0.0499356	0.145648	-0.342851	0.73171	0.999196
gene-ECD_00128	1026.31	-0.0499243	0.180325	-0.276857	0.78189	0.999196
gene-ECD_03657	5084.78	-0.0498841	0.21459	-0.232463	0.816179	0.999196
gene-ECD_01474	71.1337	-0.0498533	0.2492	-0.200053	0.841439	0.999196
gene-ECD_01156	474.182	-0.049743	0.15702	-0.316794	0.7514	0.999196
gene-ECD_01847	1748.25	-0.0497223	0.172628	-0.288031	0.773323	0.999196
gene-ECD_01046	4351.66	-0.0497214	0.17748	-0.280152	0.779361	0.999196
gene-ECD_01397	103.95	-0.0497191	0.29181	-0.170382	0.86471	0.999196
gene-ECD_03796	1290.59	-0.0496873	0.156609	-0.317269	0.751039	0.999196
gene-ECD_03248	1278.12	-0.0495738	0.22805	-0.217382	0.827911	0.999196
gene-ECD_00033	1384.41	-0.049508	0.215487	-0.229749	0.818287	0.999196
gene-ECD_00242	234.845	-0.0490839	0.236988	-0.207116	0.835919	0.999196
gene-ECD_04132	183.779	-0.0490827	0.21723	-0.225949	0.821241	0.999196
gene-ECD_02081	739.312	-0.048977	0.151817	-0.322605	0.746994	0.999196
gene-ECD_02622	419.338	-0.048969	0.202911	-0.241333	0.809297	0.999196
gene-ECD_00932	23614.2	-0.0487781	0.175528	-0.277893	0.781094	0.999196
gene-ECD_03365	128.85	-0.0485286	0.212288	-0.228598	0.819181	0.999196
gene-ECD_01201	35.5454	-0.0485035	0.325742	-0.148902	0.881631	0.999196
gene-ECD_03781	25.6475	-0.0484644	0.365611	-0.132557	0.894544	0.999196
gene-ECD_00625	1625.75	-0.0483796	0.191055	-0.253224	0.800095	0.999196
gene-ECD_02599	432.335	-0.0483772	0.176333	-0.274352	0.783814	0.999196
gene-ECD_04109	877.226	-0.048335	0.155503	-0.310829	0.755931	0.999196
gene-ECD_00266	75.3607	-0.0482278	0.24114	-0.199999	0.841481	0.999196
gene-ECD_02776	1744.32	-0.0481769	0.170343	-0.282823	0.777313	0.999196
gene-ECD_00031	645.292	-0.0481759	0.196825	-0.244765	0.806639	0.999196
gene-ECD_03492	283.266	-0.0481196	0.250898	-0.191789	0.847907	0.999196
gene-ECD_00645	9420.88	-0.0480955	0.121333	-0.396393	0.691815	0.999196
gene-ECD_03326	15.3065	-0.0479022	0.453152	-0.105709	0.915813	0.999196
gene-ECD_03658	7088.81	-0.0476343	0.196004	-0.243028	0.807984	0.999196
gene-ECD_03018	650.749	-0.0475452	0.140939	-0.337345	0.735857	0.999196
gene-ECD_10041	226.919	-0.0475168	0.194205	-0.244674	0.806709	0.999196
gene-ECD_01629	702.495	-0.0474734	0.143519	-0.33078	0.74081	0.999196
gene-ECD_01268	814.832	-0.0473819	0.217293	-0.218055	0.827386	0.999196
gene-ECD_01744	64.5939	-0.0473441	0.262848	-0.18012	0.857059	0.999196
gene-ECD_03666	1268.15	-0.0473229	0.251443	-0.188205	0.850716	0.999196
gene-ECD_00029	2366.02	-0.0472403	0.186358	-0.253492	0.799888	0.999196
gene-ECD_00146	483.576	-0.0471359	0.171824	-0.274327	0.783834	0.999196
gene-ECD_03839	283.925	-0.0470471	0.170262	-0.276322	0.782301	0.999196
gene-ECD_02657	971.371	-0.047032	0.165578	-0.284047	0.776375	0.999196
gene-ECD_03033	3956.85	-0.0470144	0.269618	-0.174374	0.861571	0.999196
gene-ECD_02923	5535.22	-0.046981	0.123642	-0.379976	0.703963	0.999196
gene-ECD_03380	1292.02	-0.0468997	0.213788	-0.219375	0.826358	0.999196
gene-ECD_00306	95.9937	-0.0468636	0.247284	-0.189513	0.849691	0.999196
gene-ECD_01779	781.82	-0.0468072	0.291816	-0.1604	0.872566	0.999196
gene-ECD_04058	720.769	-0.0467471	0.266863	-0.175173	0.860944	0.999196
gene-ECD_04140	264.283	-0.0467302	0.162192	-0.288117	0.773257	0.999196
gene-ECD_04042	6666.18	-0.0466366	0.187101	-0.249258	0.803161	0.999196
gene-ECD_03497	1301.11	-0.0466233	0.143068	-0.325882	0.744513	0.999196
gene-ECD_03665	1953.5	-0.0465728	0.216762	-0.214857	0.829879	0.999196
gene-ECD_02240	1526.13	-0.0465511	0.129985	-0.358128	0.720248	0.999196
gene-ECD_02589	343.473	-0.0465411	0.184203	-0.252662	0.800529	0.999196
gene-ECD_02573	108.733	-0.0465303	0.208443	-0.223228	0.823358	0.999196
gene-ECD_00918	1685.96	-0.0465268	0.171751	-0.270897	0.78647	0.999196
gene-ECD_01259	164.492	-0.0465259	0.275218	-0.169051	0.865756	0.999196
gene-ECD_03214	1117.65	-0.0464623	0.140532	-0.330617	0.740934	0.999196
gene-ECD_00971	724.168	-0.046251	0.16993	-0.272177	0.785486	0.999196
gene-ECD_03200	8508.56	-0.0462148	0.154823	-0.298501	0.765321	0.999196
gene-ECD_00988	13.0351	-0.0460602	0.471546	-0.0976791	0.922187	0.999196
gene-ECD_02236	194.933	-0.0460473	0.206857	-0.222604	0.823844	0.999196
gene-ECD_00352	274.53	-0.0459544	0.206007	-0.223072	0.82348	0.999196
gene-ECD_02321	677.668	-0.0459084	0.211802	-0.216751	0.828402	0.999196
gene-ECD_00312	230.231	-0.0458252	0.186371	-0.245881	0.805774	0.999196
gene-ECD_01678	571.729	-0.045777	0.169457	-0.270139	0.787054	0.999196
gene-ECD_00135	10.2611	-0.0457506	0.563478	-0.0811931	0.935288	0.999196
gene-ECD_03210	2580.75	-0.0456652	0.149682	-0.305082	0.760303	0.999196
gene-ECD_02798	2886.03	-0.0454992	0.196947	-0.231022	0.817298	0.999196
gene-ECD_02368	1262.21	-0.0454953	0.167264	-0.271996	0.785625	0.999196
gene-ECD_02222	13526.6	-0.045417	0.216663	-0.20962	0.833964	0.999196
gene-ECD_01786	1697.66	-0.0452548	0.161303	-0.280558	0.779049	0.999196
gene-ECD_02205	7190.02	-0.0452484	0.206187	-0.219454	0.826297	0.999196
gene-ECD_03731	1919.44	-0.0448676	0.206401	-0.21738	0.827912	0.999196
gene-ECD_04090	4145.87	-0.0447119	0.195989	-0.228135	0.819542	0.999196
gene-ECD_00577	150.372	-0.0446789	0.213352	-0.209414	0.834125	0.999196
gene-ECD_03470	7848.01	-0.0445619	0.129207	-0.344888	0.730179	0.999196
gene-ECD_04218	2222.6	-0.0445121	0.170754	-0.26068	0.794339	0.999196
gene-ECD_01183	2362.98	-0.0444321	0.140243	-0.316822	0.751378	0.999196
gene-ECD_02413	8581.92	-0.0444235	0.320256	-0.138713	0.889677	0.999196
gene-ECD_03674	463.62	-0.0443988	0.14821	-0.299567	0.764508	0.999196
gene-ECD_00088	2081	-0.0443374	0.151535	-0.292589	0.769837	0.999196
gene-ECD_03773	2100.25	-0.0443096	0.171361	-0.258574	0.795964	0.999196
gene-ECD_01949	89.4401	-0.0442748	0.226051	-0.195862	0.844718	0.999196
gene-ECD_00344	345.645	-0.0442709	0.166004	-0.266686	0.789711	0.999196
gene-ECD_01469	1142.32	-0.0442374	0.308967	-0.143178	0.886149	0.999196
gene-ECD_02977	564.275	-0.0441545	0.144478	-0.305615	0.759898	0.999196
gene-ECD_00816	722.393	-0.0441181	0.22337	-0.197511	0.843427	0.999196
gene-ECD_01927	1571.54	-0.0439104	0.16182	-0.271353	0.78612	0.999196
gene-ECD_00205	1665.39	-0.0438707	0.146807	-0.298833	0.765067	0.999196
gene-ECD_01149	1848.79	-0.0438528	0.153919	-0.284908	0.775714	0.999196
gene-ECD_00122	2844.75	-0.0437912	0.22168	-0.197542	0.843404	0.999196
gene-ECD_04040	6307.33	-0.0436447	0.142566	-0.306136	0.759501	0.999196
gene-ECD_01042	693.146	-0.0436006	0.190448	-0.228937	0.818918	0.999196
gene-ECD_01049	1857.49	-0.0434829	0.215582	-0.2017	0.840151	0.999196
gene-ECD_t00038	28.368	-0.0432942	0.402877	-0.107463	0.914422	0.999196
gene-ECD_01739	275.384	-0.0432812	0.371659	-0.116454	0.907293	0.999196
gene-ECD_01010	83.4624	-0.0431175	0.250101	-0.1724	0.863123	0.999196
gene-ECD_01215	330928	-0.043111	0.223306	-0.193058	0.846914	0.999196
gene-ECD_01776	567.812	-0.0430651	0.15343	-0.280683	0.778953	0.999196
gene-ECD_02736	7706.33	-0.0429627	0.160832	-0.267128	0.789371	0.999196
gene-ECD_02255	1860.17	-0.0426825	0.164291	-0.259798	0.795019	0.999196
gene-ECD_02996	652.245	-0.0426293	0.164766	-0.258727	0.795846	0.999196
gene-ECD_03587	3733.78	-0.0425814	0.311266	-0.1368	0.891189	0.999196
gene-ECD_01923	1329.65	-0.0425692	0.148161	-0.287317	0.77387	0.999196
gene-ECD_00388	11277.5	-0.0424596	0.152498	-0.278426	0.780685	0.999196
gene-ECD_03040	1976.64	-0.04244	0.148726	-0.285356	0.775371	0.999196
gene-ECD_03507	5367.55	-0.0422246	0.199194	-0.211977	0.832125	0.999196
gene-ECD_00308	675.249	-0.0422112	0.156857	-0.269106	0.787848	0.999196
gene-ECD_t00020	54.9325	-0.0421353	0.294213	-0.143213	0.886122	0.999196
gene-ECD_03321	4799.22	-0.042112	0.189914	-0.221743	0.824514	0.999196
gene-ECD_02725	1885.84	-0.0420555	0.158367	-0.265556	0.790581	0.999196
gene-ECD_02519	235.678	-0.0417543	0.193789	-0.215463	0.829406	0.999196
gene-ECD_03740	1600.95	-0.0416652	0.229097	-0.181867	0.855687	0.999196
gene-ECD_03484	22.8538	-0.0415804	0.43997	-0.0945075	0.924706	0.999196
gene-ECD_02329	647.896	-0.0415546	0.294412	-0.141144	0.887756	0.999196
gene-ECD_02262	215.458	-0.0414878	0.204817	-0.20256	0.839479	0.999196
gene-ECD_04041	10655.1	-0.041443	0.164784	-0.251499	0.801428	0.999196
gene-ECD_03211	529.51	-0.0414405	0.193368	-0.214309	0.830306	0.999196
gene-ECD_02866	283.014	-0.0414388	0.176158	-0.235236	0.814026	0.999196
gene-ECD_02661	2944.41	-0.041388	0.15443	-0.268005	0.788695	0.999196
gene-ECD_01862	582.456	-0.041329	0.196644	-0.210171	0.833534	0.999196
gene-ECD_02757	48854.1	-0.0412802	0.118973	-0.346971	0.728613	0.999196
gene-ECD_03696	5.85971	-0.0412072	0.691392	-0.0596003	0.952474	0.999196
gene-ECD_01356	238.289	-0.0412057	0.339461	-0.121386	0.903386	0.999196
gene-ECD_00679	34.9599	-0.0411611	0.392463	-0.104879	0.916472	0.999196
gene-ECD_03499	882.197	-0.040885	0.246486	-0.165871	0.868258	0.999196
gene-ECD_04057	585.987	-0.0408838	0.175564	-0.232872	0.815861	0.999196
gene-ECD_02369	7515.52	-0.0408418	0.146681	-0.27844	0.780674	0.999196
gene-ECD_02707	186.078	-0.040806	0.217802	-0.187354	0.851383	0.999196
gene-ECD_02111	320.308	-0.0407444	0.167004	-0.243972	0.807252	0.999196
gene-ECD_03253	1760.73	-0.0407377	0.266168	-0.153052	0.878357	0.999196
gene-ECD_00005	625.345	-0.0405481	0.161059	-0.251759	0.801227	0.999196
gene-ECD_03252	865.987	-0.0404174	0.251677	-0.160593	0.872414	0.999196
gene-ECD_01696	616.048	-0.0403284	0.160634	-0.251058	0.801769	0.999196
gene-ECD_10054	346.263	-0.040303	0.155934	-0.258462	0.79605	0.999196
gene-ECD_00689	271.426	-0.0402746	0.222883	-0.180699	0.856604	0.999196
gene-ECD_02876	3562.47	-0.0401024	0.259794	-0.154362	0.877324	0.999196
gene-ECD_03936	270.104	-0.0400229	0.214996	-0.186157	0.852322	0.999196
gene-ECD_01829	1144.02	-0.0399022	0.164855	-0.242044	0.808746	0.999196
gene-ECD_04036	1178.4	-0.0398802	0.17921	-0.222533	0.823899	0.999196
gene-ECD_01695	745.406	-0.0398456	0.14438	-0.275977	0.782565	0.999196
gene-ECD_02430	61.4165	-0.0397776	0.262582	-0.151486	0.879592	0.999196
gene-ECD_03433	59.7035	-0.039512	0.274309	-0.144042	0.885467	0.999196
gene-ECD_01558	404.356	-0.0392831	0.170595	-0.230271	0.817881	0.999196
gene-ECD_02668	3586.84	-0.0392566	0.180973	-0.21692	0.82827	0.999196
gene-ECD_03959	321.943	-0.0391441	0.394632	-0.0991912	0.920986	0.999196
gene-ECD_03661	49768.1	-0.0390906	0.205898	-0.189854	0.849424	0.999196
gene-ECD_00567	452.527	-0.0390587	0.248963	-0.156885	0.875335	0.999196
gene-ECD_03983	2856.37	-0.0390558	0.224545	-0.173933	0.861918	0.999196
gene-ECD_02393	7829.32	-0.0389985	0.131938	-0.295583	0.767548	0.999196
gene-ECD_00568	517.638	-0.0389658	0.307105	-0.126881	0.899035	0.999196
gene-ECD_00001	128.589	-0.0388392	0.267502	-0.145192	0.884559	0.999196
gene-ECD_01436	312.673	-0.0387362	0.173611	-0.223121	0.823442	0.999196
gene-ECD_00896	1720.05	-0.0385783	0.126854	-0.304117	0.761039	0.999196
gene-ECD_02405	1611.75	-0.0385549	0.136357	-0.282749	0.777369	0.999196
gene-ECD_03017	2324.59	-0.0385489	0.208545	-0.184846	0.85335	0.999196
gene-ECD_03169	14163.8	-0.0384434	0.374371	-0.102688	0.918211	0.999196
gene-ECD_03174	18.1822	-0.0384118	0.438924	-0.0875135	0.930263	0.999196
gene-ECD_01647	2077.4	-0.0383694	0.197052	-0.194717	0.845615	0.999196
gene-ECD_02869	2193.23	-0.0383599	0.147608	-0.259877	0.794959	0.999196
gene-ECD_01645	9542.86	-0.0383017	0.204363	-0.18742	0.851331	0.999196
gene-ECD_01058	950.701	-0.037971	0.167573	-0.226593	0.82074	0.999196
gene-ECD_02332	311.517	-0.0378921	0.213305	-0.177643	0.859004	0.999196
gene-ECD_04107	35874.6	-0.0378788	0.163253	-0.232026	0.816518	0.999196
gene-ECD_01393	1044.98	-0.0378145	0.187084	-0.202126	0.839818	0.999196
gene-ECD_01006	844.095	-0.0377996	0.26404	-0.143158	0.886165	0.999196
gene-ECD_02664	888.011	-0.0376327	0.161445	-0.233099	0.815685	0.999196
gene-ECD_00083	2198.11	-0.0375763	0.173188	-0.216969	0.828233	0.999196
gene-ECD_03001	144.325	-0.0375306	0.210288	-0.178473	0.858352	0.999196
gene-ECD_01704	136.804	-0.0375248	0.194772	-0.19266	0.847225	0.999196
gene-ECD_01320	360.926	-0.037363	0.241694	-0.154588	0.877146	0.999196
gene-ECD_02886	57.7707	-0.0372749	0.275688	-0.135207	0.892449	0.999196
gene-ECD_t00039	8.52777	-0.0372252	0.690924	-0.0538775	0.957033	0.999196
gene-ECD_03205	161.009	-0.0372032	0.212352	-0.175196	0.860925	0.999196
gene-ECD_03970	28.2035	-0.0371158	0.36367	-0.102059	0.91871	0.999196
gene-ECD_01154	844.672	-0.0370967	0.168776	-0.219799	0.826028	0.999196
gene-ECD_01783	344.267	-0.0370768	0.153746	-0.241156	0.809434	0.999196
gene-ECD_03509	1982.57	-0.0370736	0.235576	-0.157374	0.87495	0.999196
gene-ECD_02667	1433.68	-0.0370336	0.190777	-0.19412	0.846082	0.999196
gene-ECD_03242	2421.79	-0.0369561	0.185382	-0.199351	0.841988	0.999196
gene-ECD_02516	380.032	-0.0369309	0.217665	-0.169668	0.865271	0.999196
gene-ECD_01974	389.233	-0.0368006	0.159275	-0.231052	0.817275	0.999196
gene-ECD_02085	873.303	-0.0367516	0.144118	-0.25501	0.798715	0.999196
gene-ECD_03250	1482.22	-0.0366873	0.181732	-0.201876	0.840014	0.999196
gene-ECD_03102	85.3521	-0.0366241	0.278891	-0.131321	0.895522	0.999196
gene-ECD_04101	3543.03	-0.0366192	0.146819	-0.249417	0.803038	0.999196
gene-ECD_00018	769.88	-0.036599	0.142247	-0.257291	0.796954	0.999196
gene-ECD_03349	6555.64	-0.0365787	0.138985	-0.263184	0.792409	0.999196
gene-ECD_04092	4794.64	-0.0365477	0.161917	-0.225719	0.82142	0.999196
gene-ECD_00597	8088.61	-0.0365149	0.183022	-0.199511	0.841863	0.999196
gene-ECD_02517	739.89	-0.0364747	0.152911	-0.238536	0.811465	0.999196
gene-ECD_02052	80.2767	-0.0363501	0.264446	-0.137458	0.890669	0.999196
gene-ECD_02785	847.74	-0.0362959	0.182823	-0.19853	0.84263	0.999196
gene-ECD_02400	4175.16	-0.0362932	0.310147	-0.11702	0.906845	0.999196
gene-ECD_02856	58.6488	-0.0362122	0.293686	-0.123302	0.901868	0.999196
gene-ECD_00705	825.648	-0.0361218	0.159276	-0.226788	0.820589	0.999196
gene-ECD_02618	11.9961	-0.0358844	0.532698	-0.0673635	0.946292	0.999196
gene-ECD_01203	281.404	-0.0357399	0.178642	-0.200064	0.84143	0.999196
gene-ECD_01105	39478.2	-0.0357116	0.32077	-0.111331	0.911354	0.999196
gene-ECD_01867	293.08	-0.0355794	0.208454	-0.170682	0.864474	0.999196
gene-ECD_02183	2486.22	-0.0351904	0.176848	-0.198986	0.842273	0.999196
gene-ECD_00919	438.748	-0.0351014	0.213515	-0.164398	0.869418	0.999196
gene-ECD_04037	3311.95	-0.0350389	0.198541	-0.176482	0.859915	0.999196
gene-ECD_02591	5984.85	-0.0349297	0.157801	-0.221353	0.824817	0.999196
gene-ECD_00272	326.054	-0.0348992	0.209311	-0.166733	0.86758	0.999196
gene-ECD_04146	254.169	-0.0347931	0.180772	-0.192469	0.847375	0.999196
gene-ECD_00368	4008.41	-0.0347923	0.170542	-0.20401	0.838345	0.999196
gene-ECD_03772	592.812	-0.0346542	0.179502	-0.193058	0.846914	0.999196
gene-ECD_01688	53239.5	-0.0344063	0.149899	-0.229531	0.818456	0.999196
gene-ECD_02441	1770.72	-0.0343989	0.162924	-0.211135	0.832782	0.999196
gene-ECD_02458	2428.25	-0.0343889	0.152359	-0.22571	0.821427	0.999196
gene-ECD_03298	503.442	-0.0342915	0.186294	-0.184072	0.853957	0.999196
gene-ECD_02287	529.37	-0.0342316	0.236318	-0.144854	0.884826	0.999196
gene-ECD_03718	11168.1	-0.0342198	0.190282	-0.179837	0.85728	0.999196
gene-ECD_00768	4339.31	-0.0341603	0.190814	-0.179024	0.857919	0.999196
gene-ECD_04238	1132.44	-0.0341522	0.154638	-0.220852	0.825207	0.999196
gene-ECD_03930	8037.51	-0.0340716	0.174333	-0.19544	0.845049	0.999196
gene-ECD_04016	1169.43	-0.0339972	0.168787	-0.201421	0.84037	0.999196
gene-ECD_00428	1234.08	-0.033908	0.218769	-0.154995	0.876826	0.999196
gene-ECD_03398	387.32	-0.0338331	0.151865	-0.222784	0.823704	0.999196
gene-ECD_01899	446.562	-0.0337911	0.166537	-0.202904	0.83921	0.999196
gene-ECD_02642	2120.69	-0.0337216	0.276828	-0.121814	0.903046	0.999196
gene-ECD_04265	1228.8	-0.0336905	0.185566	-0.181555	0.855932	0.999196
gene-ECD_04264	760.659	-0.0336786	0.134752	-0.24993	0.802641	0.999196
gene-ECD_00159	1261.9	-0.0336656	0.146554	-0.229714	0.818314	0.999196
gene-ECD_00430	2770.5	-0.0334228	0.143019	-0.233696	0.815221	0.999196
gene-ECD_00842	5.08697	-0.0333972	0.753353	-0.0443315	0.96464	0.999196
gene-ECD_02277	23.5838	-0.0332812	0.428105	-0.0777408	0.938034	0.999196
gene-ECD_01178	3366.23	-0.0331699	0.148237	-0.223763	0.822942	0.999196
gene-ECD_00903	41.1175	-0.0331265	0.296216	-0.111832	0.910957	0.999196
gene-ECD_00357	3291.29	-0.0331207	0.160639	-0.206181	0.83665	0.999196
gene-ECD_01071	727.138	-0.0330568	0.307533	-0.10749	0.9144	0.999196
gene-ECD_r00008	61.531	-0.032983	0.28639	-0.115168	0.908312	0.999196
gene-ECD_01600	184.477	-0.0329689	0.238264	-0.138371	0.889947	0.999196
gene-ECD_03335	1461.98	-0.0329687	0.232642	-0.141714	0.887306	0.999196
gene-ECD_01138	955.814	-0.0329031	0.23306	-0.141179	0.887729	0.999196
gene-ECD_03034	1443.53	-0.0328025	0.283293	-0.11579	0.907819	0.999196
gene-ECD_00287	55.8728	-0.0326716	0.266077	-0.12279	0.902273	0.999196
gene-ECD_01572	5506.78	-0.0326429	0.226045	-0.144409	0.885178	0.999196
gene-ECD_00328	2751.86	-0.032469	0.179567	-0.180818	0.85651	0.999196
gene-ECD_03047	890.679	-0.0324605	0.146175	-0.222066	0.824263	0.999196
gene-ECD_03595	315.196	-0.032443	0.196402	-0.165187	0.868797	0.999196
gene-ECD_02122	209.802	-0.0322448	0.185885	-0.173467	0.862285	0.999196
gene-ECD_00961	89795.2	-0.0322358	0.181121	-0.17798	0.858739	0.999196
gene-ECD_02429	792.696	-0.0321801	0.437967	-0.0734761	0.941427	0.999196
gene-ECD_03498	666.986	-0.0318655	0.18426	-0.172938	0.8627	0.999196
gene-ECD_03119	608.819	-0.0318034	0.371368	-0.0856385	0.931754	0.999196
gene-ECD_03763	31.363	-0.0317688	0.329664	-0.0963673	0.923229	0.999196
gene-ECD_02072	3023.65	-0.0317439	0.18295	-0.173511	0.86225	0.999196
gene-ECD_02556	564.694	-0.0313562	0.289469	-0.108323	0.913739	0.999196
gene-ECD_00163	697.153	-0.0312318	0.1648	-0.189514	0.84969	0.999196
gene-ECD_03830	165.266	-0.0312038	0.199596	-0.156335	0.875769	0.999196
gene-ECD_02997	145.731	-0.0312009	0.269954	-0.115579	0.907987	0.999196
gene-ECD_02598	630.292	-0.031113	0.193364	-0.160903	0.872169	0.999196
gene-ECD_03824	1335.35	-0.0308798	0.171665	-0.179884	0.857244	0.999196
gene-ECD_n04300	23.9935	-0.0308623	0.381374	-0.0809241	0.935502	0.999196
gene-ECD_04065	85.0456	-0.0308141	0.245741	-0.125392	0.900213	0.999196
gene-ECD_03241	4154.47	-0.0308082	0.176191	-0.174856	0.861192	0.999196
gene-ECD_03965	51.9771	-0.0307394	0.317033	-0.0969597	0.922758	0.999196
gene-ECD_03547	318.349	-0.0306708	0.193453	-0.158544	0.874028	0.999196
gene-ECD_03146	46842.7	-0.0306701	0.246391	-0.124477	0.900937	0.999196
gene-ECD_02629	10402.7	-0.0305812	0.142905	-0.213997	0.830549	0.999196
gene-ECD_00393	8684.51	-0.0305457	0.192128	-0.158986	0.87368	0.999196
gene-ECD_00893	2598.54	-0.0304659	0.155682	-0.195694	0.84485	0.999196
gene-ECD_02737	18224.7	-0.0304274	0.159845	-0.190355	0.849031	0.999196
gene-ECD_00321	490.414	-0.0304236	0.162842	-0.186829	0.851794	0.999196
gene-ECD_03054	2714.31	-0.0303668	0.152389	-0.199272	0.84205	0.999196
gene-ECD_04117	200.573	-0.0302957	0.180656	-0.167699	0.86682	0.999196
gene-ECD_02200	72.4512	-0.0301872	0.278823	-0.108266	0.913784	0.999196
gene-ECD_00782	268.011	-0.0300967	0.216266	-0.139165	0.889319	0.999196
gene-ECD_01722	50.6051	-0.0300673	0.292181	-0.102906	0.918037	0.999196
gene-ECD_00086	5650.59	-0.0299598	0.127913	-0.23422	0.814814	0.999196
gene-ECD_02760	354.723	-0.0299494	0.171202	-0.174936	0.86113	0.999196
gene-ECD_02587	598.472	-0.0299185	0.16943	-0.176583	0.859836	0.999196
gene-ECD_02445	797.463	-0.0297202	0.16745	-0.177487	0.859126	0.999196
gene-ECD_02387	758.668	-0.0296861	0.145438	-0.204115	0.838263	0.999196
gene-ECD_00232	27902.2	-0.0296544	0.118381	-0.250499	0.802201	0.999196
gene-ECD_01048	1381.05	-0.0296533	0.25722	-0.115284	0.90822	0.999196
gene-ECD_01560	581.97	-0.0296004	0.151445	-0.195453	0.845038	0.999196
gene-ECD_01416	10.48	-0.0295853	0.53058	-0.0557602	0.955533	0.999196
gene-ECD_02749	61.3965	-0.0294428	0.311446	-0.0945356	0.924684	0.999196
gene-ECD_02109	479.84	-0.0294191	0.234782	-0.125304	0.900283	0.999196
gene-ECD_01124	566.43	-0.0293466	0.245768	-0.119408	0.904952	0.999196
gene-ECD_01740	35.5619	-0.0292746	0.329421	-0.0888669	0.929188	0.999196
gene-ECD_03921	652.248	-0.0292286	0.221572	-0.131914	0.895052	0.999196
gene-ECD_00175	14584.5	-0.0290007	0.15984	-0.181436	0.856025	0.999196
gene-ECD_02082	5199.78	-0.0288154	0.146758	-0.196346	0.84434	0.999196
gene-ECD_03948	165.646	-0.0288116	0.187859	-0.153368	0.878108	0.999196
gene-ECD_02759	426.491	-0.0287983	0.230508	-0.124934	0.900576	0.999196
gene-ECD_03713	167.177	-0.0284433	0.188775	-0.150673	0.880234	0.999196
gene-ECD_03322	1645.24	-0.0284056	0.186992	-0.151908	0.879259	0.999196
gene-ECD_03151	91929.4	-0.028172	0.272416	-0.103415	0.917633	0.999196
gene-ECD_04086	3271.66	-0.0280624	0.174659	-0.16067	0.872353	0.999196
gene-ECD_01966	122.705	-0.0279653	0.259515	-0.10776	0.914186	0.999196
gene-ECD_03364	163.37	-0.027931	0.263153	-0.10614	0.915472	0.999196
gene-ECD_01366	126.394	-0.0279268	0.202333	-0.138024	0.890221	0.999196
gene-ECD_01107	1353.29	-0.0279146	0.165068	-0.169109	0.865711	0.999196
gene-ECD_01299	432.701	-0.0279053	0.296067	-0.0942536	0.924908	0.999196
gene-ECD_01191	178.2	-0.0277503	0.258073	-0.107529	0.914369	0.999196
gene-ECD_00913	70.148	-0.027738	0.251615	-0.11024	0.912219	0.999196
gene-ECD_01567	605.338	-0.0276802	0.175334	-0.157871	0.874558	0.999196
gene-ECD_00746	7281.17	-0.0276437	0.117991	-0.234286	0.814763	0.999196
gene-ECD_03671	619.451	-0.0275235	0.15824	-0.173935	0.861916	0.999196
gene-ECD_10011	61.363	-0.0274602	0.248664	-0.110431	0.912068	0.999196
gene-ECD_03166	25662.8	-0.0273481	0.358723	-0.0762372	0.93923	0.999196
gene-ECD_00811	840.679	-0.0271547	0.154007	-0.176321	0.860041	0.999196
gene-ECD_00845	206.407	-0.0270578	0.197395	-0.137074	0.890972	0.999196
gene-ECD_01190	7647.74	-0.026914	0.184062	-0.146223	0.883746	0.999196
gene-ECD_01125	902.379	-0.0268979	0.150789	-0.17838	0.858424	0.999196
gene-ECD_02564	534.478	-0.0268639	0.203252	-0.13217	0.89485	0.999196
gene-ECD_04043	58.1157	-0.0267596	0.311516	-0.0859012	0.931545	0.999196
gene-ECD_03746	2191.07	-0.0267099	0.233438	-0.114419	0.908905	0.999196
gene-ECD_00969	553.399	-0.026512	0.231725	-0.114411	0.908912	0.999196
gene-ECD_00993	170.604	-0.0265113	0.316751	-0.0836977	0.933297	0.999196
gene-ECD_00606	479.452	-0.0264058	0.189638	-0.139243	0.889258	0.999196
gene-ECD_02720	21.2406	-0.0263221	0.388326	-0.0677836	0.945958	0.999196
gene-ECD_10055	247.457	-0.026244	0.23652	-0.110959	0.911649	0.999196
gene-ECD_04105	1268.78	-0.0262273	0.272069	-0.0963993	0.923203	0.999196
gene-ECD_01623	2318.04	-0.0261945	0.132452	-0.197766	0.843229	0.999196
gene-ECD_03381	480.687	-0.0261006	0.167449	-0.155871	0.876134	0.999196
gene-ECD_03372	324.844	-0.0260621	0.179668	-0.145057	0.884666	0.999196
gene-ECD_03807	452.899	-0.0259673	0.31124	-0.0834317	0.933508	0.999196
gene-ECD_01588	4119.02	-0.0259528	0.28543	-0.0909253	0.927552	0.999196
gene-ECD_01369	563.663	-0.0259427	0.163789	-0.158391	0.874148	0.999196
gene-ECD_00817	445.685	-0.0259408	0.168639	-0.153824	0.877748	0.999196
gene-ECD_00235	5531.97	-0.0258371	0.1476	-0.175048	0.861042	0.999196
gene-ECD_03669	2026.05	-0.0258105	0.24522	-0.105255	0.916174	0.999196
gene-ECD_01602	175.04	-0.0257295	0.379654	-0.0677711	0.945968	0.999196
gene-ECD_03846	7273.69	-0.0256683	0.144594	-0.177519	0.8591	0.999196
gene-ECD_02624	89317.3	-0.0255821	0.14307	-0.178808	0.858088	0.999196
gene-ECD_00325	867.138	-0.0255792	0.149302	-0.171325	0.863968	0.999196
gene-ECD_04275	599.434	-0.0255322	0.180082	-0.141781	0.887253	0.999196
gene-ECD_02475	1610.37	-0.0253799	0.158873	-0.15975	0.873078	0.999196
gene-ECD_00095	3734.96	-0.025333	0.128229	-0.197561	0.843389	0.999196
gene-ECD_03098	2235.99	-0.0251351	0.289801	-0.0867324	0.930884	0.999196
gene-ECD_02385	658.885	-0.0249918	0.158536	-0.157641	0.87474	0.999196
gene-ECD_03924	2555.6	-0.0249699	0.15848	-0.157559	0.874805	0.999196
gene-ECD_03672	383.673	-0.0249053	0.190148	-0.130978	0.895792	0.999196
gene-ECD_02937	6877.06	-0.0248347	0.223286	-0.111224	0.911439	0.999196
gene-ECD_02873	9799.93	-0.0248221	0.142008	-0.174794	0.861242	0.999196
gene-ECD_01564	169.497	-0.0247956	0.195541	-0.126805	0.899095	0.999196
gene-ECD_03106	2818.08	-0.0247765	0.127835	-0.193816	0.84632	0.999196
gene-ECD_03764	36.0818	-0.0247171	0.347209	-0.0711878	0.943248	0.999196
gene-ECD_03342	1678.39	-0.0246784	0.163632	-0.150816	0.880121	0.999196
gene-ECD_03491	247.492	-0.0246367	0.220482	-0.11174	0.911029	0.999196
gene-ECD_01404	376.172	-0.024601	0.175316	-0.140324	0.888404	0.999196
gene-ECD_01200	1446.98	-0.0245007	0.180258	-0.13592	0.891884	0.999196
gene-ECD_01177	435.364	-0.0244888	0.224282	-0.109187	0.913054	0.999196
gene-ECD_01975	215.553	-0.0243814	0.177437	-0.137409	0.890708	0.999196
gene-ECD_03031	37793.4	-0.0243237	0.148033	-0.164312	0.869485	0.999196
gene-ECD_03968	96.667	-0.0241943	0.241415	-0.100219	0.920171	0.999196
gene-ECD_04070	10536.5	-0.0240161	0.280244	-0.0856971	0.931707	0.999196
gene-ECD_03678	7819.69	-0.0239932	0.137444	-0.174567	0.86142	0.999196
gene-ECD_03825	726.343	-0.0239843	0.162002	-0.148049	0.882304	0.999196
gene-ECD_00204	1453.51	-0.023958	0.144932	-0.165305	0.868704	0.999196
gene-ECD_r00007	68.5436	-0.0239235	0.284262	-0.0841603	0.932929	0.999196
gene-ECD_00803	48.1652	-0.0239225	0.338965	-0.0705753	0.943736	0.999196
gene-ECD_03285	16325.8	-0.0237556	0.128199	-0.185302	0.852992	0.999196
gene-ECD_01365	89.1962	-0.0237239	0.234005	-0.101382	0.919247	0.999196
gene-ECD_02268	751.352	-0.0236867	0.161578	-0.146596	0.883451	0.999196
gene-ECD_02503	2605.71	-0.0236593	0.145279	-0.162855	0.870633	0.999196
gene-ECD_00096	24593.3	-0.0236381	0.146586	-0.161258	0.87189	0.999196
gene-ECD_01348	17.5928	-0.0236168	0.43813	-0.0539038	0.957012	0.999196
gene-ECD_02909	7265.41	-0.0235953	0.130008	-0.181492	0.855981	0.999196
gene-ECD_00431	4326.99	-0.0235168	0.183833	-0.127925	0.898208	0.999196
gene-ECD_00651	124.097	-0.0234796	0.278661	-0.0842586	0.932851	0.999196
gene-ECD_03620	15112	-0.0234473	0.225002	-0.10421	0.917003	0.999196
gene-ECD_01480	159.089	-0.0233277	0.228834	-0.101942	0.918803	0.999196
gene-ECD_01015	39.7388	-0.0232505	0.349691	-0.0664886	0.946989	0.999196
gene-ECD_03159	14040	-0.0231581	0.27062	-0.0855745	0.931805	0.999196
gene-ECD_00055	3192.92	-0.0231025	0.172774	-0.133715	0.893628	0.999196
gene-ECD_00107	35.3649	-0.0230847	0.481701	-0.0479233	0.961777	0.999196
gene-ECD_02739	3748.21	-0.0229484	0.137803	-0.16653	0.86774	0.999196
gene-ECD_02101	631.797	-0.0226149	0.209909	-0.107737	0.914205	0.999196
gene-ECD_01264	331.354	-0.0224054	0.180578	-0.124076	0.901255	0.999196
gene-ECD_00194	872.14	-0.0223303	0.1639	-0.136244	0.891629	0.999196
gene-ECD_02418	3242.54	-0.0223139	0.166302	-0.134177	0.893263	0.999196
gene-ECD_02229	3585.5	-0.022228	0.239395	-0.0928507	0.926022	0.999196
gene-ECD_00161	2082.28	-0.0222192	0.264256	-0.0840823	0.932991	0.999196
gene-ECD_00807	955.279	-0.0220544	0.141375	-0.156	0.876033	0.999196
gene-ECD_02437	123.181	-0.0219791	0.207513	-0.105917	0.915648	0.999196
gene-ECD_01167	608.711	-0.0219357	0.153236	-0.143149	0.886172	0.999196
gene-ECD_01971	1456.39	-0.0219322	0.162534	-0.134939	0.89266	0.999196
gene-ECD_03101	320.42	-0.0218304	0.257306	-0.0848422	0.932387	0.999196
gene-ECD_03799	258.665	-0.0218072	0.205318	-0.106212	0.915415	0.999196
gene-ECD_02897	227.534	-0.021394	0.207989	-0.102861	0.918073	0.999196
gene-ECD_01497	3518.53	-0.0213118	0.224809	-0.0947995	0.924474	0.999196
gene-ECD_01630	319.591	-0.021255	0.158811	-0.133839	0.89353	0.999196
gene-ECD_02635	1176.99	-0.0210354	0.228614	-0.0920124	0.926688	0.999196
gene-ECD_01583	7073.25	-0.0210124	0.165672	-0.126831	0.899074	0.999196
gene-ECD_03066	3078.79	-0.0210016	0.200182	-0.104912	0.916445	0.999196
gene-ECD_00099	9463.35	-0.0209806	0.195617	-0.107253	0.914588	0.999196
gene-ECD_00531	854.193	-0.0208055	0.204978	-0.101501	0.919153	0.999196
gene-ECD_03739	1297.49	-0.0206215	0.17441	-0.118236	0.905881	0.999196
gene-ECD_03776	3155.66	-0.020465	0.158765	-0.128901	0.897436	0.999196
gene-ECD_01694	8527.48	-0.0203249	0.307152	-0.0661721	0.947241	0.999196
gene-ECD_02508	3957.07	-0.0203231	0.157635	-0.128925	0.897417	0.999196
gene-ECD_03707	437.672	-0.0203146	0.242755	-0.0836837	0.933308	0.999196
gene-ECD_01187	1607.13	-0.0201953	0.2991	-0.0675204	0.946167	0.999196
gene-ECD_03911	1419.46	-0.0201731	0.213632	-0.0944293	0.924768	0.999196
gene-ECD_02463	5491.54	-0.0201214	0.13784	-0.145977	0.88394	0.999196
gene-ECD_00416	1442.07	-0.0200247	0.187983	-0.106524	0.915167	0.999196
gene-ECD_03131	634.92	-0.0199922	0.206937	-0.0966098	0.923036	0.999196
gene-ECD_00184	1280.98	-0.0198483	0.137075	-0.144799	0.88487	0.999196
gene-ECD_00931	2818.49	-0.019844	0.147795	-0.134267	0.893191	0.999196
gene-ECD_00765	404.257	-0.0197811	0.243601	-0.0812027	0.935281	0.999196
gene-ECD_03870	117.262	-0.0197228	0.203883	-0.0967358	0.922936	0.999196
gene-ECD_02460	1723.81	-0.0196107	0.236156	-0.0830411	0.933819	0.999196
gene-ECD_03581	104.054	-0.019596	0.271297	-0.0722308	0.942418	0.999196
gene-ECD_03625	3023.43	-0.0195742	0.197966	-0.0988766	0.921236	0.999196
gene-ECD_00939	79.5172	-0.0193385	0.283749	-0.0681538	0.945663	0.999196
gene-ECD_03376	2458.58	-0.019313	0.210679	-0.0916701	0.92696	0.999196
gene-ECD_02274	327.545	-0.0192688	0.32604	-0.0590996	0.952873	0.999196
gene-ECD_00743	46.5217	-0.0191662	0.298509	-0.0642064	0.948806	0.999196
gene-ECD_01814	314.256	-0.0190732	0.16395	-0.116335	0.907387	0.999196
gene-ECD_01810	2234.65	-0.0190564	0.213122	-0.0894155	0.928752	0.999196
gene-ECD_02965	266.862	-0.0189325	0.198386	-0.0954327	0.923971	0.999196
gene-ECD_00375	813.972	-0.0189115	0.134887	-0.140203	0.8885	0.999196
gene-ECD_02588	228.198	-0.0188812	0.188485	-0.100174	0.920206	0.999196
gene-ECD_00051	365.184	-0.0186642	0.147239	-0.126761	0.89913	0.999196
gene-ECD_03379	454.387	-0.0185618	0.24686	-0.0751917	0.940062	0.999196
gene-ECD_01425	173.434	-0.0185572	0.203031	-0.0914007	0.927174	0.999196
gene-ECD_00906	2459.42	-0.0184851	0.147212	-0.125568	0.900074	0.999196
gene-ECD_01733	8097.88	-0.0184677	0.165846	-0.111355	0.911335	0.999196
gene-ECD_n04369	85.1017	-0.0184357	0.271883	-0.0678073	0.945939	0.999196
gene-ECD_01979	155.298	-0.0183978	0.236667	-0.0777371	0.938037	0.999196
gene-ECD_03023	2034.71	-0.0183665	0.204625	-0.0897569	0.92848	0.999196
gene-ECD_03789	57.0406	-0.018301	0.263988	-0.0693252	0.944731	0.999196
gene-ECD_02434	137.598	-0.0182782	0.205053	-0.089139	0.928971	0.999196
gene-ECD_02485	3373.71	-0.018139	0.238325	-0.0761105	0.939331	0.999196
gene-ECD_03869	217.72	-0.0180959	0.187857	-0.0963282	0.92326	0.999196
gene-ECD_03192	19199.9	-0.0180069	0.305337	-0.058974	0.952973	0.999196
gene-ECD_03148	24285.7	-0.017955	0.218177	-0.0822957	0.934412	0.999196
gene-ECD_00627	1765.35	-0.0179052	0.12587	-0.142251	0.886882	0.999196
gene-ECD_00538	1192.79	-0.0178637	0.166865	-0.107055	0.914745	0.999196
gene-ECD_02251	739.968	-0.0177236	0.24948	-0.0710421	0.943364	0.999196
gene-ECD_02371	2389.49	-0.0175902	0.171207	-0.102742	0.918168	0.999196
gene-ECD_00426	858.867	-0.0175534	0.152927	-0.114782	0.908618	0.999196
gene-ECD_01762	277.09	-0.0174918	0.172648	-0.101315	0.9193	0.999196
gene-ECD_02316	44957.3	-0.0174506	0.118678	-0.147042	0.883099	0.999196
gene-ECD_01319	1185.42	-0.0174282	0.149327	-0.116712	0.907088	0.999196
gene-ECD_03012	646.247	-0.0173943	0.227702	-0.0763908	0.939108	0.999196
gene-ECD_01446	51.4313	-0.0170655	0.314979	-0.0541798	0.956792	0.999196
gene-ECD_02422	5173.91	-0.0168835	0.212342	-0.0795108	0.936626	0.999196
gene-ECD_01305	333.301	-0.0164801	0.161714	-0.101909	0.918829	0.999196
gene-ECD_01065	540.194	-0.0162774	0.216173	-0.075298	0.939978	0.999196
gene-ECD_01068	394.987	-0.0162325	0.295968	-0.0548455	0.956262	0.999196
gene-ECD_04259	11296.5	-0.0162255	0.159074	-0.102	0.918757	0.999196
gene-ECD_03767	95.2852	-0.0161085	0.307649	-0.0523601	0.958242	0.999196
gene-ECD_02307	48.479	-0.0159629	0.318067	-0.0501873	0.959973	0.999196
gene-ECD_02665	999.993	-0.0159488	0.16156	-0.0987174	0.921363	0.999196
gene-ECD_03477	5857.92	-0.0156886	0.190505	-0.0823529	0.934366	0.999196
gene-ECD_00180	1372.6	-0.0156574	0.178713	-0.0876122	0.930185	0.999196
gene-ECD_01091	27172.9	-0.0156296	0.149824	-0.10432	0.916916	0.999196
gene-ECD_01030	3967.31	-0.0155918	0.187953	-0.0829559	0.933887	0.999196
gene-ECD_00922	2784.42	-0.0155825	0.130305	-0.119585	0.904812	0.999196
gene-ECD_03238	3122.07	-0.0153494	0.24263	-0.0632628	0.949557	0.999196
gene-ECD_00121	756.789	-0.015338	0.215228	-0.071264	0.943188	0.999196
[truncated: 2,379 more rows]

## Sheet: sgRNA 373 DeSEQ2 Results
gene ID	baseMean	log2FoldChange	lfcSE	stat	pvalue	padj
gene-ECD_01585	1958.72	-5.73335	0.334217	-17.1546	5.80965e-66	1.13637e-62
gene-ECD_01586	10654.7	-5.54534	0.262581	-21.1186	5.37024e-99	2.10084e-95
gene-ECD_01584	640.226	-5.18864	0.373052	-13.9086	5.6164e-44	7.32379e-41
gene-ECD_04191	7873.33	-3.3406	0.382744	-8.72801	2.59192e-18	2.5349e-15
gene-ECD_00835	1.66714	-3.2303	1.55808	-2.07326	0.0381483	NA
gene-ECD_04190	1656.82	-2.74061	0.376033	-7.28822	3.14081e-13	2.04781e-10
gene-ECD_02514	0.572582	-2.71526	3.03644	-0.894222	0.371203	NA
gene-ECD_00619	0.568206	-2.69806	2.45969	-1.09691	0.272681	NA
gene-ECD_04192	5028.1	-2.69619	0.379441	-7.1057	1.19717e-12	6.69045e-10
gene-ECD_02962	1181.45	-2.67738	0.341511	-7.83981	4.51233e-15	3.53045e-12
gene-ECD_02961	5339.08	-2.5886	0.44059	-5.8753	4.22082e-09	1.65119e-06
gene-ECD_01478	828.23	-2.35244	0.332377	-7.07761	1.46659e-12	7.1716e-10
gene-ECD_03442	1.95726	-2.27743	1.67724	-1.35784	0.174514	NA
gene-ECD_02960	2814.15	-2.26099	0.416672	-5.4263	5.75351e-08	1.6077e-05
gene-ECD_01428	1.69904	-2.21794	1.44058	-1.53962	0.123654	NA
gene-ECD_01233	0.947257	-2.12932	2.00111	-1.06407	0.287298	NA
gene-ECD_01238	301.914	-1.98867	1.00466	-1.97945	NA	NA
gene-ECD_01489	396.677	-1.83642	0.369977	-4.96362	6.91921e-07	0.000180453
gene-ECD_r00006	1798.2	-1.80173	0.883961	-2.03825	0.041525	0.999794
gene-ECD_01418	1.32607	-1.78243	1.54934	-1.15045	0.24996	NA
gene-ECD_01142	1.12914	-1.73344	1.69855	-1.02054	0.307473	NA
gene-ECD_01029	1.79371	-1.69636	1.28701	-1.31806	0.187484	NA
gene-ECD_02975	766.744	-1.55411	0.280502	-5.54046	3.01676e-08	9.07812e-06
gene-ECD_01412	0.660188	-1.55154	2.46212	-0.630166	0.528586	NA
gene-ECD_00485	4.55347	-1.54437	0.834805	-1.84998	0.064317	NA
gene-ECD_02102	5737.47	-1.5099	0.484432	-3.11684	0.00182798	0.188185
gene-ECD_01237	397.918	-1.50451	0.87689	-1.71574	0.0862097	0.999794
gene-ECD_01324	1.13521	-1.49237	1.7289	-0.863188	0.388034	NA
gene-ECD_00588	2.07786	-1.46589	1.23149	-1.19034	0.233913	NA
gene-ECD_t00065	1.40327	-1.42118	1.46777	-0.968259	0.332915	NA
gene-ECD_02345	14.1182	-1.37225	0.508737	-2.69736	0.00698908	NA
gene-ECD_02270	2.29784	-1.36971	1.14891	-1.19218	0.233189	NA
gene-ECD_01491	233.921	-1.32254	0.216205	-6.11705	9.53248e-10	4.14345e-07
gene-ECD_03919	1.05633	-1.28201	1.76419	-0.726688	0.467417	NA
gene-ECD_02695	2.74308	-1.25322	1.09184	-1.14781	0.251049	NA
gene-ECD_01490	1808.93	-1.24428	0.215862	-5.76426	8.2015e-09	2.67369e-06
gene-ECD_04336	0.955749	-1.21124	1.77395	-0.682795	0.494736	NA
gene-ECD_02047	3.46826	-1.20298	1.00975	-1.19136	0.233512	NA
gene-ECD_03628	1702.25	-1.19961	0.492934	-2.43361	0.0149491	0.749755
gene-ECD_03295	1.2426	-1.1951	1.55883	-0.766665	0.443281	NA
gene-ECD_00571	0.186484	-1.15493	4.08047	-0.283037	0.777148	NA
gene-ECD_00656	0.190861	-1.15493	4.08047	-0.283037	0.777148	NA
gene-ECD_01330	0.160675	-1.15493	4.08047	-0.283037	0.777148	NA
gene-ECD_02986	0.186484	-1.15493	4.08047	-0.283037	0.777148	NA
gene-ECD_03534	0.190861	-1.15493	4.08047	-0.283037	0.777148	NA
gene-ECD_04288	0.160675	-1.15493	4.08047	-0.283037	0.777148	NA
gene-ECD_04351	0.186484	-1.15493	4.08047	-0.283037	0.777148	NA
gene-ECD_t00060	0.190861	-1.15493	4.08047	-0.283037	0.777148	NA
gene-ECD_01367	1178.27	-1.14754	0.196966	-5.82611	5.67338e-09	2.01766e-06
gene-ECD_03761	14.6344	-1.08168	0.503996	-2.14621	0.0318562	NA
gene-ECD_03228	0.786359	-1.07842	2.04122	-0.528322	0.597276	NA
gene-ECD_01439	1.05064	-1.07065	1.87347	-0.571478	0.567675	NA
gene-ECD_00530	0.525321	-1.05512	2.27755	-0.463267	0.643173	NA
gene-ECD_00255	52.6425	-1.04156	0.314595	-3.31079	0.000930336	0.124971
gene-ECD_02862	5.74711	-1.03402	0.756488	-1.36687	0.171668	NA
gene-ECD_01544	1.04799	-1.0292	1.75573	-0.586192	0.557746	NA
gene-ECD_01532	5533.61	-1.02561	0.36915	-2.77829	0.00546452	0.395874
gene-ECD_01335	3.48181	-1.0057	0.902464	-1.1144	0.265108	NA
gene-ECD_01717	175.913	-0.9853	0.359897	-2.73773	0.00618649	0.432171
gene-ECD_00769	1030.22	-0.984837	0.254946	-3.86293	0.000112036	0.0208707
gene-ECD_00837	0.499512	-0.975005	2.63	-0.370725	0.710842	NA
gene-ECD_n04374	1.93225	-0.935209	1.28462	-0.728003	0.466612	NA
gene-ECD_00500	2.54681	-0.934927	1.14047	-0.81977	0.412347	NA
gene-ECD_00763	816.029	-0.906183	0.204635	-4.42828	9.49863e-06	0.00231917
gene-ECD_04184	2.68711	-0.905761	1.01454	-0.892781	0.371974	NA
gene-ECD_t00065	1.44265	-0.89549	0.800145	-1.11916	0.263072	NA
gene-ECD_03886	1833.29	-0.893931	0.438122	-2.04037	0.0413135	0.999794
gene-ECD_01716	215.566	-0.857799	0.399072	-2.14948	0.031596	0.999794
gene-ECD_00273	5.49428	-0.855545	0.725992	-1.17845	0.238617	NA
gene-ECD_t00072	0.993907	-0.82684	1.0126	-0.816554	0.414183	NA
gene-ECD_02095	3.5047	-0.826487	0.902495	-0.91578	0.359782	NA
gene-ECD_02959	97.9009	-0.825327	0.249912	-3.30247	0.000958368	0.124971
gene-ECD_00463	35.7555	-0.813315	0.34536	-2.35498	0.0185239	0.822878
gene-ECD_02976	231.93	-0.811218	0.21526	-3.76855	0.000164201	0.0291979
gene-ECD_01715	135.729	-0.780759	0.376268	-2.07501	0.0379858	0.999794
gene-ECD_01545	1.78735	-0.773664	1.24172	-0.623059	0.533246	NA
gene-ECD_t00060	0.1949	-0.772876	2.18342	-0.353976	0.723357	NA
gene-ECD_00761	4067.03	-0.750304	0.221971	-3.38019	0.000724344	0.104949
gene-ECD_t00073	61.0975	-0.75006	0.314615	-2.38406	0.017123	0.7978
gene-ECD_02432	10.7864	-0.749084	0.523101	-1.432	0.152142	NA
gene-ECD_03903	289.728	-0.745753	0.246973	-3.01957	0.00253133	0.241526
gene-ECD_03888	318.415	-0.743266	0.440389	-1.68775	0.0914595	0.999794
gene-ECD_03902	109.392	-0.737363	0.314691	-2.34313	0.0191227	0.822878
gene-ECD_02970	118.052	-0.702251	0.294582	-2.38389	0.0171307	0.7978
gene-ECD_01332	12.765	-0.70128	0.53845	-1.30241	0.192778	NA
gene-ECD_03887	1505.32	-0.701277	0.42797	-1.63861	0.101294	0.999794
gene-ECD_04189	96.6598	-0.696852	0.240545	-2.89697	0.00376787	0.320433
gene-ECD_00991	1.06483	-0.693694	1.64657	-0.421296	0.673539	NA
gene-ECD_00760	1069.16	-0.676254	0.252317	-2.68018	0.00735827	0.471894
gene-ECD_01700	15.5107	-0.673572	0.436138	-1.5444	0.122491	NA
gene-ECD_04002	2313.57	-0.669944	0.475244	-1.40968	0.158633	0.999794
gene-ECD_n04356	4.06898	-0.669205	0.827251	-0.808951	0.418543	NA
gene-ECD_00762	3526.65	-0.666182	0.220421	-3.02231	0.00250854	0.241526
gene-ECD_02908	176.342	-0.66009	0.283964	-2.32456	0.0200956	0.827517
gene-ECD_03125	7.78244	-0.640298	0.601775	-1.06402	0.287322	NA
gene-ECD_01765	9.09669	-0.638854	0.550556	-1.16038	0.245894	NA
gene-ECD_n04321	311.251	-0.629257	0.484312	-1.29928	0.193848	0.999794
gene-ECD_02347	9.38861	-0.628429	0.547125	-1.1486	0.25072	NA
gene-ECD_00647	7.16586	-0.625709	0.764391	-0.818572	0.413031	NA
gene-ECD_t00079	38.6404	-0.624771	0.370695	-1.68541	0.0919103	0.999794
gene-ECD_00801	20.9056	-0.618781	0.466564	-1.32625	0.184757	0.999794
gene-ECD_01364	4.00084	-0.613863	1.06704	-0.575296	0.565091	NA
gene-ECD_00470	33.9935	-0.613196	0.355129	-1.72669	0.0842239	0.999794
gene-ECD_02103	675.088	-0.605998	0.182836	-3.31444	0.000918281	0.124971
gene-ECD_00230	2.71731	-0.605436	0.972307	-0.62268	0.533495	NA
gene-ECD_10016	45.7316	-0.604067	0.29872	-2.02218	0.0431575	0.999794
gene-ECD_01594	9.98338	-0.603794	0.672638	-0.897651	0.369372	NA
gene-ECD_02691	417.745	-0.599284	0.349885	-1.7128	0.0867492	0.999794
gene-ECD_01713	62.8954	-0.599235	0.370878	-1.61572	0.106155	0.999794
gene-ECD_04193	2697.18	-0.591862	0.168548	-3.51153	0.000445538	0.0697178
gene-ECD_00777	968.604	-0.591355	0.237146	-2.49364	0.0126442	0.687002
gene-ECD_01331	37.2269	-0.589671	0.43462	-1.35675	0.174861	0.999794
gene-ECD_t00003	8.29332	-0.588003	0.6127	-0.959691	0.337211	NA
gene-ECD_01714	120.012	-0.584524	0.303891	-1.92347	0.0544211	0.999794
gene-ECD_02039	10.8497	-0.575723	0.583921	-0.985961	0.324152	NA
gene-ECD_01873	9599.19	-0.575186	0.304214	-1.89073	0.0586603	0.999794
gene-ECD_01275	272.287	-0.571663	0.283098	-2.01931	0.0434551	0.999794
gene-ECD_00876	998.433	-0.568291	0.190095	-2.98951	0.00279428	0.260267
gene-ECD_n04296	1.47844	-0.56774	1.27816	-0.444186	0.656908	NA
gene-ECD_t00040	1.45263	-0.547931	1.30147	-0.421008	0.673749	NA
gene-ECD_02373	44.7192	-0.5443	0.455605	-1.19468	0.232214	0.999794
gene-ECD_03540	37.4565	-0.541725	0.337384	-1.60566	0.108348	0.999794
gene-ECD_04213	13.9262	-0.540327	0.468951	-1.1522	0.249237	NA
gene-ECD_01669	12.9648	-0.538168	0.464168	-1.15943	0.246283	NA
gene-ECD_03653	1202.15	-0.537422	0.493759	-1.08843	0.276405	0.999794
gene-ECD_01322	33.2641	-0.536767	0.356243	-1.50675	0.131876	0.999794
gene-ECD_01408	1768.44	-0.536463	0.128722	-4.16761	3.07812e-05	0.00668979
gene-ECD_02071	967.116	-0.535269	0.532365	-1.00546	0.314678	0.999794
gene-ECD_02057	5.58115	-0.531567	0.883875	-0.601405	0.54757	NA
gene-ECD_01482	5971.98	-0.529783	0.177874	-2.97842	0.00289735	0.263592
gene-ECD_01934	9.57584	-0.529285	0.531944	-0.995001	0.319736	NA
gene-ECD_03174	15.9591	-0.527587	0.476622	-1.10693	0.268324	0.999794
gene-ECD_02513	5.3609	-0.526835	0.750521	-0.70196	0.482704	NA
gene-ECD_03098	1973	-0.521994	0.281665	-1.85325	0.063847	0.999794
gene-ECD_t00017	265.427	-0.521439	0.45685	-1.14138	0.253713	0.999794
gene-ECD_02163	1187.36	-0.520542	0.209398	-2.4859	0.0129225	0.692507
gene-ECD_03683	4.93552	-0.519022	0.755314	-0.687161	0.491981	NA
gene-ECD_01171	10.2299	-0.518695	0.569832	-0.91026	0.362685	NA
gene-ECD_t00037	33.4229	-0.51574	0.36257	-1.42246	0.154894	0.999794
gene-ECD_n04370	121.113	-0.512369	0.249979	-2.04965	0.040399	0.999794
gene-ECD_00585	9.09383	-0.50497	0.56126	-0.899707	0.368276	NA
gene-ECD_t00072	1.16519	-0.503937	1.61058	-0.312891	0.754364	NA
gene-ECD_04003	1240.42	-0.503673	0.526072	-0.957422	0.338354	0.999794
gene-ECD_02973	7.06276	-0.501083	0.609741	-0.821797	0.411193	NA
gene-ECD_02281	11.7248	-0.497533	0.523649	-0.950127	0.342048	NA
gene-ECD_n04376	6.63959	-0.497307	0.69258	-0.71805	0.472727	NA
gene-ECD_t00034	5.48505	-0.497271	0.689233	-0.721485	0.470611	NA
gene-ECD_00401	813.38	-0.494712	0.256444	-1.92912	0.0537161	0.999794
gene-ECD_00488	8.12713	-0.49148	0.624859	-0.786546	0.431548	NA
gene-ECD_00849	4.7249	-0.489905	1.00516	-0.487392	0.62598	NA
gene-ECD_01105	35273.8	-0.489796	0.525909	-0.931332	0.351682	0.999794
gene-ECD_03957	170.162	-0.489678	0.35209	-1.39078	0.164293	0.999794
gene-ECD_03328	41.7894	-0.489419	0.325607	-1.5031	0.132815	0.999794
gene-ECD_00296	42.2455	-0.487289	0.367121	-1.32733	0.184401	0.999794
gene-ECD_00841	8.51418	-0.484573	0.617201	-0.785115	0.432386	NA
gene-ECD_03027	3858.74	-0.48447	0.164994	-2.93628	0.00332176	0.295335
gene-ECD_00450	23.2074	-0.484101	0.385741	-1.25499	0.209482	0.999794
gene-ECD_03028	1357.52	-0.48361	0.147066	-3.28838	0.00100764	0.127158
gene-ECD_00478	255.981	-0.482852	0.253122	-1.90759	0.0564447	0.999794
gene-ECD_02761	28.6255	-0.481176	0.334409	-1.43888	0.150183	0.999794
gene-ECD_03920	3.9603	-0.47961	0.803918	-0.59659	0.550781	NA
gene-ECD_03363	58.5737	-0.469809	0.412502	-1.13893	0.254734	0.999794
gene-ECD_01097	12171.6	-0.469547	0.496599	-0.945526	0.34439	0.999794
gene-ECD_t00022	7.60711	-0.467993	0.654859	-0.714647	0.474827	NA
gene-ECD_00848	10.8165	-0.467316	0.574008	-0.814128	0.415572	NA
gene-ECD_00400	995.181	-0.46388	0.229989	-2.01696	0.0436994	0.999794
gene-ECD_02899	7.137	-0.46089	0.682346	-0.675449	0.499391	NA
gene-ECD_00399	427.687	-0.458146	0.207612	-2.20674	0.0273319	0.972022
gene-ECD_01144	2.0914	-0.458039	1.10274	-0.415364	0.677875	NA
gene-ECD_03909	495.486	-0.456387	0.255172	-1.78854	0.0736883	0.999794
gene-ECD_00084	345.586	-0.456112	0.220259	-2.0708	0.0383776	0.999794
gene-ECD_00326	126.298	-0.448246	0.206638	-2.16923	0.0300652	0.988363
gene-ECD_02947	18.2716	-0.447111	0.438167	-1.02041	0.307533	0.999794
gene-ECD_03682	625.037	-0.445147	0.18825	-2.36466	0.0180467	0.822878
gene-ECD_10057	67.8573	-0.445107	0.371499	-1.19814	0.230863	0.999794
gene-ECD_00759	1184.25	-0.441882	0.25334	-1.74422	0.0811205	0.999794
gene-ECD_02763	9.57276	-0.440504	0.644708	-0.683262	0.494442	NA
gene-ECD_00829	9.90669	-0.4367	0.569944	-0.766215	0.443548	NA
gene-ECD_02533	2894.49	-0.435315	0.22189	-1.96185	0.0497795	0.999794
gene-ECD_01175	7013.96	-0.434342	0.242114	-1.79396	0.0728203	0.999794
gene-ECD_00025	2.20773	-0.431009	1.11322	-0.387171	0.698629	NA
gene-ECD_00080	88.8027	-0.43092	0.282449	-1.52566	0.127095	0.999794
gene-ECD_01278	447.513	-0.429487	0.286563	-1.49875	0.133939	0.999794
gene-ECD_04363	17.4098	-0.426965	0.564582	-0.75625	0.449499	0.999794
gene-ECD_01294	14.4827	-0.426795	0.445377	-0.958278	0.337923	NA
gene-ECD_03175	12.7289	-0.422828	0.50706	-0.833881	0.404348	NA
gene-ECD_02563	86.9678	-0.422515	0.297246	-1.42143	0.155191	0.999794
gene-ECD_01193	16.2141	-0.418128	0.474748	-0.880736	0.378461	0.999794
gene-ECD_00451	7.52508	-0.415115	0.592608	-0.700489	0.483622	NA
gene-ECD_n04292	5.35146	-0.414982	0.805671	-0.515076	0.6065	NA
gene-ECD_00504	2.85791	-0.414665	1.05609	-0.392641	0.694585	NA
gene-ECD_01985	110.415	-0.410628	0.205999	-1.99335	0.046223	0.999794
gene-ECD_n04300	21.932	-0.410028	0.38177	-1.07402	0.282815	0.999794
gene-ECD_01234	1184.02	-0.408428	0.230661	-1.77068	0.0766138	0.999794
gene-ECD_02381	76.2184	-0.407305	0.282858	-1.43996	0.149878	0.999794
gene-ECD_n04349	199.351	-0.404405	0.314702	-1.28504	0.198778	0.999794
gene-ECD_02721	992.178	-0.403971	0.18243	-2.21439	0.0268018	0.961915
gene-ECD_00901	287.41	-0.401898	0.233418	-1.72179	0.0851068	0.999794
gene-ECD_01274	668.956	-0.40114	0.352446	-1.13816	0.255054	0.999794
gene-ECD_00156	391.444	-0.400229	0.254931	-1.56995	0.116426	0.999794
gene-ECD_03981	79.1651	-0.397877	0.264164	-1.50618	0.132022	0.999794
gene-ECD_01642	59.5356	-0.397256	0.268169	-1.48136	0.13851	0.999794
gene-ECD_10010	8.56698	-0.39544	0.69325	-0.570415	0.568396	NA
gene-ECD_03907	992.6	-0.394482	0.493758	-0.798938	0.424326	0.999794
gene-ECD_01434	251.526	-0.39439	0.181507	-2.17286	0.0297908	0.98764
gene-ECD_00251	34.5348	-0.393515	0.317596	-1.23904	0.21533	0.999794
gene-ECD_03099	49.0123	-0.39196	0.34978	-1.12059	0.262464	0.999794
gene-ECD_00621	300.453	-0.391486	0.391914	-0.998907	0.31784	0.999794
gene-ECD_01480	146.238	-0.390482	0.231371	-1.68769	0.0914711	0.999794
gene-ECD_00497	10.5889	-0.388445	0.522789	-0.743024	0.457467	NA
gene-ECD_01797	29.1443	-0.388327	0.373673	-1.03922	0.298704	0.999794
gene-ECD_00459	30.6861	-0.387982	0.35966	-1.07875	0.280701	0.999794
gene-ECD_00832	204.303	-0.3867	0.419917	-0.920895	0.357105	0.999794
gene-ECD_02963	5686.4	-0.38625	0.150411	-2.56796	0.0102299	0.615686
gene-ECD_03305	60.0913	-0.385639	0.281218	-1.37132	0.170276	0.999794
gene-ECD_02139	107.341	-0.385303	0.237195	-1.62441	0.104288	0.999794
gene-ECD_03879	64.7769	-0.383663	0.294913	-1.30094	0.19328	0.999794
gene-ECD_01277	750.566	-0.383384	0.326564	-1.17399	0.240398	0.999794
gene-ECD_03959	297.087	-0.383085	0.437572	-0.875477	0.381314	0.999794
gene-ECD_03904	166.245	-0.382579	0.260974	-1.46597	0.142657	0.999794
gene-ECD_04001	320.66	-0.382305	0.453069	-0.843811	0.398775	0.999794
gene-ECD_02780	280.893	-0.381994	0.296191	-1.28969	0.197159	0.999794
gene-ECD_00319	6695.19	-0.381052	0.154506	-2.46626	0.0136531	0.702777
gene-ECD_01660	6.8559	-0.376933	0.623748	-0.604303	0.545642	NA
gene-ECD_00975	49.2941	-0.376553	0.344127	-1.09423	0.273855	0.999794
gene-ECD_01819	394.403	-0.375447	0.254924	-1.47278	0.14081	0.999794
gene-ECD_00332	241.953	-0.375361	0.241783	-1.55247	0.12055	0.999794
gene-ECD_01631	320.11	-0.374897	0.31774	-1.17989	0.238045	0.999794
gene-ECD_02152	42.6988	-0.37337	0.360538	-1.03559	0.300393	0.999794
gene-ECD_00260	53.1988	-0.371592	0.310436	-1.197	0.231307	0.999794
gene-ECD_03917	392.032	-0.371395	0.169672	-2.1889	0.0286041	0.98323
gene-ECD_10008	107.281	-0.367683	0.260853	-1.40954	0.158675	0.999794
gene-ECD_02744	6324.74	-0.367021	0.209245	-1.75402	0.0794264	0.999794
gene-ECD_02760	328.468	-0.366221	0.202423	-1.80919	0.070422	0.999794
gene-ECD_01481	1200.03	-0.366217	0.214894	-1.70418	0.0883481	0.999794
gene-ECD_02857	14.4543	-0.364563	0.452116	-0.806348	0.420042	NA
gene-ECD_02574	15.4929	-0.363229	0.448012	-0.810757	0.417505	NA
gene-ECD_02584	37.0058	-0.362066	0.365541	-0.990494	0.321933	0.999794
gene-ECD_00843	22.6456	-0.36151	0.404902	-0.892832	0.371947	0.999794
gene-ECD_01712	157.394	-0.360811	0.265295	-1.36004	0.173819	0.999794
gene-ECD_03956	166.903	-0.360728	0.247649	-1.45661	0.145223	0.999794
gene-ECD_03339	40.7442	-0.359514	0.315985	-1.13775	0.255223	0.999794
gene-ECD_03652	89388.9	-0.359193	0.410319	-0.875398	0.381357	0.999794
gene-ECD_00322	10.6111	-0.355854	0.582025	-0.611406	0.540931	NA
gene-ECD_03898	71.9799	-0.352016	0.329296	-1.06899	0.285072	0.999794
gene-ECD_02771	11.8322	-0.351902	0.525058	-0.670215	0.502721	NA
gene-ECD_00980	55.2811	-0.351733	0.283474	-1.2408	0.214681	0.999794
gene-ECD_01106	1428.19	-0.351259	0.570525	-0.615677	0.538108	0.999794
gene-ECD_01468	46.6352	-0.350634	0.332364	-1.05497	0.291439	0.999794
gene-ECD_01108	165.706	-0.35006	0.364182	-0.961225	0.336439	0.999794
gene-ECD_00614	3.55868	-0.349231	0.937206	-0.37263	0.709424	NA
gene-ECD_01036	2.65016	-0.348971	1.2916	-0.270186	0.787017	NA
gene-ECD_03982	5042.88	-0.348166	0.361893	-0.962069	0.336015	0.999794
gene-ECD_01231	17.7961	-0.346889	0.440044	-0.788307	0.430517	0.999794
gene-ECD_01336	202.517	-0.34468	0.21679	-1.58993	0.111851	0.999794
gene-ECD_01874	110.611	-0.34321	0.372626	-0.921058	0.35702	0.999794
gene-ECD_01172	670.187	-0.343172	0.333738	-1.02827	0.303825	0.999794
gene-ECD_04114	5.09786	-0.341258	0.76889	-0.443832	0.657164	NA
gene-ECD_00827	68.7911	-0.34065	0.314516	-1.08309	0.278768	0.999794
gene-ECD_01018	1317.01	-0.337969	0.385269	-0.877228	0.380363	0.999794
gene-ECD_02911	650.808	-0.337441	0.186103	-1.81319	0.0698023	0.999794
gene-ECD_01116	32.539	-0.33663	0.327545	-1.02774	0.304073	0.999794
gene-ECD_00027	1234.46	-0.336627	0.275254	-1.22297	0.221341	0.999794
gene-ECD_03897	19764.3	-0.336313	0.197162	-1.70577	0.0880509	0.999794
gene-ECD_04276	63.3506	-0.334295	0.248449	-1.34553	0.178455	0.999794
gene-ECD_00001	120.769	-0.332929	0.273363	-1.2179	0.223262	0.999794
gene-ECD_03905	691.018	-0.332529	0.324332	-1.02528	0.305233	0.999794
gene-ECD_00631	5326.47	-0.330702	0.225416	-1.46708	0.142355	0.999794
gene-ECD_01701	558.809	-0.330293	0.279259	-1.18275	0.236909	0.999794
gene-ECD_01806	464.731	-0.329407	0.260057	-1.26667	0.205273	0.999794
gene-ECD_02755	4397.01	-0.329153	0.302599	-1.08775	0.276703	0.999794
gene-ECD_03371	330.32	-0.32888	0.186801	-1.76059	0.0783076	0.999794
gene-ECD_01485	333.769	-0.328475	0.375625	-0.874476	0.381859	0.999794
gene-ECD_00157	1200.97	-0.327571	0.304342	-1.07632	0.281782	0.999794
gene-ECD_04198	68.774	-0.32749	0.237936	-1.37638	0.168705	0.999794
gene-ECD_02900	637.454	-0.326254	0.211785	-1.54049	0.12344	0.999794
gene-ECD_02783	343.841	-0.325061	0.216652	-1.50039	0.133514	0.999794
gene-ECD_00229	36.0588	-0.324818	0.505609	-0.642429	0.520595	0.999794
gene-ECD_00943	6.7934	-0.323208	0.636356	-0.507905	0.61152	NA
gene-ECD_01667	91.7558	-0.322959	0.251625	-1.28349	0.199319	0.999794
gene-ECD_00779	6637.07	-0.322658	0.224977	-1.43418	0.15152	0.999794
gene-ECD_03875	1433.28	-0.321795	0.153516	-2.09617	0.0360672	0.999794
gene-ECD_01132	408.51	-0.320457	0.231444	-1.3846	0.166176	0.999794
gene-ECD_04379	8.70038	-0.320108	0.557925	-0.573747	0.566139	NA
gene-ECD_01340	10.2579	-0.319224	0.558819	-0.571247	0.567832	NA
gene-ECD_00302	20.7938	-0.31801	0.458007	-0.694334	0.487473	0.999794
gene-ECD_03940	66.6711	-0.317908	0.413951	-0.767984	0.442496	0.999794
gene-ECD_01048	1297.67	-0.315797	0.311412	-1.01408	0.310543	0.999794
gene-ECD_03290	1307.82	-0.31461	0.194845	-1.61467	0.106383	0.999794
gene-ECD_04251	1890.64	-0.314597	0.349027	-0.901352	0.367401	0.999794
gene-ECD_00607	520.473	-0.314446	0.281028	-1.11891	0.263177	0.999794
gene-ECD_03946	41.2312	-0.313314	0.338034	-0.92687	0.353994	0.999794
gene-ECD_03355	7.60012	-0.313052	0.646992	-0.483857	0.628487	NA
gene-ECD_01235	1926.41	-0.312766	0.251917	-1.24154	0.214404	0.999794
gene-ECD_03560	100.582	-0.312447	0.225225	-1.38727	0.16536	0.999794
gene-ECD_02569	71.4411	-0.311139	0.250573	-1.24171	0.214345	0.999794
gene-ECD_02123	273.502	-0.310692	0.172878	-1.79717	0.0723084	0.999794
gene-ECD_02920	137.917	-0.310647	0.345981	-0.897874	0.369253	0.999794
gene-ECD_10018	28.3574	-0.309986	0.371939	-0.833432	0.404601	0.999794
gene-ECD_03332	28.229	-0.309612	0.552771	-0.56011	0.575405	0.999794
gene-ECD_00816	682.663	-0.309579	0.210657	-1.46959	0.141674	0.999794
gene-ECD_00477	181.442	-0.309448	0.325611	-0.95036	0.341929	0.999794
gene-ECD_03802	134.537	-0.308777	0.235766	-1.30968	0.190305	0.999794
gene-ECD_00462	118.698	-0.308167	0.234944	-1.31166	0.189634	0.999794
gene-ECD_01741	40.1214	-0.307863	0.34638	-0.888803	0.374109	0.999794
gene-ECD_03306	65.8828	-0.307709	0.258948	-1.1883	0.234714	0.999794
gene-ECD_03324	279.653	-0.306993	0.184017	-1.66829	0.0952586	0.999794
gene-ECD_02072	2851.01	-0.306682	0.265318	-1.1559	0.24772	0.999794
gene-ECD_02778	1757.19	-0.306033	0.17312	-1.76775	0.0771025	0.999794
gene-ECD_03373	49.7349	-0.305983	0.300113	-1.01956	0.307938	0.999794
gene-ECD_00101	943.797	-0.305942	0.164414	-1.86081	0.0627714	0.999794
gene-ECD_03229	144.908	-0.305526	0.240938	-1.26807	0.204773	0.999794
gene-ECD_01885	141.814	-0.304708	0.240722	-1.26581	0.205582	0.999794
gene-ECD_01219	1580.16	-0.303898	0.237681	-1.2786	0.201039	0.999794
gene-ECD_00856	5502.24	-0.303883	0.132688	-2.2902	0.0220096	0.887643
gene-ECD_00256	13.0665	-0.303162	0.490025	-0.618668	0.536135	NA
gene-ECD_02070	227.704	-0.302746	0.511218	-0.592205	0.553713	0.999794
gene-ECD_00855	625.281	-0.302336	0.183622	-1.64651	0.0996583	0.999794
gene-ECD_02261	33.1996	-0.301789	0.316953	-0.952157	0.341018	0.999794
gene-ECD_00349	1193.86	-0.300817	0.156103	-1.92704	0.0539744	0.999794
gene-ECD_01002	327.548	-0.300096	0.285189	-1.05227	0.292676	0.999794
gene-ECD_02540	997.992	-0.299248	0.208322	-1.43647	0.150868	0.999794
gene-ECD_01708	675.566	-0.298466	0.218895	-1.36352	0.17272	0.999794
gene-ECD_01013	33.1224	-0.298076	0.335615	-0.88815	0.37446	0.999794
gene-ECD_01887	77.3173	-0.297073	0.264889	-1.1215	0.262075	0.999794
gene-ECD_01350	405.752	-0.296465	0.413832	-0.71639	0.47375	0.999794
gene-ECD_04000	33383.5	-0.296183	0.146892	-2.01634	0.0437648	0.999794
gene-ECD_03799	243.987	-0.296118	0.193578	-1.52971	0.126088	0.999794
gene-ECD_01170	8.67548	-0.295209	0.620278	-0.475931	0.634123	NA
gene-ECD_00241	226.769	-0.295185	0.298051	-0.990382	0.321987	0.999794
gene-ECD_03100	592.611	-0.294301	0.313803	-0.937851	0.348321	0.999794
gene-ECD_02895	319.045	-0.294094	0.179043	-1.64259	0.100468	0.999794
gene-ECD_03922	55.235	-0.293123	0.321205	-0.912575	0.361466	0.999794
gene-ECD_02868	623.999	-0.29122	0.191572	-1.52016	0.128471	0.999794
gene-ECD_01354	18.0792	-0.291069	0.419205	-0.694336	0.487472	0.999794
gene-ECD_03535	5.62648	-0.290999	0.713557	-0.407815	0.683409	NA
gene-ECD_00469	50.8147	-0.290501	0.271124	-1.07147	0.283958	0.999794
gene-ECD_03360	39.0254	-0.290482	0.296295	-0.980382	0.326898	0.999794
gene-ECD_00113	204201	-0.288939	0.31158	-0.927333	0.353754	0.999794
gene-ECD_t00021	11.3439	-0.288338	0.500636	-0.575944	0.564653	NA
gene-ECD_00888	1197.46	-0.287848	0.429135	-0.670764	0.502371	0.999794
gene-ECD_03425	485.359	-0.287746	0.172809	-1.66511	0.09589	0.999794
gene-ECD_01440	250.402	-0.287197	0.285357	-1.00645	0.314201	0.999794
gene-ECD_n04297	42.7165	-0.285538	0.778335	-0.366857	0.713725	0.999794
gene-ECD_00270	1003.71	-0.285501	0.400661	-0.712576	0.476108	0.999794
gene-ECD_02856	55.8354	-0.284876	0.30644	-0.929628	0.352564	0.999794
gene-ECD_00498	2.67446	-0.284637	1.02158	-0.278623	0.780535	NA
gene-ECD_10007	520.714	-0.284242	0.248629	-1.14324	0.25294	0.999794
gene-ECD_01004	17.7521	-0.283932	0.451637	-0.628673	0.529563	0.999794
gene-ECD_01047	239.017	-0.283281	0.279141	-1.01483	0.310186	0.999794
gene-ECD_04384	214.189	-0.282622	0.207729	-1.36053	0.173662	0.999794
gene-ECD_03958	265.102	-0.282549	0.316811	-0.891851	0.372473	0.999794
gene-ECD_01421	211.223	-0.281575	0.186431	-1.51035	0.130955	0.999794
gene-ECD_03809	3128.25	-0.281523	0.152663	-1.84408	0.0651711	0.999794
gene-ECD_01349	9099.35	-0.281521	0.190672	-1.47647	0.139818	0.999794
gene-ECD_00402	24.1468	-0.281389	0.494051	-0.569554	0.568981	0.999794
gene-ECD_t00014	37.1297	-0.280543	0.325443	-0.862033	0.388669	0.999794
gene-ECD_02874	779.343	-0.28019	0.170754	-1.6409	0.100818	0.999794
gene-ECD_00277	135.089	-0.280048	0.238211	-1.17563	0.239743	0.999794
gene-ECD_00422	568.92	-0.279342	0.208802	-1.33783	0.180951	0.999794
gene-ECD_01575	271.477	-0.278581	0.166791	-1.67024	0.0948726	0.999794
gene-ECD_00155	857.943	-0.278121	0.164117	-1.69464	0.0901429	0.999794
gene-ECD_02849	171.724	-0.276848	0.4824	-0.573897	0.566038	0.999794
gene-ECD_00942	89.982	-0.276218	0.257376	-1.07321	0.283179	0.999794
gene-ECD_00480	11.6844	-0.274137	0.52962	-0.51761	0.60473	NA
gene-ECD_01253	12359.2	-0.273983	0.154664	-1.77147	0.0764833	0.999794
gene-ECD_04030	2254.98	-0.273857	0.184427	-1.48491	0.137567	0.999794
gene-ECD_01888	174.844	-0.273721	0.24309	-1.12601	0.260163	0.999794
gene-ECD_01969	1778.5	-0.273568	0.248079	-1.10274	0.270139	0.999794
gene-ECD_02473	1372.69	-0.273533	0.345284	-0.792198	0.428245	0.999794
gene-ECD_01270	335.378	-0.272716	0.164179	-1.66109	0.0966962	0.999794
gene-ECD_02368	1208.78	-0.272121	0.170203	-1.5988	0.109864	0.999794
gene-ECD_10022	50.5045	-0.27195	0.296797	-0.916282	0.359519	0.999794
gene-ECD_02759	406.344	-0.271483	0.255876	-1.06099	0.288693	0.999794
gene-ECD_03830	157.871	-0.271341	0.252968	-1.07263	0.283437	0.999794
gene-ECD_00228	70.3506	-0.270749	0.256548	-1.05535	0.291263	0.999794
gene-ECD_03010	6.92263	-0.270226	0.647438	-0.417377	0.676402	NA
gene-ECD_04162	54.7377	-0.269681	0.276402	-0.975685	0.32922	0.999794
gene-ECD_00100	214.819	-0.269127	0.268392	-1.00274	0.315987	0.999794
gene-ECD_01443	99.8694	-0.269089	0.287788	-0.935027	0.349775	0.999794
gene-ECD_01501	184.579	-0.269087	0.181847	-1.47975	0.138941	0.999794
gene-ECD_00126	2467.92	-0.268329	0.20833	-1.288	0.197747	0.999794
gene-ECD_00458	11.6821	-0.267833	0.503623	-0.531813	0.594856	NA
gene-ECD_04249	903.364	-0.267548	0.166524	-1.60667	0.108128	0.999794
gene-ECD_01957	12.7201	-0.267315	0.496677	-0.538207	0.590434	NA
gene-ECD_00778	7349.18	-0.267308	0.189387	-1.41143	0.158117	0.999794
gene-ECD_00418	546.148	-0.267028	0.256748	-1.04004	0.298322	0.999794
gene-ECD_03230	27.4752	-0.26683	0.371242	-0.718749	0.472295	0.999794
gene-ECD_00782	256.088	-0.266704	0.2479	-1.07585	0.281993	0.999794
gene-ECD_03941	1350.44	-0.266659	0.528812	-0.504261	0.614078	0.999794
gene-ECD_04389	96.0547	-0.266362	0.327118	-0.814269	0.415491	0.999794
gene-ECD_t00063	11.9093	-0.266097	0.551732	-0.482294	0.629597	NA
gene-ECD_03357	18.11	-0.265969	0.453915	-0.585945	0.557912	0.999794
gene-ECD_00981	109.608	-0.265966	0.220279	-1.20741	0.227275	0.999794
gene-ECD_02384	322.329	-0.264859	0.204478	-1.29529	0.19522	0.999794
gene-ECD_00531	813.21	-0.264518	0.335276	-0.788957	0.430137	0.999794
gene-ECD_00135	9.87113	-0.26443	0.530024	-0.498902	0.617848	NA
gene-ECD_02536	310.884	-0.264018	0.211887	-1.24603	0.212753	0.999794
gene-ECD_02539	2651.05	-0.263887	0.128364	-2.05577	0.0398044	0.999794
gene-ECD_03890	1472.26	-0.263782	0.319186	-0.826422	0.408565	0.999794
gene-ECD_01740	33.6233	-0.263735	0.3234	-0.815507	0.414782	0.999794
gene-ECD_01199	2275.14	-0.263667	0.221757	-1.18899	0.234444	0.999794
gene-ECD_00112	8555.91	-0.262856	0.384209	-0.684149	0.493881	0.999794
gene-ECD_03316	226.327	-0.262001	0.184503	-1.42003	0.155597	0.999794
gene-ECD_01770	322.968	-0.261509	0.219063	-1.19376	0.232571	0.999794
gene-ECD_00764	1341.41	-0.261479	0.395634	-0.660911	0.508669	0.999794
gene-ECD_02541	894.24	-0.261345	0.18362	-1.4233	0.15465	0.999794
gene-ECD_01541	366.043	-0.261337	0.202611	-1.28984	0.197105	0.999794
gene-ECD_01279	530.102	-0.261134	0.248971	-1.04885	0.294246	0.999794
gene-ECD_02777	6801.23	-0.261124	0.138293	-1.8882	0.058999	0.999794
gene-ECD_00364	3706.91	-0.260583	0.215552	-1.20891	0.226697	0.999794
gene-ECD_00048	10.5397	-0.260262	0.536724	-0.484909	0.627741	NA
gene-ECD_00696	221.97	-0.259958	0.301714	-0.861602	0.388906	0.999794
gene-ECD_00993	163.152	-0.259444	0.401759	-0.645771	0.518428	0.999794
gene-ECD_01684	32.1326	-0.258925	0.342123	-0.756817	0.44916	0.999794
gene-ECD_02090	76.1785	-0.258265	0.258666	-0.998451	0.318061	0.999794
gene-ECD_04299	2.58656	-0.257967	1.01102	-0.255156	0.798603	NA
gene-ECD_01538	4.27064	-0.257241	1.03905	-0.247573	0.804465	NA
gene-ECD_04118	147.957	-0.25503	0.23922	-1.06609	0.286385	0.999794
gene-ECD_03101	306.399	-0.25482	0.301764	-0.844435	0.398426	0.999794
gene-ECD_00834	6.39316	-0.25406	0.666674	-0.381086	0.703139	NA
gene-ECD_02141	146.956	-0.253618	0.305732	-0.829544	0.406797	0.999794
gene-ECD_02059	68.0129	-0.253349	0.240396	-1.05388	0.291936	0.999794
gene-ECD_10028	40.2232	-0.253333	0.294611	-0.859889	0.38985	0.999794
gene-ECD_01620	837.374	-0.253197	0.149022	-1.69906	0.0893086	0.999794
gene-ECD_00744	56.6566	-0.25301	0.289004	-0.875454	0.381327	0.999794
gene-ECD_01506	20.9803	-0.252989	0.457907	-0.55249	0.580613	0.999794
gene-ECD_02192	713.389	-0.252828	0.171801	-1.47164	0.141119	0.999794
gene-ECD_00501	1.02923	-0.252812	1.7021	-0.148529	0.881925	NA
gene-ECD_01113	880.601	-0.251925	0.164706	-1.52955	0.126129	0.999794
gene-ECD_00292	244.135	-0.251385	0.218106	-1.15258	0.249082	0.999794
gene-ECD_00137	26.155	-0.251236	0.340116	-0.738677	0.460103	0.999794
gene-ECD_00857	2354.35	-0.251021	0.142288	-1.76418	0.0777023	0.999794
gene-ECD_00741	165.505	-0.250748	0.236568	-1.05994	0.289171	0.999794
gene-ECD_03199	100.196	-0.25066	0.24888	-1.00715	0.31386	0.999794
gene-ECD_03841	32935.6	-0.250539	0.148296	-1.68946	0.091132	0.999794
gene-ECD_02067	185.064	-0.249867	0.213339	-1.17122	0.24151	0.999794
gene-ECD_02704	93.1796	-0.24965	0.221857	-1.12527	0.260473	0.999794
gene-ECD_00597	7775.63	-0.249488	0.235329	-1.06017	0.289067	0.999794
gene-ECD_02089	847.297	-0.249285	0.184821	-1.34879	0.177404	0.999794
gene-ECD_01871	83.7837	-0.24922	0.243728	-1.02253	0.306528	0.999794
gene-ECD_02283	26.6505	-0.249178	0.359425	-0.693268	0.488141	0.999794
gene-ECD_03944	27.5817	-0.248527	0.363515	-0.683676	0.49418	0.999794
gene-ECD_02571	129.386	-0.248309	0.203578	-1.21972	0.222571	0.999794
gene-ECD_02749	59.011	-0.248194	0.279673	-0.887444	0.37484	0.999794
gene-ECD_03273	303.755	-0.247982	0.217739	-1.1389	0.254745	0.999794
gene-ECD_02402	406.23	-0.247712	0.259096	-0.956063	0.339041	0.999794
gene-ECD_01500	79.5371	-0.247568	0.432369	-0.572585	0.566926	0.999794
gene-ECD_04388	57.9188	-0.247223	0.355987	-0.694472	0.487386	0.999794
gene-ECD_01679	446.009	-0.246371	0.17621	-1.39817	0.162062	0.999794
gene-ECD_03918	2324	-0.245913	0.171683	-1.43237	0.152038	0.999794
gene-ECD_00053	1759.21	-0.245767	0.196933	-1.24798	0.21204	0.999794
gene-ECD_02971	375.039	-0.245538	0.195169	-1.25808	0.208363	0.999794
gene-ECD_00338	2716.87	-0.245284	0.218217	-1.12404	0.260998	0.999794
gene-ECD_02847	39.4879	-0.245134	0.309811	-0.791238	0.428805	0.999794
gene-ECD_02290	1165.21	-0.244912	0.208529	-1.17448	0.240204	0.999794
gene-ECD_02285	15.5678	-0.244429	0.452823	-0.53979	0.589342	NA
gene-ECD_02435	108.809	-0.244375	0.223748	-1.09219	0.274752	0.999794
gene-ECD_00938	21.8612	-0.244371	0.382117	-0.639521	0.522484	0.999794
gene-ECD_01032	2447.17	-0.243973	0.215013	-1.13469	0.256506	0.999794
gene-ECD_01753	58.5497	-0.243884	0.261244	-0.933549	0.350537	0.999794
gene-ECD_00130	1424.29	-0.243856	0.184321	-1.32299	0.185837	0.999794
gene-ECD_01645	9196.88	-0.243476	0.272318	-0.894087	0.371275	0.999794
gene-ECD_00780	89.634	-0.243217	0.309208	-0.786581	0.431527	0.999794
gene-ECD_03977	22.0667	-0.242748	0.393407	-0.61704	0.537208	0.999794
gene-ECD_02543	6801.51	-0.242613	0.156949	-1.54581	0.122151	0.999794
gene-ECD_03964	146.989	-0.241855	0.225269	-1.07363	0.282989	0.999794
gene-ECD_01050	1796.73	-0.241839	0.149918	-1.61314	0.106714	0.999794
gene-ECD_02931	20.6744	-0.241475	0.376975	-0.640559	0.521809	0.999794
gene-ECD_01236	1013	-0.241172	0.26898	-0.896618	0.369923	0.999794
gene-ECD_01040	5.17657	-0.240318	0.735634	-0.326681	0.743909	NA
gene-ECD_00919	423.343	-0.239426	0.213989	-1.11887	0.263195	0.999794
gene-ECD_02355	1011.13	-0.239044	0.206098	-1.15986	0.246107	0.999794
gene-ECD_02124	156.655	-0.238945	0.197438	-1.21023	0.226191	0.999794
gene-ECD_03400	299.209	-0.238753	0.21279	-1.12201	0.261858	0.999794
gene-ECD_01187	1541.8	-0.238481	0.330953	-0.720588	0.471163	0.999794
gene-ECD_00511	41.3788	-0.238418	0.344776	-0.691514	0.489242	0.999794
gene-ECD_03131	609.433	-0.238317	0.238759	-0.998149	0.318207	0.999794
gene-ECD_r00008	59.3208	-0.237894	0.382305	-0.622261	0.53377	0.999794
gene-ECD_00429	3492.38	-0.237328	0.168436	-1.40901	0.158834	0.999794
gene-ECD_02247	359.16	-0.236867	0.195332	-1.21264	0.225269	0.999794
gene-ECD_01049	1797.47	-0.236828	0.256107	-0.924724	0.355109	0.999794
gene-ECD_03071	422.898	-0.236706	0.226672	-1.04427	0.296361	0.999794
gene-ECD_01269	223.765	-0.236446	0.189693	-1.24647	0.212593	0.999794
gene-ECD_01759	263.677	-0.236288	0.211634	-1.11649	0.264211	0.999794
gene-ECD_02366	1447.08	-0.236266	0.179888	-1.31341	0.189046	0.999794
gene-ECD_03508	382.209	-0.236265	0.235528	-1.00313	0.3158	0.999794
gene-ECD_02342	71.4492	-0.235695	0.270037	-0.872824	0.382759	0.999794
gene-ECD_03908	1799.42	-0.235013	0.3593	-0.654086	0.513056	0.999794
gene-ECD_04066	25.0626	-0.234954	0.41663	-0.56394	0.572795	0.999794
gene-ECD_01950	69.8829	-0.234895	0.245058	-0.95853	0.337796	0.999794
gene-ECD_02223	250.93	-0.234389	0.288271	-0.813085	0.416169	0.999794
gene-ECD_01140	1.28758	-0.234388	1.41126	-0.166084	0.868091	NA
gene-ECD_02246	471.096	-0.234359	0.211527	-1.10794	0.267888	0.999794
gene-ECD_01007	797.566	-0.233933	0.268077	-0.872634	0.382863	0.999794
gene-ECD_03744	673.029	-0.232652	0.184858	-1.25855	0.208194	0.999794
gene-ECD_03916	456.564	-0.232645	0.177778	-1.30863	0.19066	0.999794
gene-ECD_01598	111.475	-0.232449	0.287997	-0.807122	0.419596	0.999794
gene-ECD_04108	19694.5	-0.232346	0.517662	-0.448838	0.653549	0.999794
gene-ECD_01192	29.2343	-0.230921	0.428782	-0.538551	0.590197	0.999794
gene-ECD_01163	744.659	-0.230887	0.301286	-0.766338	0.443475	0.999794
gene-ECD_01182	4318.57	-0.229877	0.126021	-1.82412	0.0681339	0.999794
gene-ECD_00776	1283.15	-0.229705	0.211611	-1.0855	0.277699	0.999794
gene-ECD_02356	2190.4	-0.229683	0.185333	-1.2393	0.215233	0.999794
gene-ECD_03485	12.89	-0.229614	0.741098	-0.309829	0.756691	NA
gene-ECD_03696	5.71526	-0.229586	0.688904	-0.333262	0.738936	NA
gene-ECD_03213	145.788	-0.229079	0.233265	-0.982055	0.326073	0.999794
gene-ECD_02782	606.583	-0.228706	0.151953	-1.50511	0.132296	0.999794
gene-ECD_02573	105.866	-0.228179	0.238261	-0.957685	0.338222	0.999794
gene-ECD_02086	1572.92	-0.228154	0.164743	-1.38491	0.16608	0.999794
gene-ECD_04195	30.1532	-0.227718	0.342831	-0.664228	0.506544	0.999794
gene-ECD_00620	175.408	-0.227454	0.402077	-0.565697	0.5716	0.999794
gene-ECD_01484	18.9836	-0.227437	0.469944	-0.483965	0.628411	0.999794
gene-ECD_01621	1927.14	-0.226632	0.255414	-0.887314	0.37491	0.999794
gene-ECD_01983	174.505	-0.226336	0.208835	-1.0838	0.278453	0.999794
gene-ECD_01537	17.0112	-0.225596	0.463315	-0.486917	0.626317	0.999794
gene-ECD_02334	154.587	-0.225537	0.223456	-1.00931	0.312825	0.999794
gene-ECD_03209	3202.99	-0.225469	0.172847	-1.30444	0.192084	0.999794
gene-ECD_04248	258.652	-0.224922	0.319501	-0.70398	0.481445	0.999794
gene-ECD_10048	49.1661	-0.224562	0.295878	-0.758967	0.447872	0.999794
gene-ECD_01711	166.589	-0.224132	0.239471	-0.935945	0.349301	0.999794
gene-ECD_00842	4.96415	-0.223897	0.757951	-0.295398	0.76769	NA
gene-ECD_00866	767.882	-0.223391	0.161675	-1.38173	0.167054	0.999794
gene-ECD_02431	25.5099	-0.223294	0.359541	-0.621053	0.534565	0.999794
gene-ECD_02915	15.4385	-0.223195	0.447199	-0.499096	0.617712	NA
gene-ECD_00474	582.653	-0.223124	0.187601	-1.18935	0.234301	0.999794
gene-ECD_04106	12984.2	-0.222549	0.220384	-1.00982	0.312579	0.999794
gene-ECD_03952	104.159	-0.22253	0.28818	-0.772191	0.440001	0.999794
gene-ECD_00860	59.934	-0.222421	0.245299	-0.906732	0.364548	0.999794
gene-ECD_03311	1428.84	-0.221685	0.147195	-1.50606	0.132051	0.999794
gene-ECD_03661	48304.8	-0.221561	0.213928	-1.03568	0.30035	0.999794
gene-ECD_00510	3.2069	-0.221136	0.924035	-0.239315	0.810861	NA
gene-ECD_01699	14.261	-0.220848	0.440914	-0.500885	0.616452	NA
gene-ECD_01981	198.578	-0.220005	0.188415	-1.16766	0.242945	0.999794
gene-ECD_01496	49.4194	-0.219654	0.281009	-0.781661	0.434414	0.999794
gene-ECD_00475	4419.6	-0.219634	0.193191	-1.13688	0.25559	0.999794
gene-ECD_03406	88580.9	-0.219286	0.419614	-0.52259	0.601259	0.999794
gene-ECD_01627	536.34	-0.218934	0.32395	-0.675827	0.49915	0.999794
gene-ECD_00812	311.623	-0.218714	0.19269	-1.13505	0.256353	0.999794
gene-ECD_00127	1678.1	-0.218394	0.149224	-1.46353	0.143322	0.999794
gene-ECD_00098	1476.82	-0.218238	0.301289	-0.72435	0.468851	0.999794
gene-ECD_01731	233.494	-0.217926	0.221273	-0.984878	0.324684	0.999794
gene-ECD_00105	247.827	-0.217358	0.307252	-0.707426	0.479302	0.999794
gene-ECD_03405	137.961	-0.217161	0.243342	-0.892409	0.372174	0.999794
gene-ECD_02056	315.971	-0.216486	0.261339	-0.828374	0.407459	0.999794
gene-ECD_01273	327.002	-0.216432	0.280066	-0.772791	0.439646	0.999794
gene-ECD_02733	3167.66	-0.216312	0.159142	-1.35924	0.174069	0.999794
gene-ECD_04209	4.21584	-0.21628	0.950751	-0.227484	0.820048	NA
gene-ECD_02792	223.095	-0.216053	0.196998	-1.09672	0.272763	0.999794
gene-ECD_01059	1195.74	-0.215545	0.152526	-1.41317	0.157605	0.999794
gene-ECD_t00019	71.9999	-0.215239	0.263556	-0.816672	0.414116	0.999794
gene-ECD_02597	630.757	-0.215119	0.193922	-1.10931	0.267297	0.999794
gene-ECD_02511	208.652	-0.214821	0.386728	-0.555483	0.578564	0.999794
gene-ECD_03110	2984.7	-0.214801	0.127552	-1.68403	0.0921756	0.999794
gene-ECD_03681	17322.5	-0.214769	0.181354	-1.18426	0.236311	0.999794
gene-ECD_03949	5197.57	-0.214716	0.150948	-1.42245	0.154895	0.999794
gene-ECD_01173	10209.5	-0.214552	0.340221	-0.630625	0.528286	0.999794
gene-ECD_10036	133.751	-0.214537	0.242652	-0.884135	0.376623	0.999794
gene-ECD_01174	4864.13	-0.214279	0.296755	-0.722076	0.470248	0.999794
gene-ECD_02215	3029.2	-0.214005	0.204749	-1.04521	0.295926	0.999794
gene-ECD_03203	2027.76	-0.21397	0.159351	-1.34275	0.179352	0.999794
gene-ECD_00245	19.8049	-0.21331	0.435307	-0.490022	0.624119	0.999794
gene-ECD_00371	947.356	-0.213251	0.184908	-1.15328	0.248794	0.999794
gene-ECD_02187	470.821	-0.21304	0.193975	-1.09829	0.272078	0.999794
gene-ECD_02722	6918.06	-0.212807	0.160591	-1.32515	0.18512	0.999794
gene-ECD_01130	897.65	-0.212681	0.237215	-0.896576	0.369945	0.999794
gene-ECD_01668	81.9616	-0.212659	0.233721	-0.909881	0.362885	0.999794
gene-ECD_01483	101.552	-0.212285	0.255474	-0.830946	0.406004	0.999794
gene-ECD_02348	32.284	-0.211689	0.447245	-0.473319	0.635986	0.999794
gene-ECD_02365	1284.4	-0.211652	0.169043	-1.25206	0.210549	0.999794
gene-ECD_00102	1227.36	-0.211565	0.14681	-1.44108	0.149563	0.999794
gene-ECD_02967	911.331	-0.211191	0.199304	-1.05964	0.289309	0.999794
gene-ECD_02859	25.9275	-0.210703	0.371304	-0.567467	0.570397	0.999794
gene-ECD_00959	2227.03	-0.210696	0.187721	-1.12239	0.261696	0.999794
gene-ECD_03319	804.524	-0.210121	0.233502	-0.899868	0.36819	0.999794
gene-ECD_03714	149.253	-0.208876	0.226422	-0.922506	0.356265	0.999794
gene-ECD_02242	1486.83	-0.208599	0.173776	-1.20039	0.229986	0.999794
gene-ECD_01886	261.792	-0.208268	0.249631	-0.834302	0.404111	0.999794
gene-ECD_03322	1598.48	-0.208252	0.211777	-0.983354	0.325433	0.999794
gene-ECD_01138	929.711	-0.207565	0.263195	-0.788636	0.430325	0.999794
gene-ECD_00181	581.173	-0.207405	0.253191	-0.819162	0.412694	0.999794
gene-ECD_00911	7262.35	-0.206946	0.175073	-1.18206	0.237184	0.999794
gene-ECD_01479	193.87	-0.206739	0.261865	-0.789484	0.429829	0.999794
gene-ECD_04194	21.1851	-0.206207	0.401677	-0.513365	0.607696	0.999794
gene-ECD_01376	445.367	-0.206083	0.233828	-0.881346	0.378131	0.999794
gene-ECD_04256	246.879	-0.205983	0.177016	-1.16364	0.244568	0.999794
gene-ECD_00304	52.615	-0.205457	0.278523	-0.737664	0.460719	0.999794
gene-ECD_03712	73.8975	-0.204794	0.262922	-0.778917	0.436029	0.999794
gene-ECD_03223	109.31	-0.204622	0.216695	-0.944283	0.345025	0.999794
gene-ECD_00783	225.401	-0.20444	0.274284	-0.745358	0.456055	0.999794
gene-ECD_02344	42.2815	-0.204107	0.327364	-0.623486	0.532965	0.999794
gene-ECD_00124	1156.13	-0.203912	0.183543	-1.11098	0.266576	0.999794
gene-ECD_04226	206.613	-0.203694	0.24676	-0.825472	0.409104	0.999794
gene-ECD_03312	1210.43	-0.203525	0.167156	-1.21758	0.223385	0.999794
gene-ECD_01293	94.0938	-0.203231	0.25705	-0.790631	0.42916	0.999794
gene-ECD_03943	59.6164	-0.203229	0.293585	-0.692232	0.488792	0.999794
gene-ECD_00900	346.372	-0.203124	0.333226	-0.609568	0.542148	0.999794
gene-ECD_03932	138.607	-0.202927	0.302051	-0.671829	0.501693	0.999794
gene-ECD_02779	1211.41	-0.202201	0.181788	-1.11229	0.266014	0.999794
gene-ECD_02534	1793.44	-0.201169	0.230035	-0.874511	0.38184	0.999794
gene-ECD_03934	418.864	-0.20076	0.265648	-0.755737	0.449807	0.999794
gene-ECD_03205	156.94	-0.200747	0.222583	-0.901897	0.367112	0.999794
gene-ECD_04342	0.269752	-0.200603	3.1105	-0.0644921	0.948578	NA
gene-ECD_03227	0.299937	-0.200449	3.01431	-0.0664992	0.94698	NA
gene-ECD_01352	8845.11	-0.200378	0.273653	-0.732234	0.464026	0.999794
gene-ECD_00535	5016.68	-0.200332	0.486583	-0.411711	0.680551	0.999794
gene-ECD_04105	1234.96	-0.200064	0.337118	-0.593453	0.552878	0.999794
gene-ECD_01432	109.396	-0.199157	0.217461	-0.915829	0.359756	0.999794
gene-ECD_02291	899.482	-0.199058	0.209707	-0.94922	0.342509	0.999794
gene-ECD_02793	657.49	-0.198361	0.164992	-1.20224	0.22927	0.999794
gene-ECD_n04322	1.37682	-0.198143	1.59211	-0.124453	0.900956	NA
gene-ECD_02705	224.829	-0.197856	0.208817	-0.94751	0.343379	0.999794
gene-ECD_03939	422.777	-0.197671	0.285335	-0.692768	0.488455	0.999794
gene-ECD_03542	4.49292	-0.197663	0.929793	-0.212588	0.831648	NA
gene-ECD_03037	1293.25	-0.197154	0.254435	-0.77487	0.438417	0.999794
gene-ECD_02058	294.051	-0.196726	0.207124	-0.949795	0.342216	0.999794
gene-ECD_02310	128.091	-0.196504	0.271726	-0.723169	0.469576	0.999794
gene-ECD_00164	12440.1	-0.196266	0.147591	-1.32979	0.183586	0.999794
gene-ECD_01882	59.4795	-0.19586	0.347119	-0.564245	0.572587	0.999794
gene-ECD_00121	734.817	-0.195731	0.235912	-0.829679	0.40672	0.999794
gene-ECD_03530	24.8902	-0.1956	0.42341	-0.461963	0.644108	0.999794
gene-ECD_02501	1050.76	-0.195237	0.192843	-1.01242	0.311339	0.999794
gene-ECD_00811	819.393	-0.195234	0.163073	-1.19722	0.231221	0.999794
gene-ECD_01055	1562.58	-0.194816	0.138296	-1.40868	0.158929	0.999794
gene-ECD_03053	119.763	-0.194343	0.211077	-0.92072	0.357197	0.999794
gene-ECD_03258	319.9	-0.194241	0.190281	-1.02081	0.307343	0.999794
gene-ECD_00667	102.013	-0.194219	0.235205	-0.825744	0.408949	0.999794
gene-ECD_03629	576.995	-0.193617	0.198344	-0.976169	0.328981	0.999794
gene-ECD_03372	316.425	-0.193562	0.187113	-1.03447	0.300919	0.999794
gene-ECD_02901	3451.7	-0.193514	0.217635	-0.889166	0.373914	0.999794
gene-ECD_n04377	11.4516	-0.193075	0.510027	-0.378558	0.705016	NA
gene-ECD_00267	4333.13	-0.193008	0.34109	-0.565855	0.571493	0.999794
gene-ECD_01661	42.5387	-0.192846	0.388106	-0.49689	0.619267	0.999794
gene-ECD_01215	324638	-0.192787	0.273405	-0.705134	0.480727	0.999794
gene-ECD_00661	22.6763	-0.192632	0.373624	-0.515578	0.606149	0.999794
gene-ECD_02175	1842.07	-0.192539	0.179776	-1.071	0.284171	0.999794
gene-ECD_01426	490.037	-0.192252	0.155417	-1.23701	0.216083	0.999794
gene-ECD_04338	30.2376	-0.192237	0.324287	-0.592799	0.553316	0.999794
gene-ECD_02940	1087.91	-0.192122	0.202853	-0.947099	0.343588	0.999794
gene-ECD_02061	125.113	-0.19195	0.25483	-0.753248	0.451301	0.999794
gene-ECD_02488	3731.27	-0.191767	0.206703	-0.92774	0.353542	0.999794
gene-ECD_01044	100.341	-0.191668	0.231345	-0.828494	0.407391	0.999794
gene-ECD_00655	16.3918	-0.191145	0.446888	-0.427724	0.668852	0.999794
gene-ECD_02521	434.76	-0.191021	0.226584	-0.843048	0.399202	0.999794
gene-ECD_01557	2187.81	-0.190659	0.148809	-1.28123	0.200113	0.999794
gene-ECD_02472	79.9166	-0.189833	0.343576	-0.552521	0.580592	0.999794
gene-ECD_01096	1947.15	-0.18957	0.202351	-0.936837	0.348843	0.999794
gene-ECD_03754	1514.31	-0.188589	0.242209	-0.778619	0.436204	0.999794
gene-ECD_00107	34.686	-0.188474	0.447402	-0.421262	0.673563	0.999794
gene-ECD_02896	2335.81	-0.187707	0.19683	-0.953653	0.340259	0.999794
gene-ECD_t00024	1.99544	-0.18765	1.13339	-0.165566	0.868499	NA
gene-ECD_02130	35.4026	-0.187536	0.43068	-0.435442	0.663242	0.999794
gene-ECD_02544	634.992	-0.187453	0.236227	-0.793526	0.427471	0.999794
gene-ECD_00992	2618.65	-0.187419	0.547108	-0.342564	0.731927	0.999794
gene-ECD_00049	43.2763	-0.186913	0.334158	-0.559353	0.575921	0.999794
gene-ECD_03524	133.4	-0.186681	0.261384	-0.714201	0.475103	0.999794
gene-ECD_00368	3929.22	-0.186587	0.159914	-1.16679	0.243294	0.999794
gene-ECD_02280	1245.18	-0.186526	0.301122	-0.619437	0.535629	0.999794
gene-ECD_01218	1792.84	-0.186476	0.251385	-0.741791	0.458214	0.999794
gene-ECD_00611	9783.65	-0.185716	0.151543	-1.2255	0.220388	0.999794
gene-ECD_00787	1687.66	-0.185037	0.19512	-0.948324	0.342964	0.999794
gene-ECD_01842	1113.46	-0.184983	0.21167	-0.873917	0.382163	0.999794
gene-ECD_00982	115.484	-0.184755	0.199864	-0.924404	0.355276	0.999794
gene-ECD_04239	1143.71	-0.184685	0.153104	-1.20627	0.227712	0.999794
gene-ECD_03274	1203.63	-0.184594	0.167687	-1.10082	0.270973	0.999794
gene-ECD_00378	210.505	-0.184564	0.18758	-0.983917	0.325156	0.999794
gene-ECD_03693	8.42555	-0.18392	0.606851	-0.303073	0.761834	NA
gene-ECD_03930	7883.86	-0.183847	0.216467	-0.849307	0.39571	0.999794
gene-ECD_02616	20.4118	-0.18382	0.414721	-0.443238	0.657594	0.999794
gene-ECD_02586	251.458	-0.183772	0.175572	-1.04671	0.295235	0.999794
gene-ECD_02065	119.318	-0.183763	0.204344	-0.899281	0.368503	0.999794
gene-ECD_02273	42.1531	-0.183583	0.325009	-0.564856	0.572172	0.999794
gene-ECD_03119	596.897	-0.183482	0.426162	-0.430545	0.666799	0.999794
gene-ECD_00579	630.164	-0.183406	0.150827	-1.216	0.223983	0.999794
gene-ECD_02158	748.629	-0.183099	0.200305	-0.914101	0.360664	0.999794
gene-ECD_01186	4321.42	-0.182957	0.2726	-0.671157	0.502121	0.999794
gene-ECD_03426	578.616	-0.18247	0.143317	-1.27319	0.202949	0.999794
gene-ECD_00539	4333.02	-0.182294	0.179734	-1.01424	0.310467	0.999794
gene-ECD_00650	0.383428	-0.182184	2.82713	-0.0644414	0.948619	NA
gene-ECD_r00019	0.383428	-0.182184	2.82713	-0.0644414	0.948619	NA
gene-ECD_03866	519.66	-0.182169	0.171544	-1.06194	0.288262	0.999794
gene-ECD_03740	1575.49	-0.182037	0.254571	-0.715071	0.474565	0.999794
gene-ECD_02968	766.978	-0.182011	0.232047	-0.784371	0.432822	0.999794
gene-ECD_00605	670.111	-0.181964	0.192704	-0.944265	0.345034	0.999794
gene-ECD_01325	0.357619	-0.181901	2.88209	-0.0631143	0.949676	NA
gene-ECD_00775	178.345	-0.181854	0.222276	-0.818143	0.413276	0.999794
gene-ECD_02965	260.947	-0.181405	0.244688	-0.741373	0.458467	0.999794
gene-ECD_02042	35.2054	-0.181374	0.422283	-0.429508	0.667553	0.999794
gene-ECD_03103	1248.32	-0.181298	0.193779	-0.935588	0.349485	0.999794
gene-ECD_01964	17.2062	-0.181224	0.420728	-0.43074	0.666657	0.999794
gene-ECD_01095	1617.74	-0.181165	0.1899	-0.954001	0.340083	0.999794
gene-ECD_02615	35.7737	-0.181162	0.353059	-0.513121	0.607867	0.999794
gene-ECD_03498	654.325	-0.181162	0.189627	-0.955359	0.339396	0.999794
gene-ECD_03613	17835.2	-0.180951	0.176217	-1.02687	0.304482	0.999794
gene-ECD_02582	48.4706	-0.180518	0.285855	-0.631502	0.527712	0.999794
gene-ECD_00669	135.195	-0.179947	0.208906	-0.861377	0.389031	0.999794
gene-ECD_01451	53.8947	-0.1799	0.369985	-0.486237	0.626799	0.999794
gene-ECD_n04311	70.2235	-0.179696	0.299737	-0.599512	0.548832	0.999794
gene-ECD_03470	7736.91	-0.17969	0.17903	-1.00369	0.31553	0.999794
gene-ECD_03108	217.762	-0.179524	0.270641	-0.663326	0.507122	0.999794
gene-ECD_03109	873.791	-0.179477	0.256627	-0.699369	0.484321	0.999794
gene-ECD_00184	1252.56	-0.179222	0.139683	-1.28306	0.19947	0.999794
gene-ECD_02224	998.232	-0.179179	0.153707	-1.16571	0.24373	0.999794
gene-ECD_00756	114.119	-0.178631	0.265457	-0.672921	0.500997	0.999794
gene-ECD_00998	335.798	-0.178244	0.244277	-0.729679	0.465586	0.999794
gene-ECD_00899	339.22	-0.178237	0.332357	-0.53628	0.591765	0.999794
gene-ECD_00912	2152.41	-0.178002	0.223095	-0.797877	0.424942	0.999794
gene-ECD_04081	302.126	-0.177876	0.214106	-0.830784	0.406096	0.999794
gene-ECD_02030	183.206	-0.177764	0.249703	-0.711903	0.476525	0.999794
gene-ECD_01786	1675.3	-0.177744	0.139026	-1.27849	0.201076	0.999794
gene-ECD_02309	1153.15	-0.177479	0.152063	-1.16714	0.243152	0.999794
gene-ECD_03985	2409.81	-0.177361	0.254955	-0.695654	0.486645	0.999794
gene-ECD_01805	2022.76	-0.17731	0.193815	-0.914841	0.360275	0.999794
gene-ECD_00171	1677.97	-0.177185	0.167617	-1.05708	0.290476	0.999794
gene-ECD_00054	933.977	-0.177025	0.173219	-1.02197	0.306795	0.999794
gene-ECD_01135	55.0443	-0.176743	0.282413	-0.625832	0.531425	0.999794
gene-ECD_03045	2352.61	-0.176702	0.223163	-0.791804	0.428475	0.999794
gene-ECD_03327	15.7137	-0.176193	0.532167	-0.331086	0.74058	0.999794
gene-ECD_02383	263.883	-0.176037	0.196044	-0.897946	0.369214	0.999794
gene-ECD_02524	570.845	-0.175889	0.182516	-0.963688	0.335202	0.999794
gene-ECD_01529	41.0322	-0.17573	0.495369	-0.354747	0.722779	0.999794
gene-ECD_03979	73.4958	-0.175235	0.257076	-0.681649	0.495461	0.999794
gene-ECD_01433	56.2192	-0.175149	0.261237	-0.670458	0.502566	0.999794
gene-ECD_01666	77.1815	-0.174925	0.244182	-0.716371	0.473762	0.999794
gene-ECD_02942	363.998	-0.174842	0.259685	-0.673285	0.500766	0.999794
gene-ECD_01103	2504.06	-0.174818	0.224816	-0.777606	0.436801	0.999794
gene-ECD_01761	716.462	-0.174816	0.24258	-0.720651	0.471124	0.999794
gene-ECD_03031	37060.9	-0.174408	0.167187	-1.04319	0.296859	0.999794
gene-ECD_02104	662.502	-0.174392	0.305875	-0.570141	0.568582	0.999794
gene-ECD_03936	266.807	-0.174261	0.256332	-0.679825	0.496615	0.999794
gene-ECD_02391	354.761	-0.173795	0.306877	-0.566334	0.571167	0.999794
gene-ECD_01368	4978.21	-0.173724	0.166118	-1.04579	0.29566	0.999794
gene-ECD_01287	13.3581	-0.173675	0.480543	-0.361414	0.71779	NA
gene-ECD_03133	1635.19	-0.173651	0.267916	-0.648155	0.516885	0.999794
gene-ECD_01637	337.348	-0.17339	0.172199	-1.00692	0.313975	0.999794
gene-ECD_02784	660.49	-0.173386	0.233598	-0.742239	0.457943	0.999794
gene-ECD_01954	70.5996	-0.173165	0.246997	-0.701082	0.483252	0.999794
gene-ECD_03755	27874.1	-0.173089	0.123561	-1.40084	0.161263	0.999794
gene-ECD_02394	3300.77	-0.172899	0.15716	-1.10015	0.271269	0.999794
gene-ECD_01161	1924.43	-0.172883	0.137829	-1.25433	0.209723	0.999794
gene-ECD_03335	1438.95	-0.172658	0.245899	-0.702148	0.482587	0.999794
gene-ECD_01056	1525.41	-0.172558	0.220357	-0.783086	0.433577	0.999794
gene-ECD_04255	129.04	-0.172016	0.209199	-0.822262	0.410928	0.999794
gene-ECD_01524	1.24408	-0.171848	1.58654	-0.108316	0.913745	NA
gene-ECD_03309	500.531	-0.171739	0.171822	-0.999517	0.317544	0.999794
gene-ECD_00002	6041.3	-0.171675	0.173708	-0.988294	0.323009	0.999794
gene-ECD_01393	1030.84	-0.171488	0.199882	-0.85795	0.39092	0.999794
gene-ECD_n04305	68.137	-0.17141	0.336945	-0.508718	0.61095	0.999794
gene-ECD_t00067	14.6534	-0.171281	0.440102	-0.389183	0.69714	NA
gene-ECD_00331	105.108	-0.171164	0.224413	-0.762719	0.445631	0.999794
gene-ECD_01474	70.3039	-0.17079	0.237735	-0.718408	0.472506	0.999794
gene-ECD_01189	1155.24	-0.170673	0.274817	-0.62104	0.534573	0.999794
gene-ECD_01764	125.863	-0.170575	0.227468	-0.749885	0.453324	0.999794
gene-ECD_04250	1970.67	-0.170528	0.218603	-0.780083	0.435342	0.999794
gene-ECD_00091	2285.47	-0.1703	0.206083	-0.826365	0.408597	0.999794
gene-ECD_02729	309.54	-0.169935	0.194968	-0.871601	0.383426	0.999794
gene-ECD_02112	1464.98	-0.169581	0.195894	-0.86568	0.386665	0.999794
gene-ECD_00813	271.666	-0.16957	0.287945	-0.588897	0.555931	0.999794
gene-ECD_03348	2367.87	-0.169396	0.164308	-1.03097	0.302556	0.999794
gene-ECD_01094	792.015	-0.169155	0.220994	-0.765426	0.444018	0.999794
gene-ECD_01427	31.9062	-0.169064	0.314831	-0.536999	0.591268	0.999794
gene-ECD_01925	926.542	-0.168799	0.206596	-0.817045	0.413903	0.999794
gene-ECD_01414	16.6612	-0.168742	0.468466	-0.360201	0.718697	0.999794
gene-ECD_00471	49.9909	-0.168602	0.409733	-0.411492	0.680712	0.999794
gene-ECD_00414	8304.97	-0.168453	0.208905	-0.806363	0.420033	0.999794
gene-ECD_03713	164.527	-0.16808	0.18811	-0.893521	0.371578	0.999794
gene-ECD_01565	872.972	-0.168039	0.216475	-0.77625	0.437601	0.999794
gene-ECD_01656	5277.75	-0.167896	0.214262	-0.783602	0.433273	0.999794
gene-ECD_03657	5040.52	-0.1678	0.221822	-0.75646	0.449373	0.999794
gene-ECD_00384	792.248	-0.167666	0.205101	-0.817482	0.413653	0.999794
gene-ECD_01579	778.496	-0.16765	0.242783	-0.690533	0.489859	0.999794
gene-ECD_03204	478.782	-0.167641	0.243788	-0.687653	0.491671	0.999794
gene-ECD_03598	956.415	-0.167518	0.24881	-0.673277	0.500771	0.999794
gene-ECD_00123	3494.18	-0.167454	0.263663	-0.635106	0.525359	0.999794
gene-ECD_03140	2704.64	-0.167406	0.226912	-0.737757	0.460662	0.999794
gene-ECD_01802	4069.96	-0.167158	0.163016	-1.02541	0.305171	0.999794
gene-ECD_02743	2611.33	-0.167073	0.217104	-0.769551	0.441566	0.999794
gene-ECD_04092	4733.64	-0.16685	0.203603	-0.819488	0.412508	0.999794
gene-ECD_03587	3692.92	-0.166584	0.338229	-0.492518	0.622353	0.999794
gene-ECD_01131	1687.48	-0.166014	0.274883	-0.603944	0.545881	0.999794
gene-ECD_03929	1177.18	-0.165936	0.201763	-0.822427	0.410834	0.999794
gene-ECD_02371	2344.57	-0.165516	0.168459	-0.982533	0.325837	0.999794
gene-ECD_00690	69.9306	-0.165369	0.284826	-0.580599	0.561511	0.999794
gene-ECD_n04307	5.73072	-0.165217	0.687258	-0.2404	0.81002	NA
gene-ECD_03222	277.251	-0.165188	0.172171	-0.959439	0.337338	0.999794
gene-ECD_01730	4664.65	-0.165154	0.159721	-1.03401	0.301129	0.999794
gene-ECD_01803	1500.17	-0.164987	0.140379	-1.1753	0.239875	0.999794
gene-ECD_00538	1171.4	-0.164368	0.172677	-0.951885	0.341155	0.999794
gene-ECD_03737	537.311	-0.164361	0.32143	-0.511343	0.609111	0.999794
gene-ECD_03314	400.709	-0.164154	0.265907	-0.617335	0.537014	0.999794
gene-ECD_00403	260.706	-0.16414	0.193193	-0.849616	0.395539	0.999794
gene-ECD_04018	337.983	-0.163951	0.189703	-0.864249	0.387451	0.999794
gene-ECD_01723	228.841	-0.163651	0.19172	-0.853597	0.393328	0.999794
gene-ECD_01921	1426.99	-0.16329	0.199842	-0.817097	0.413873	0.999794
gene-ECD_03790	43.0931	-0.163267	0.312823	-0.521916	0.601729	0.999794
gene-ECD_00766	2387.5	-0.163013	0.241865	-0.673985	0.500321	0.999794
gene-ECD_01441	222.778	-0.162804	0.177086	-0.91935	0.357913	0.999794
gene-ECD_03180	36.6916	-0.162558	0.326261	-0.498245	0.618311	0.999794
gene-ECD_00043	178.717	-0.162471	0.271793	-0.597777	0.549989	0.999794
gene-ECD_00918	1672.98	-0.162188	0.205466	-0.789366	0.429898	0.999794
gene-ECD_02245	2011.16	-0.16149	0.140668	-1.14802	0.250959	0.999794
gene-ECD_04271	1183.92	-0.161137	0.177744	-0.906572	0.364633	0.999794
gene-ECD_03677	6701.1	-0.161123	0.211102	-0.763248	0.445316	0.999794
gene-ECD_03291	5818.84	-0.160887	0.163375	-0.98477	0.324737	0.999794
gene-ECD_01662	976.102	-0.160853	0.166898	-0.963779	0.335157	0.999794
gene-ECD_t00043	45.4336	-0.160554	0.358117	-0.448329	0.653916	0.999794
gene-ECD_02888	2541.81	-0.160453	0.280338	-0.572357	0.56708	0.999794
gene-ECD_04111	5017.2	-0.160439	0.181123	-0.885802	0.375724	0.999794
gene-ECD_02933	93.3536	-0.160051	0.230455	-0.694499	0.487369	0.999794
gene-ECD_00513	4.07677	-0.159854	0.847055	-0.188717	0.850315	NA
gene-ECD_00589	186.13	-0.159704	0.226482	-0.705149	0.480717	0.999794
gene-ECD_02111	317.404	-0.159469	0.174937	-0.911578	0.361991	0.999794
gene-ECD_00476	1582.21	-0.159441	0.14552	-1.09566	0.273226	0.999794
gene-ECD_02044	5372.06	-0.159235	0.147408	-1.08024	0.280037	0.999794
gene-ECD_00007	259.515	-0.159167	0.16685	-0.95395	0.340109	0.999794
gene-ECD_00058	9638.65	-0.159097	0.136838	-1.16267	0.244965	0.999794
gene-ECD_00010	845.818	-0.158859	0.192893	-0.823561	0.410189	0.999794
gene-ECD_00536	2933.27	-0.158858	0.484638	-0.327786	0.743073	0.999794
gene-ECD_01818	1299.67	-0.158693	0.191262	-0.829715	0.4067	0.999794
gene-ECD_n04382	89.1606	-0.158632	0.252781	-0.627546	0.530301	0.999794
gene-ECD_01859	110.665	-0.158576	0.23019	-0.68889	0.490893	0.999794
gene-ECD_02296	50.9252	-0.158532	0.325135	-0.487589	0.625841	0.999794
gene-ECD_02525	62.6698	-0.158515	0.294786	-0.537731	0.590763	0.999794
gene-ECD_01444	58.7034	-0.158444	0.330903	-0.478822	0.632065	0.999794
gene-ECD_04016	1157.1	-0.158197	0.167844	-0.942524	0.345924	0.999794
gene-ECD_02085	865.337	-0.158045	0.184666	-0.855843	0.392085	0.999794
gene-ECD_00416	1419.79	-0.158021	0.218311	-0.723835	0.469167	0.999794
gene-ECD_00674	1403.9	-0.157967	0.221389	-0.713525	0.475521	0.999794
gene-ECD_02891	2453.75	-0.157643	0.166366	-0.947568	0.34335	0.999794
gene-ECD_02664	880.086	-0.157507	0.177058	-0.889579	0.373692	0.999794
gene-ECD_01775	499.625	-0.157292	0.252584	-0.622733	0.53346	0.999794
gene-ECD_04059	648.044	-0.157135	0.195885	-0.802181	0.422448	0.999794
gene-ECD_02878	172.616	-0.157119	0.322254	-0.487562	0.62586	0.999794
gene-ECD_01177	429.861	-0.157002	0.278999	-0.562733	0.573617	0.999794
gene-ECD_00192	435.263	-0.156609	0.241511	-0.648453	0.516692	0.999794
gene-ECD_00610	2600.34	-0.156601	0.14563	-1.07534	0.282225	0.999794
gene-ECD_01807	62.0897	-0.156584	0.332659	-0.470706	0.637851	0.999794
gene-ECD_03756	5984.29	-0.156391	0.252996	-0.618154	0.536474	0.999794
gene-ECD_01705	20.3724	-0.156212	0.42183	-0.370319	0.711145	0.999794
gene-ECD_01774	294.871	-0.156202	0.246176	-0.634513	0.525746	0.999794
gene-ECD_04252	747.77	-0.155418	0.345296	-0.450102	0.652637	0.999794
gene-ECD_00772	271.336	-0.155303	0.188446	-0.824124	0.409869	0.999794
gene-ECD_01239	9.22502	-0.155142	0.583186	-0.266025	0.79022	NA
gene-ECD_03092	1264.91	-0.154943	0.174909	-0.885847	0.3757	0.999794
gene-ECD_01559	660.43	-0.154829	0.142002	-1.09033	0.275569	0.999794
gene-ECD_02099	99.2965	-0.154667	0.257227	-0.601285	0.54765	0.999794
gene-ECD_01220	2080.63	-0.154573	0.201456	-0.767282	0.442914	0.999794
gene-ECD_02622	417.539	-0.154157	0.174214	-0.884869	0.376227	0.999794
gene-ECD_04033	1631.86	-0.154091	0.260956	-0.590485	0.554866	0.999794
gene-ECD_02490	1199.24	-0.154041	0.168493	-0.914229	0.360596	0.999794
gene-ECD_00897	15997.9	-0.153929	0.121582	-1.26605	0.205494	0.999794
gene-ECD_00898	768.69	-0.153804	0.237739	-0.646946	0.517667	0.999794
gene-ECD_00606	473.86	-0.153774	0.189416	-0.811834	0.416887	0.999794
gene-ECD_00218	1785	-0.153618	0.145233	-1.05773	0.290176	0.999794
gene-ECD_01657	731.855	-0.153614	0.145758	-1.05389	0.291932	0.999794
gene-ECD_02914	771.074	-0.153501	0.375441	-0.408856	0.682645	0.999794
gene-ECD_02376	71.367	-0.153176	0.328338	-0.466521	0.640843	0.999794
gene-ECD_03472	1178.9	-0.152097	0.271191	-0.560849	0.574901	0.999794
gene-ECD_02369	7466.8	-0.151944	0.152395	-0.997039	0.318746	0.999794
gene-ECD_03248	1273.89	-0.151483	0.24908	-0.608171	0.543074	0.999794
gene-ECD_02339	210.901	-0.151479	0.29855	-0.507383	0.611886	0.999794
gene-ECD_03272	110.056	-0.151398	0.25678	-0.589602	0.555457	0.999794
gene-ECD_01217	18108.3	-0.151277	0.178193	-0.848954	0.395907	0.999794
gene-ECD_00011	48.7436	-0.151	0.358188	-0.421567	0.673341	0.999794
gene-ECD_00637	6305.35	-0.150926	0.167894	-0.898933	0.368689	0.999794
gene-ECD_02969	541.144	-0.150899	0.285523	-0.5285	0.597152	0.999794
gene-ECD_00473	147.526	-0.150852	0.309769	-0.486982	0.626271	0.999794
gene-ECD_03015	516.327	-0.15084	0.205333	-0.734611	0.462577	0.999794
gene-ECD_01829	1137.18	-0.150814	0.229109	-0.658265	0.510368	0.999794
gene-ECD_04261	137.001	-0.150786	0.208121	-0.724515	0.468749	0.999794
gene-ECD_02292	763.707	-0.15063	0.228133	-0.66027	0.509081	0.999794
gene-ECD_03182	62.7843	-0.150597	0.288778	-0.521499	0.60202	0.999794
gene-ECD_02713	66.8317	-0.1504	0.274974	-0.546959	0.584407	0.999794
gene-ECD_02754	230.223	-0.150344	0.191521	-0.784999	0.432454	0.999794
gene-ECD_04224	167.561	-0.149889	0.216345	-0.692825	0.488419	0.999794
gene-ECD_01678	569.865	-0.149847	0.197052	-0.760443	0.44699	0.999794
gene-ECD_03978	56.1568	-0.149729	0.28612	-0.523308	0.60076	0.999794
gene-ECD_03315	278.302	-0.149467	0.195096	-0.766123	0.443603	0.999794
gene-ECD_02289	4902.42	-0.149437	0.175789	-0.850092	0.395274	0.999794
gene-ECD_01442	87.5879	-0.14943	0.238946	-0.625371	0.531728	0.999794
gene-ECD_01778	1035.07	-0.149128	0.157498	-0.946853	0.343714	0.999794
gene-ECD_02316	44350.3	-0.1491	0.149274	-0.998831	0.317877	0.999794
gene-ECD_02512	165.202	-0.148902	0.372778	-0.399439	0.689569	0.999794
gene-ECD_03012	637.794	-0.148856	0.257439	-0.578219	0.563117	0.999794
gene-ECD_01436	311.132	-0.148744	0.214567	-0.69323	0.488165	0.999794
gene-ECD_02756	61264.2	-0.148712	0.115858	-1.28357	0.199292	0.999794
gene-ECD_01058	944.877	-0.148561	0.179438	-0.827924	0.407713	0.999794
gene-ECD_01692	6375.56	-0.148531	0.164366	-0.903664	0.366174	0.999794
gene-ECD_03181	27.3606	-0.148303	0.346089	-0.428511	0.668279	0.999794
gene-ECD_04080	3017.16	-0.14827	0.256641	-0.577734	0.563444	0.999794
gene-ECD_04079	1655.85	-0.148131	0.220403	-0.672091	0.501526	0.999794
gene-ECD_00248	161.16	-0.147995	0.207895	-0.711871	0.476545	0.999794
gene-ECD_00675	679.216	-0.147783	0.302756	-0.488126	0.625461	0.999794
gene-ECD_00792	513.981	-0.147755	0.1899	-0.778067	0.436529	0.999794
gene-ECD_00051	360.464	-0.147587	0.151066	-0.976971	0.328584	0.999794
gene-ECD_00133	3706.32	-0.147457	0.173031	-0.852199	0.394104	0.999794
gene-ECD_00193	5322.7	-0.147414	0.162852	-0.905201	0.365359	0.999794
gene-ECD_00242	234.725	-0.14741	0.292786	-0.503475	0.61463	0.999794
gene-ECD_01710	1244.56	-0.147394	0.166518	-0.885154	0.376074	0.999794
gene-ECD_01830	563.083	-0.146935	0.231887	-0.633648	0.52631	0.999794
gene-ECD_02837	73.5163	-0.146399	0.28383	-0.515797	0.605996	0.999794
gene-ECD_00626	4587.02	-0.146355	0.124605	-1.17455	0.240175	0.999794
gene-ECD_01823	7820.9	-0.146157	0.188969	-0.773448	0.439258	0.999794
gene-ECD_01362	39.1083	-0.146065	0.329719	-0.443	0.657766	0.999794
gene-ECD_03370	576.427	-0.145903	0.27074	-0.538903	0.589953	0.999794
gene-ECD_01386	264.913	-0.145815	0.209751	-0.695184	0.48694	0.999794
gene-ECD_10006	58.6531	-0.145681	0.311671	-0.467419	0.6402	0.999794
gene-ECD_03232	54.6044	-0.145603	0.266216	-0.546935	0.584424	0.999794
gene-ECD_01690	5.12404	-0.145561	0.876762	-0.166022	0.86814	NA
gene-ECD_00406	284.982	-0.14544	0.221497	-0.656624	0.511423	0.999794
gene-ECD_01785	201.392	-0.145222	0.238129	-0.609848	0.541963	0.999794
gene-ECD_01365	88.4994	-0.144799	0.276606	-0.523485	0.600637	0.999794
gene-ECD_03445	1714.88	-0.144291	0.15589	-0.925594	0.354657	0.999794
gene-ECD_01379	1093.42	-0.144216	0.416193	-0.346513	0.728957	0.999794
gene-ECD_01191	176.9	-0.144198	0.263879	-0.546456	0.584753	0.999794
gene-ECD_02621	22.4319	-0.143814	0.381614	-0.376857	0.70628	0.999794
gene-ECD_00859	107.063	-0.143467	0.236932	-0.605519	0.544834	0.999794
gene-ECD_00409	828.125	-0.143443	0.171107	-0.838325	0.401848	0.999794
gene-ECD_01952	83.0763	-0.14333	0.237139	-0.604411	0.54557	0.999794
gene-ECD_00087	6624.22	-0.143173	0.145166	-0.986271	0.324	0.999794
gene-ECD_00336	684.391	-0.143065	0.231755	-0.617313	0.537028	0.999794
gene-ECD_02738	3397.71	-0.142691	0.175718	-0.812042	0.416768	0.999794
gene-ECD_00057	7952.09	-0.142579	0.189924	-0.750717	0.452823	0.999794
gene-ECD_01080	15950.8	-0.142036	0.21182	-0.670552	0.502506	0.999794
gene-ECD_00939	78.4073	-0.142027	0.274728	-0.516975	0.605174	0.999794
gene-ECD_02405	1605.45	-0.14192	0.157054	-0.903642	0.366185	0.999794
gene-ECD_00180	1356.81	-0.141856	0.21802	-0.650656	0.515269	0.999794
gene-ECD_01176	685.041	-0.141817	0.18082	-0.7843	0.432864	0.999794
gene-ECD_00182	3990.93	-0.141639	0.222693	-0.636026	0.524759	0.999794
gene-ECD_01342	5.24019	-0.141483	0.770845	-0.183543	0.854372	NA
gene-ECD_01123	406.339	-0.141441	0.229329	-0.616759	0.537394	0.999794
gene-ECD_00969	549.183	-0.141437	0.246037	-0.57486	0.565386	0.999794
gene-ECD_02180	8685.26	-0.141379	0.174737	-0.809096	0.41846	0.999794
gene-ECD_00115	79729	-0.141377	0.162257	-0.871311	0.383584	0.999794
gene-ECD_03702	403.442	-0.141337	0.201473	-0.701516	0.482981	0.999794
gene-ECD_00685	41358.7	-0.141055	0.262338	-0.537686	0.590794	0.999794
gene-ECD_02081	739.883	-0.140445	0.198272	-0.708347	0.47873	0.999794
gene-ECD_03870	116.126	-0.140326	0.208056	-0.674465	0.500016	0.999794
gene-ECD_01378	268.977	-0.140154	0.217143	-0.645446	0.518638	0.999794
gene-ECD_02300	441.705	-0.140021	0.223177	-0.627399	0.530398	0.999794
gene-ECD_00819	56.1406	-0.139921	0.258048	-0.54223	0.58766	0.999794
gene-ECD_01153	2873.84	-0.139661	0.186966	-0.746988	0.455071	0.999794
gene-ECD_03989	5291.3	-0.139337	0.42098	-0.330982	0.740658	0.999794
gene-ECD_02951	150.339	-0.139259	0.214125	-0.650359	0.51546	0.999794
gene-ECD_02941	446.133	-0.139222	0.278378	-0.500118	0.616992	0.999794
gene-ECD_00789	517.261	-0.139121	0.209929	-0.662707	0.507518	0.999794
gene-ECD_01975	213.81	-0.139085	0.186998	-0.743781	0.457009	0.999794
gene-ECD_02663	800.598	-0.138011	0.161955	-0.852157	0.394127	0.999794
gene-ECD_00278	108.094	-0.137829	0.203184	-0.678345	0.497553	0.999794
gene-ECD_02053	777.766	-0.137531	0.199896	-0.688012	0.491445	0.999794
gene-ECD_02193	924.588	-0.13745	0.179207	-0.766991	0.443087	0.999794
gene-ECD_00604	1012.71	-0.136898	0.233624	-0.585973	0.557894	0.999794
gene-ECD_02447	845.536	-0.136812	0.262013	-0.522158	0.60156	0.999794
gene-ECD_01098	385.763	-0.136558	0.206393	-0.661642	0.508201	0.999794
gene-ECD_00040	30.7043	-0.136523	0.322194	-0.42373	0.671763	0.999794
gene-ECD_01894	8681.65	-0.136255	0.122284	-1.11426	0.26517	0.999794
gene-ECD_01727	204.509	-0.135713	0.217844	-0.622984	0.533295	0.999794
gene-ECD_00642	321.498	-0.135691	0.247027	-0.549296	0.582802	0.999794
gene-ECD_00915	51962.2	-0.135565	0.239073	-0.567043	0.570685	0.999794
gene-ECD_04044	16840.9	-0.135491	0.170503	-0.794655	0.426814	0.999794
gene-ECD_01333	4.99073	-0.135238	0.841552	-0.160701	0.872329	NA
gene-ECD_03659	3805.1	-0.135208	0.170548	-0.792785	0.427903	0.999794
gene-ECD_00444	1899.05	-0.13484	0.17577	-0.76714	0.442999	0.999794
gene-ECD_03247	84.293	-0.134832	0.297385	-0.453392	0.650266	0.999794
gene-ECD_00417	50.1188	-0.134776	0.298958	-0.450819	0.65212	0.999794
gene-ECD_01166	3071.84	-0.134641	0.145687	-0.924177	0.355394	0.999794
gene-ECD_00163	694.761	-0.134529	0.186126	-0.722784	0.469813	0.999794
gene-ECD_02785	845.973	-0.134456	0.230673	-0.582885	0.559971	0.999794
gene-ECD_02954	339.259	-0.13388	0.174905	-0.765445	0.444007	0.999794
gene-ECD_00219	713.751	-0.133873	0.233356	-0.573683	0.566182	0.999794
gene-ECD_03408	4.97632	-0.133769	0.774015	-0.172824	0.86279	NA
gene-ECD_00405	1238.19	-0.133745	0.262779	-0.508965	0.610777	0.999794
gene-ECD_02854	74.1835	-0.133731	0.239446	-0.558502	0.576501	0.999794
gene-ECD_00258	4.52363	-0.133617	0.757635	-0.176361	0.860011	NA
gene-ECD_03789	56.5423	-0.133433	0.290785	-0.458871	0.646327	0.999794
gene-ECD_01599	441.986	-0.133307	0.256374	-0.51997	0.603084	0.999794
gene-ECD_00097	27727	-0.133227	0.159871	-0.833338	0.404654	0.999794
gene-ECD_00350	777.315	-0.133108	0.218415	-0.609428	0.542241	0.999794
gene-ECD_00415	827.15	-0.132637	0.172311	-0.769754	0.441446	0.999794
gene-ECD_01919	6167.24	-0.132612	0.131206	-1.01071	0.312153	0.999794
gene-ECD_03066	3057.59	-0.132504	0.2447	-0.541497	0.588165	0.999794
gene-ECD_01904	48.0737	-0.132432	0.289134	-0.458029	0.646932	0.999794
gene-ECD_01202	387.651	-0.132349	0.164957	-0.802325	0.422365	0.999794
gene-ECD_03463	411.107	-0.132298	0.164298	-0.805234	0.420685	0.999794
gene-ECD_02707	185.63	-0.132177	0.262392	-0.503738	0.614445	0.999794
gene-ECD_02401	1530.34	-0.13208	0.276095	-0.478385	0.632376	0.999794
gene-ECD_02988	8.84741	-0.131954	0.540867	-0.243968	0.807256	NA
gene-ECD_03189	545.671	-0.131749	0.18613	-0.707834	0.479049	0.999794
gene-ECD_00141	157.492	-0.131742	0.229488	-0.574069	0.565921	0.999794
gene-ECD_02252	545.971	-0.130946	0.276043	-0.47437	0.635236	0.999794
gene-ECD_01634	1085.35	-0.130898	0.163223	-0.801962	0.422575	0.999794
gene-ECD_03241	4141.72	-0.13082	0.177221	-0.738172	0.46041	0.999794
gene-ECD_00574	73820.2	-0.13069	0.119923	-1.08978	0.27581	0.999794
gene-ECD_01984	665.627	-0.130683	0.142822	-0.915007	0.360188	0.999794
gene-ECD_00194	867.484	-0.130649	0.217132	-0.601704	0.547371	0.999794
gene-ECD_00692	77320.5	-0.130646	0.215419	-0.606476	0.544199	0.999794
gene-ECD_03055	195.917	-0.130499	0.264519	-0.493347	0.621768	0.999794
gene-ECD_00239	2184.89	-0.13031	0.138123	-0.943441	0.345455	0.999794
gene-ECD_01587	1799.57	-0.129944	0.194732	-0.667295	0.504584	0.999794
gene-ECD_02712	54.9767	-0.129679	0.293933	-0.441185	0.659079	0.999794
gene-ECD_02404	3739.77	-0.129246	0.139429	-0.926967	0.353944	0.999794
gene-ECD_00573	566.884	-0.129243	0.219489	-0.588836	0.555972	0.999794
gene-ECD_00434	1045.99	-0.129049	0.209376	-0.616349	0.537664	0.999794
gene-ECD_02958	752.438	-0.12892	0.238807	-0.53985	0.589301	0.999794
gene-ECD_03070	3309.85	-0.12888	0.161193	-0.799538	0.423978	0.999794
gene-ECD_00200	710.79	-0.128816	0.200293	-0.643134	0.520137	0.999794
gene-ECD_01099	907.093	-0.128736	0.209078	-0.615735	0.53807	0.999794
gene-ECD_02581	480.613	-0.128368	0.20705	-0.619987	0.535266	0.999794
gene-ECD_02031	1358.86	-0.127975	0.164401	-0.778436	0.436312	0.999794
gene-ECD_01654	369.688	-0.127935	0.22296	-0.573801	0.566102	0.999794
gene-ECD_03095	864.112	-0.127904	0.161109	-0.793896	0.427256	0.999794
gene-ECD_01834	1314.96	-0.127623	0.206435	-0.618223	0.536429	0.999794
gene-ECD_02043	11782.5	-0.127555	0.181317	-0.703491	0.48175	0.999794
gene-ECD_03465	2183.08	-0.127543	0.175994	-0.724698	0.468637	0.999794
gene-ECD_00686	31772	-0.127493	0.15053	-0.846958	0.397018	0.999794
gene-ECD_00240	2299.66	-0.127177	0.182235	-0.697873	0.485257	0.999794
gene-ECD_03461	313.708	-0.127136	0.321462	-0.395493	0.692479	0.999794
gene-ECD_01783	344.738	-0.127011	0.179332	-0.708248	0.478791	0.999794
gene-ECD_00622	393.348	-0.12677	0.472436	-0.268333	0.788443	0.999794
gene-ECD_00088	2086.93	-0.126716	0.143819	-0.881077	0.378276	0.999794
gene-ECD_03242	2422.99	-0.126678	0.202224	-0.626422	0.531038	0.999794
gene-ECD_02625	13494.1	-0.126541	0.189354	-0.668278	0.503956	0.999794
gene-ECD_02723	4164.05	-0.126448	0.221958	-0.569694	0.568885	0.999794
gene-ECD_01221	1886.61	-0.126059	0.228918	-0.550674	0.581857	0.999794
gene-ECD_10021	1369.17	-0.125939	0.265107	-0.47505	0.634751	0.999794
gene-ECD_00062	1006.29	-0.125889	0.204064	-0.616911	0.537294	0.999794
gene-ECD_04148	2619.07	-0.125818	0.154719	-0.813199	0.416104	0.999794
gene-ECD_01271	977.581	-0.125755	0.154668	-0.813063	0.416182	0.999794
gene-ECD_02907	15789.6	-0.12565	0.161767	-0.776736	0.437315	0.999794
gene-ECD_01243	8.82255	-0.125598	0.679171	-0.184929	0.853285	NA
gene-ECD_01686	5040.82	-0.125334	0.227117	-0.551846	0.581054	0.999794
gene-ECD_03342	1673.28	-0.12529	0.18339	-0.683187	0.494489	0.999794
gene-ECD_00641	2277.58	-0.125149	0.212755	-0.588232	0.556376	0.999794
gene-ECD_01972	363.745	-0.125099	0.227091	-0.550877	0.581718	0.999794
gene-ECD_01641	65.4817	-0.124987	0.263197	-0.474881	0.634872	0.999794
gene-ECD_02955	52.5731	-0.124879	0.307469	-0.40615	0.684633	0.999794
gene-ECD_00746	7266.18	-0.124838	0.12982	-0.961626	0.336237	0.999794
gene-ECD_00288	59.5647	-0.12444	0.26954	-0.461675	0.644314	0.999794
gene-ECD_00587	15.8527	-0.124405	0.473314	-0.262838	0.792675	0.999794
gene-ECD_00435	13737.3	-0.124231	0.216664	-0.573378	0.566389	0.999794
gene-ECD_01549	92.6683	-0.124066	0.249095	-0.498068	0.618436	0.999794
gene-ECD_02910	4699.59	-0.123982	0.163575	-0.757954	0.448479	0.999794
gene-ECD_04036	1181.7	-0.12389	0.209624	-0.591011	0.554513	0.999794
gene-ECD_02188	729.487	-0.123723	0.274339	-0.450986	0.652	0.999794
gene-ECD_01865	911.847	-0.123583	0.254774	-0.48507	0.627627	0.999794
gene-ECD_03752	4592.76	-0.123537	0.160044	-0.771897	0.440176	0.999794
gene-ECD_03873	407.686	-0.123187	0.194106	-0.634637	0.525665	0.999794
gene-ECD_00706	166.747	-0.122754	0.244263	-0.50255	0.615281	0.999794
gene-ECD_02669	2810.13	-0.122751	0.173963	-0.705617	0.480427	0.999794
gene-ECD_02487	29.8319	-0.122741	0.431156	-0.284678	0.775891	0.999794
gene-ECD_03036	9841.68	-0.122559	0.252569	-0.48525	0.627499	0.999794
gene-ECD_03114	4969.41	-0.122538	0.179347	-0.683245	0.494452	0.999794
gene-ECD_02598	630.311	-0.122443	0.21922	-0.558539	0.576476	0.999794
gene-ECD_02144	5.70681	-0.122406	0.79884	-0.15323	0.878217	NA
gene-ECD_01959	39.4575	-0.122398	0.37539	-0.326055	0.744383	0.999794
gene-ECD_02091	25.186	-0.122243	0.361149	-0.338484	0.734998	0.999794
gene-ECD_03150	5744.64	-0.122221	0.182454	-0.669875	0.502937	0.999794
gene-ECD_02052	80.5574	-0.122184	0.271483	-0.450062	0.652666	0.999794
gene-ECD_02727	2700.34	-0.1221	0.1445	-0.844978	0.398123	0.999794
gene-ECD_00231	437.373	-0.121857	0.267062	-0.456286	0.648185	0.999794
gene-ECD_01908	44.7438	-0.12153	0.315959	-0.38464	0.700504	0.999794
gene-ECD_04006	2035.77	-0.121389	0.143224	-0.847544	0.396692	0.999794
gene-ECD_00446	197.618	-0.120971	0.2136	-0.566343	0.571161	0.999794
gene-ECD_01387	616.025	-0.120813	0.181705	-0.664884	0.506125	0.999794
gene-ECD_02725	1894.03	-0.120463	0.169464	-0.710848	0.477179	0.999794
gene-ECD_01276	735.831	-0.12036	0.23638	-0.509181	0.610626	0.999794
gene-ECD_02398	57.8223	-0.120312	0.263824	-0.456033	0.648366	0.999794
gene-ECD_01622	450.788	-0.120218	0.235311	-0.510892	0.609427	0.999794
gene-ECD_01472	48.426	-0.120083	0.295204	-0.406778	0.684171	0.999794
gene-ECD_01636	3448.22	-0.120013	0.245776	-0.488303	0.625335	0.999794
gene-ECD_00489	4.65195	-0.119797	0.784607	-0.152684	0.878647	NA
gene-ECD_02406	6086.86	-0.119623	0.162363	-0.736759	0.461269	0.999794
gene-ECD_03731	1930.34	-0.119572	0.190078	-0.629064	0.529307	0.999794
gene-ECD_00625	1636.85	-0.119554	0.193425	-0.61809	0.536516	0.999794
gene-ECD_03921	652.414	-0.119481	0.237134	-0.503856	0.614363	0.999794
gene-ECD_02221	8110.15	-0.119408	0.402734	-0.296494	0.766853	0.999794
gene-ECD_03317	1215.29	-0.119248	0.189061	-0.630737	0.528213	0.999794
gene-ECD_00689	272.88	-0.11918	0.26886	-0.443279	0.657564	0.999794
gene-ECD_04122	217.995	-0.119172	0.195689	-0.608988	0.542532	0.999794
gene-ECD_02133	370.177	-0.11899	0.203761	-0.58397	0.559241	0.999794
gene-ECD_02676	2080.98	-0.118961	0.252966	-0.470266	0.638165	0.999794
gene-ECD_03132	2158.88	-0.118808	0.235674	-0.504119	0.614178	0.999794
gene-ECD_01550	109.342	-0.118734	0.21512	-0.551945	0.580986	0.999794
gene-ECD_00499	7.29336	-0.118432	0.625636	-0.189298	0.849859	NA
gene-ECD_01852	126.612	-0.118337	0.196502	-0.602217	0.54703	0.999794
gene-ECD_02921	219.687	-0.118248	0.187177	-0.631743	0.527555	0.999794
gene-ECD_02114	1339.2	-0.118184	0.18168	-0.650506	0.515365	0.999794
gene-ECD_00376	51.1686	-0.117936	0.304511	-0.387295	0.698538	0.999794
gene-ECD_02299	419.28	-0.117806	0.249676	-0.471834	0.637045	0.999794
gene-ECD_01392	190.94	-0.117705	0.194616	-0.604804	0.545309	0.999794
gene-ECD_04257	2637.91	-0.117702	0.260116	-0.452497	0.650911	0.999794
gene-ECD_02191	645.672	-0.117601	0.211532	-0.555947	0.578247	0.999794
gene-ECD_01190	7649.1	-0.117318	0.210183	-0.558171	0.576728	0.999794
gene-ECD_01114	1348.01	-0.11715	0.229662	-0.510097	0.609984	0.999794
gene-ECD_00129	1091.49	-0.117031	0.225911	-0.518042	0.604429	0.999794
gene-ECD_t00058	53.1564	-0.116977	0.346667	-0.337434	0.73579	0.999794
gene-ECD_01845	728.353	-0.116977	0.21009	-0.556794	0.577668	0.999794
gene-ECD_02442	433.634	-0.116957	0.182257	-0.641713	0.521059	0.999794
gene-ECD_02628	493.476	-0.116811	0.173871	-0.671824	0.501696	0.999794
gene-ECD_01043	1131.77	-0.116695	0.15258	-0.764812	0.444384	0.999794
gene-ECD_00073	473.804	-0.116549	0.151574	-0.768927	0.441937	0.999794
gene-ECD_00430	2778.51	-0.116352	0.147396	-0.789383	0.429888	0.999794
gene-ECD_00472	313.598	-0.11623	0.345213	-0.336692	0.736349	0.999794
gene-ECD_00357	3299.82	-0.116132	0.187213	-0.620321	0.535046	0.999794
gene-ECD_00165	4410.92	-0.116007	0.197841	-0.586366	0.55763	0.999794
gene-ECD_03948	166.227	-0.115917	0.219568	-0.527932	0.597546	0.999794
gene-ECD_02160	4500.24	-0.115899	0.19152	-0.605154	0.545077	0.999794
gene-ECD_02446	995.121	-0.115691	0.23747	-0.487182	0.626129	0.999794
gene-ECD_02314	18203.9	-0.115541	0.26041	-0.44369	0.657267	0.999794
gene-ECD_00268	3394.9	-0.115054	0.349703	-0.329005	0.742152	0.999794
gene-ECD_02750	118.378	-0.115047	0.263277	-0.43698	0.662126	0.999794
gene-ECD_00055	3191.81	-0.114884	0.202492	-0.567349	0.570477	0.999794
gene-ECD_10037	4.31237	-0.1148	0.805041	-0.142602	0.886605	NA
gene-ECD_00361	795.954	-0.114735	0.174383	-0.657947	0.510572	0.999794
gene-ECD_01232	7.01239	-0.114648	0.62964	-0.182086	0.855516	NA
gene-ECD_03477	5841.41	-0.114533	0.206798	-0.553839	0.579689	0.999794
gene-ECD_01086	4005.76	-0.114477	0.157545	-0.726632	0.467452	0.999794
gene-ECD_02385	659.444	-0.114473	0.155725	-0.735099	0.462279	0.999794
gene-ECD_00894	5944.86	-0.114443	0.181692	-0.629874	0.528777	0.999794
gene-ECD_01188	327.022	-0.114295	0.391068	-0.292265	0.770084	0.999794
gene-ECD_02121	321.324	-0.114295	0.161299	-0.708589	0.47858	0.999794
gene-ECD_02670	2982.92	-0.114191	0.135009	-0.845799	0.397665	0.999794
gene-ECD_04045	1776.1	-0.114173	0.217486	-0.524968	0.599606	0.999794
gene-ECD_00594	522.309	-0.11414	0.185896	-0.614	0.539215	0.999794
gene-ECD_00195	1024.26	-0.114116	0.150891	-0.756282	0.44948	0.999794
gene-ECD_02687	612.702	-0.114083	0.184784	-0.617384	0.536981	0.999794
gene-ECD_01801	4758.16	-0.113844	0.22093	-0.515294	0.606348	0.999794
gene-ECD_03963	199.277	-0.113833	0.289314	-0.393458	0.693981	0.999794
gene-ECD_00216	462.906	-0.113794	0.229986	-0.494788	0.620749	0.999794
gene-ECD_t00081	113.663	-0.113748	0.314416	-0.361777	0.717519	0.999794
gene-ECD_00312	232.627	-0.113711	0.20519	-0.554175	0.579459	0.999794
gene-ECD_02504	1302.57	-0.113635	0.171319	-0.663296	0.507141	0.999794
gene-ECD_03684	382.763	-0.113576	0.158397	-0.717033	0.473354	0.999794
gene-ECD_04259	11271.4	-0.113556	0.179113	-0.63399	0.526087	0.999794
gene-ECD_00649	110.797	-0.113486	0.227731	-0.498333	0.618249	0.999794
gene-ECD_04357	2.38433	-0.11343	1.03062	-0.11006	0.912362	NA
gene-ECD_01758	303.414	-0.113298	0.240107	-0.471867	0.637022	0.999794
gene-ECD_n04375	10.3091	-0.113259	0.616049	-0.183847	0.854133	NA
gene-ECD_01251	2572.87	-0.113189	0.151012	-0.749532	0.453536	0.999794
gene-ECD_00845	206.915	-0.113136	0.231949	-0.487763	0.625718	0.999794
gene-ECD_00099	9458.45	-0.112934	0.22514	-0.501616	0.615938	0.999794
gene-ECD_00116	359.786	-0.112921	0.221987	-0.508681	0.610976	0.999794
gene-ECD_00226	534.8	-0.112904	0.168734	-0.669127	0.503414	0.999794
gene-ECD_02417	1187.71	-0.11283	0.170728	-0.660876	0.508692	0.999794
gene-ECD_02551	412.71	-0.112764	0.156009	-0.722801	0.469802	0.999794
gene-ECD_00421	2017.35	-0.112723	0.172047	-0.655186	0.512348	0.999794
gene-ECD_01965	61.8665	-0.112603	0.290108	-0.38814	0.697912	0.999794
gene-ECD_03469	1160.94	-0.112471	0.13819	-0.813887	0.415709	0.999794
gene-ECD_03387	186.563	-0.112344	0.310248	-0.362112	0.717268	0.999794
gene-ECD_01732	3554.29	-0.11209	0.217508	-0.515338	0.606317	0.999794
gene-ECD_04253	1094.5	-0.111362	0.210141	-0.52994	0.596154	0.999794
gene-ECD_00183	3546.2	-0.111161	0.183744	-0.604975	0.545195	0.999794
gene-ECD_03974	21.1422	-0.111015	0.559988	-0.198246	0.842853	0.999794
gene-ECD_02948	26.9509	-0.111009	0.356902	-0.311036	0.755773	0.999794
gene-ECD_03679	3140.15	-0.11099	0.170443	-0.651184	0.514928	0.999794
gene-ECD_03478	1942.73	-0.110944	0.266742	-0.415923	0.677466	0.999794
gene-ECD_04072	223.712	-0.110712	0.226092	-0.489678	0.624362	0.999794
gene-ECD_02118	1402.21	-0.110312	0.162339	-0.679521	0.496808	0.999794
gene-ECD_00984	507.469	-0.110024	0.199822	-0.550609	0.581902	0.999794
gene-ECD_01576	99.57	-0.109981	0.229273	-0.479697	0.631443	0.999794
gene-ECD_03200	8588.24	-0.109574	0.163046	-0.672047	0.501554	0.999794
gene-ECD_02684	933.767	-0.109436	0.158139	-0.692022	0.488924	0.999794
gene-ECD_03672	384.259	-0.109173	0.208535	-0.523524	0.600609	0.999794
gene-ECD_02119	357.835	-0.108926	0.194801	-0.559167	0.576048	0.999794
gene-ECD_01810	2235.52	-0.108774	0.256586	-0.423929	0.671618	0.999794
gene-ECD_00479	2276.01	-0.108723	0.157066	-0.692213	0.488804	0.999794
gene-ECD_00867	500.755	-0.108649	0.170511	-0.637198	0.523996	0.999794
gene-ECD_03049	540.422	-0.108599	0.348787	-0.311363	0.755525	0.999794
gene-ECD_02873	9825.28	-0.108051	0.220218	-0.490656	0.62367	0.999794
gene-ECD_02110	1712.2	-0.107874	0.23047	-0.468063	0.639739	0.999794
gene-ECD_02855	117.347	-0.107741	0.235012	-0.45845	0.646629	0.999794
gene-ECD_03627	312.931	-0.107731	0.181571	-0.59333	0.55296	0.999794
gene-ECD_01974	392.004	-0.107598	0.168017	-0.6404	0.521912	0.999794
gene-ECD_00781	41171	-0.107456	0.171691	-0.625865	0.531403	0.999794
gene-ECD_04180	27.1882	-0.107252	0.362123	-0.296176	0.767095	0.999794
gene-ECD_00026	19.8676	-0.107222	0.418803	-0.256019	0.797936	0.999794
gene-ECD_01750	762.386	-0.107062	0.179468	-0.596554	0.550805	0.999794
gene-ECD_10020	104.581	-0.106936	0.209224	-0.511109	0.609275	0.999794
gene-ECD_04029	1157.62	-0.106849	0.167878	-0.636468	0.524472	0.999794
gene-ECD_02313	420.836	-0.106583	0.213836	-0.498432	0.61818	0.999794
gene-ECD_03361	123.167	-0.10648	0.244118	-0.436184	0.662703	0.999794
gene-ECD_00393	8728.29	-0.106135	0.192574	-0.551136	0.58154	0.999794
gene-ECD_03074	3244.29	-0.106057	0.250296	-0.423729	0.671764	0.999794
gene-ECD_01570	146.401	-0.105967	0.237957	-0.44532	0.656088	0.999794
gene-ECD_03496	965.844	-0.105902	0.15819	-0.669462	0.503201	0.999794
gene-ECD_01624	5087	-0.105836	0.139584	-0.758227	0.448315	0.999794
gene-ECD_02661	2971.1	-0.105494	0.173346	-0.608573	0.542808	0.999794
gene-ECD_00201	2115.7	-0.105448	0.178877	-0.589502	0.555525	0.999794
gene-ECD_00893	2612.28	-0.105439	0.154555	-0.682211	0.495106	0.999794
gene-ECD_04200	872.074	-0.104996	0.163306	-0.642942	0.520262	0.999794
gene-ECD_01910	10744.2	-0.104864	0.280261	-0.374165	0.708281	0.999794
gene-ECD_02944	712.688	-0.104602	0.148319	-0.705249	0.480655	0.999794
gene-ECD_02924	2417.77	-0.1045	0.141848	-0.736702	0.461304	0.999794
gene-ECD_00996	556.224	-0.104363	0.246447	-0.423469	0.671953	0.999794
gene-ECD_03642	2651.23	-0.103695	0.172467	-0.601246	0.547676	0.999794
gene-ECD_02474	1233.86	-0.103604	0.21619	-0.479226	0.631778	0.999794
gene-ECD_03945	38.262	-0.103571	0.302218	-0.342704	0.731821	0.999794
gene-ECD_02060	52.2275	-0.103471	0.312434	-0.331177	0.740511	0.999794
gene-ECD_01272	42.4862	-0.103349	0.294734	-0.350652	0.72585	0.999794
gene-ECD_00952	1447.56	-0.103331	0.200658	-0.514962	0.60658	0.999794
gene-ECD_00345	1288.63	-0.103164	0.180694	-0.570935	0.568044	0.999794
gene-ECD_01726	439.71	-0.103011	0.15142	-0.680301	0.496314	0.999794
gene-ECD_n04335	23.8881	-0.102988	0.369276	-0.278892	0.780327	0.999794
gene-ECD_00103	377.297	-0.102854	0.271163	-0.379306	0.704461	0.999794
gene-ECD_01838	997.596	-0.102843	0.155187	-0.662703	0.507521	0.999794
gene-ECD_01288	8.39792	-0.102725	0.60552	-0.169648	0.865287	NA
gene-ECD_00533	9233.03	-0.10258	0.313295	-0.327422	0.743349	0.999794
gene-ECD_02162	737.29	-0.102551	0.164445	-0.623614	0.532881	0.999794
gene-ECD_02471	373.737	-0.102464	0.181103	-0.565776	0.571546	0.999794
gene-ECD_01966	123.753	-0.102448	0.255175	-0.401482	0.688066	0.999794
gene-ECD_04258	5271.76	-0.10243	0.247651	-0.413605	0.679164	0.999794
gene-ECD_03313	2411.16	-0.102183	0.192399	-0.5311	0.59535	0.999794
gene-ECD_01816	1730.69	-0.102138	0.175496	-0.581997	0.560569	0.999794
gene-ECD_00788	438.588	-0.102077	0.180491	-0.565551	0.571699	0.999794
gene-ECD_03732	759.238	-0.101953	0.191185	-0.53327	0.593847	0.999794
gene-ECD_t00074	7.71418	-0.101723	0.719076	-0.141463	0.887504	NA
gene-ECD_02481	1204.86	-0.101695	0.341881	-0.297456	0.766118	0.999794
gene-ECD_03895	714.077	-0.101565	0.207399	-0.489712	0.624338	0.999794
gene-ECD_03854	937.807	-0.101381	0.207259	-0.489153	0.624733	0.999794
gene-ECD_01245	945.277	-0.101177	0.242972	-0.416416	0.677106	0.999794
gene-ECD_03559	44.1057	-0.10114	0.321691	-0.3144	0.753217	0.999794
gene-ECD_03459	4.9993	-0.100962	0.75327	-0.134032	0.893377	NA
gene-ECD_01263	1988.42	-0.100879	0.151121	-0.667538	0.504428	0.999794
gene-ECD_04263	596.295	-0.100849	0.176974	-0.569854	0.568777	0.999794
gene-ECD_00093	3222.69	-0.100779	0.139749	-0.721144	0.470821	0.999794
gene-ECD_02588	229.29	-0.100598	0.193161	-0.520802	0.602505	0.999794
gene-ECD_03059	813.112	-0.100387	0.168785	-0.594764	0.552002	0.999794
gene-ECD_03117	996.131	-0.100339	0.175896	-0.570444	0.568377	0.999794
gene-ECD_01639	94.2783	-0.0998865	0.256384	-0.389598	0.696834	0.999794
gene-ECD_02884	5785.82	-0.0996052	0.181353	-0.549233	0.582846	0.999794
gene-ECD_03129	118.593	-0.0995821	0.224797	-0.442986	0.657776	0.999794
gene-ECD_02441	1786.42	-0.099097	0.176276	-0.562169	0.574001	0.999794
gene-ECD_03321	4854.57	-0.0990178	0.198164	-0.499676	0.617303	0.999794
gene-ECD_01413	4.7525	-0.0989181	0.834279	-0.118567	0.905618	NA
gene-ECD_02244	4205.9	-0.098869	0.190078	-0.520151	0.602959	0.999794
gene-ECD_00968	86.9118	-0.0986532	0.311624	-0.316578	0.751564	0.999794
gene-ECD_04223	152.031	-0.0985472	0.23009	-0.428299	0.668434	0.999794
gene-ECD_02087	429.726	-0.0985354	0.206913	-0.476217	0.63392	0.999794
gene-ECD_00758	402.589	-0.0985271	0.311282	-0.31652	0.751608	0.999794
gene-ECD_03075	6399.18	-0.0983964	0.121987	-0.806616	0.419888	0.999794
gene-ECD_00865	1393.91	-0.098175	0.161384	-0.608331	0.542968	0.999794
gene-ECD_03284	7298.5	-0.0980722	0.159101	-0.616414	0.537621	0.999794
gene-ECD_00542	357.228	-0.0978835	0.25727	-0.38047	0.703597	0.999794
gene-ECD_00056	2262.29	-0.0977132	0.239918	-0.407278	0.683803	0.999794
gene-ECD_01045	3586.14	-0.0976647	0.169929	-0.574739	0.565468	0.999794
gene-ECD_01626	56057.4	-0.0976641	0.183603	-0.531931	0.594774	0.999794
gene-ECD_03058	1210.85	-0.0975999	0.17604	-0.554419	0.579292	0.999794
gene-ECD_03843	6840.32	-0.0973988	0.156413	-0.622703	0.533479	0.999794
gene-ECD_00337	215.85	-0.0973839	0.249797	-0.389852	0.696646	0.999794
gene-ECD_02659	322.533	-0.0973725	0.206681	-0.471125	0.637552	0.999794
gene-ECD_01551	25.3191	-0.0972649	0.410428	-0.236984	0.812669	0.999794
gene-ECD_02222	13708.8	-0.0967938	0.235572	-0.410888	0.681154	0.999794
gene-ECD_02297	13.6044	-0.0967502	0.536438	-0.180357	0.856872	NA
gene-ECD_00259	1.12585	-0.0967263	1.92122	-0.0503461	0.959847	NA
gene-ECD_04019	32.4084	-0.0965411	0.3551	-0.27187	0.785722	0.999794
gene-ECD_00609	1137.65	-0.0964131	0.28726	-0.33563	0.73715	0.999794
gene-ECD_00608	714.866	-0.0963687	0.272519	-0.353622	0.723622	0.999794
gene-ECD_03914	1178.01	-0.0962125	0.187816	-0.512269	0.608463	0.999794
gene-ECD_04207	99.3793	-0.096176	0.224775	-0.427877	0.668741	0.999794
gene-ECD_02304	618.808	-0.0960975	0.185698	-0.517494	0.604812	0.999794
gene-ECD_03386	1108.52	-0.0960815	0.172914	-0.555661	0.578443	0.999794
gene-ECD_03029	6958.23	-0.0960217	0.412482	-0.23279	0.815924	0.999794
gene-ECD_02757	49452.1	-0.0960184	0.142445	-0.674073	0.500265	0.999794
gene-ECD_01927	1591.75	-0.0959991	0.175245	-0.5478	0.583829	0.999794
gene-ECD_03240	9093.97	-0.095922	0.153163	-0.626273	0.531136	0.999794
gene-ECD_00742	189.364	-0.0957749	0.189475	-0.505475	0.613225	0.999794
gene-ECD_00691	535.861	-0.0956929	0.177885	-0.537949	0.590613	0.999794
gene-ECD_03715	170.462	-0.0956607	0.245447	-0.38974	0.696729	0.999794
gene-ECD_01111	39.6632	-0.0956298	0.339456	-0.281715	0.778162	0.999794
gene-ECD_03067	8189.67	-0.0955595	0.182731	-0.522952	0.601008	0.999794
gene-ECD_00028	136.885	-0.0953018	0.246327	-0.386891	0.698837	0.999794
gene-ECD_00092	6665.58	-0.0952813	0.156922	-0.607187	0.543727	0.999794
gene-ECD_04168	1481.71	-0.0950155	0.1938	-0.490277	0.623938	0.999794
gene-ECD_01558	408.949	-0.0948812	0.165088	-0.57473	0.565474	0.999794
gene-ECD_03915	5550.87	-0.0946375	0.182087	-0.519738	0.603246	0.999794
gene-ECD_03116	409.158	-0.094541	0.161357	-0.585912	0.557934	0.999794
gene-ECD_03054	2738.56	-0.0945356	0.168379	-0.561447	0.574493	0.999794
gene-ECD_01148	1.70362	-0.0943893	1.28639	-0.0733754	0.941507	NA
gene-ECD_01915	315.424	-0.0941182	0.20618	-0.456485	0.648041	0.999794
gene-ECD_04246	960.209	-0.0940692	0.13376	-0.703268	0.481889	0.999794
gene-ECD_n04343	532.58	-0.0940163	0.237912	-0.395173	0.692715	0.999794
gene-ECD_03292	286.91	-0.0937838	0.215087	-0.436028	0.662816	0.999794
gene-ECD_01675	2138.99	-0.0937405	0.180523	-0.519272	0.603571	0.999794
gene-ECD_04103	6905.77	-0.0936792	0.151083	-0.62005	0.535225	0.999794
gene-ECD_02918	97.664	-0.0934577	0.587217	-0.159154	0.873548	0.999794
gene-ECD_03912	1266.22	-0.0932772	0.234782	-0.397292	0.691152	0.999794
gene-ECD_03013	2306.61	-0.0932119	0.224754	-0.414729	0.67834	0.999794
gene-ECD_t00025	667.802	-0.0932011	0.178081	-0.523364	0.600721	0.999794
gene-ECD_01438	230.359	-0.0931897	0.288159	-0.323397	0.746395	0.999794
gene-ECD_03303	142.614	-0.0930628	0.229785	-0.404999	0.685478	0.999794
gene-ECD_00293	80.8916	-0.0928029	0.263938	-0.351609	0.725132	0.999794
gene-ECD_00132	3887.29	-0.0927978	0.143973	-0.64455	0.519219	0.999794
gene-ECD_02724	2692.94	-0.0927786	0.200991	-0.461605	0.644365	0.999794
gene-ECD_00948	133.968	-0.0925152	0.210356	-0.439802	0.66008	0.999794
gene-ECD_01799	172.077	-0.0924494	0.289227	-0.319643	0.749239	0.999794
gene-ECD_03998	98.7506	-0.0923744	0.235235	-0.392691	0.694548	0.999794
gene-ECD_10013	212.129	-0.0923324	0.174154	-0.530177	0.595989	0.999794
gene-ECD_04116	345.602	-0.0921353	0.187501	-0.491386	0.623153	0.999794
gene-ECD_00128	1043.55	-0.0920978	0.256434	-0.359149	0.719484	0.999794
gene-ECD_00590	187.626	-0.0920785	0.253103	-0.363799	0.716008	0.999794
gene-ECD_03739	1306.47	-0.091984	0.213697	-0.430441	0.666875	0.999794
gene-ECD_01646	15798.6	-0.0917281	0.289819	-0.316501	0.751622	0.999794
gene-ECD_02236	197.842	-0.0917052	0.2157	-0.425152	0.670726	0.999794
gene-ECD_03678	7880.63	-0.0915413	0.142792	-0.641081	0.52147	0.999794
gene-ECD_03094	3254.81	-0.0915406	0.183123	-0.499885	0.617156	0.999794
gene-ECD_03935	67.9514	-0.091539	0.316144	-0.289548	0.772162	0.999794
gene-ECD_02349	55.0839	-0.0913673	0.287939	-0.317315	0.751005	0.999794
gene-ECD_01196	1376.27	-0.0913611	0.206178	-0.443116	0.657682	0.999794
gene-ECD_01593	1845.22	-0.0909053	0.134646	-0.675144	0.499584	0.999794
gene-ECD_03210	2621.09	-0.0907551	0.1571	-0.577691	0.563473	0.999794
gene-ECD_02227	64.6935	-0.0904036	0.279888	-0.322999	0.746696	0.999794
gene-ECD_00309	877.532	-0.0903846	0.252584	-0.357839	0.720464	0.999794
gene-ECD_02237	694.054	-0.0903112	0.167998	-0.537575	0.590871	0.999794
gene-ECD_02489	770.237	-0.0901071	0.180605	-0.498919	0.617837	0.999794
gene-ECD_03546	341.35	-0.090014	0.186133	-0.4836	0.62867	0.999794
gene-ECD_00342	565.828	-0.0900095	0.148095	-0.607782	0.543332	0.999794
gene-ECD_03506	1007.72	-0.0899629	0.181086	-0.496796	0.619333	0.999794
gene-ECD_03089	6926.92	-0.0898978	0.184036	-0.488478	0.625211	0.999794
gene-ECD_00147	1386.1	-0.0894764	0.145997	-0.612865	0.539966	0.999794
gene-ECD_01178	3406.09	-0.0892501	0.173653	-0.513957	0.607282	0.999794
gene-ECD_03674	470.85	-0.0891659	0.159421	-0.559312	0.575949	0.999794
gene-ECD_00428	1249.07	-0.0891308	0.24069	-0.370314	0.711149	0.999794
gene-ECD_00413	16246.8	-0.0889182	0.244406	-0.363814	0.715997	0.999794
gene-ECD_03942	275.067	-0.0887265	0.171533	-0.517256	0.604977	0.999794
gene-ECD_01811	3821.67	-0.0885781	0.284775	-0.311046	0.755766	0.999794
gene-ECD_03381	485.552	-0.0885625	0.17974	-0.492725	0.622207	0.999794
gene-ECD_02262	218.964	-0.0884899	0.219354	-0.403411	0.686646	0.999794
gene-ECD_02885	2226.25	-0.0884509	0.198071	-0.446562	0.655192	0.999794
gene-ECD_03184	107.863	-0.0884318	0.223757	-0.395213	0.692686	0.999794
gene-ECD_00334	604.706	-0.0883082	0.196983	-0.448304	0.653934	0.999794
gene-ECD_01264	333.49	-0.0881778	0.219961	-0.400879	0.688509	0.999794
gene-ECD_04274	783.99	-0.0879994	0.186998	-0.470591	0.637933	0.999794
gene-ECD_02509	5708.04	-0.0878336	0.149159	-0.588861	0.555955	0.999794
gene-ECD_00765	407.83	-0.0877614	0.280516	-0.312857	0.754389	0.999794
gene-ECD_01109	124.072	-0.0875884	0.279519	-0.313354	0.754012	0.999794
gene-ECD_01756	680.59	-0.0875236	0.150105	-0.583084	0.559837	0.999794
gene-ECD_01126	2517.14	-0.0875123	0.141262	-0.619503	0.535585	0.999794
gene-ECD_00284	338.147	-0.0872258	0.281559	-0.309796	0.756716	0.999794
gene-ECD_03403	3468.87	-0.0871291	0.254898	-0.341819	0.732487	0.999794
gene-ECD_01031	3492.34	-0.0871033	0.227507	-0.38286	0.701824	0.999794
gene-ECD_00179	3499.67	-0.0870308	0.143766	-0.605363	0.544938	0.999794
gene-ECD_04005	1625.15	-0.0869838	0.18802	-0.462632	0.643628	0.999794
gene-ECD_00971	736.902	-0.086965	0.24345	-0.357219	0.720928	0.999794
gene-ECD_02379	264.523	-0.086547	0.227419	-0.380562	0.703528	0.999794
gene-ECD_02145	2334.12	-0.0865439	0.18214	-0.475151	0.63468	0.999794
gene-ECD_01039	166.111	-0.086509	0.268628	-0.32204	0.747422	0.999794
gene-ECD_03563	57.2374	-0.0865038	0.273734	-0.316014	0.751992	0.999794
gene-ECD_03599	262.927	-0.0860648	0.203755	-0.422394	0.672737	0.999794
gene-ECD_03877	16707.3	-0.0860082	0.233223	-0.36878	0.712291	0.999794
gene-ECD_03865	141.961	-0.085745	0.200826	-0.426962	0.669407	0.999794
gene-ECD_00148	2850.23	-0.0856579	0.144961	-0.590903	0.554585	0.999794
gene-ECD_02232	659.098	-0.0856245	0.191041	-0.4482	0.654009	0.999794
gene-ECD_01923	1351.12	-0.0853421	0.157202	-0.542881	0.587211	0.999794
gene-ECD_02400	4234.41	-0.0851213	0.313395	-0.271611	0.785921	0.999794
gene-ECD_02463	5538.88	-0.0851066	0.150947	-0.563819	0.572877	0.999794
gene-ECD_03581	104.332	-0.0849598	0.315946	-0.268906	0.788002	0.999794
gene-ECD_02449	1580.63	-0.0849029	0.201896	-0.420528	0.6741	0.999794
gene-ECD_00029	2408.67	-0.0848135	0.211463	-0.40108	0.688361	0.999794
gene-ECD_03891	13547.3	-0.0847365	0.127741	-0.663347	0.507108	0.999794
gene-ECD_00537	567.214	-0.0845668	0.303086	-0.279019	0.78023	0.999794
gene-ECD_00160	3569.9	-0.0844288	0.366866	-0.230136	0.817986	0.999794
gene-ECD_01505	14.2034	-0.084356	0.525129	-0.160639	0.872378	NA
gene-ECD_00771	258.819	-0.0842971	0.17103	-0.49288	0.622098	0.999794
gene-ECD_02483	838.841	-0.0841934	0.166116	-0.506834	0.612272	0.999794
gene-ECD_00175	14760.1	-0.0840758	0.168867	-0.497881	0.618568	0.999794
gene-ECD_02014	11.2416	-0.083991	0.534923	-0.157015	0.875233	NA
gene-ECD_01351	1413.48	-0.0838373	0.322857	-0.259673	0.795116	0.999794
gene-ECD_01926	1395.34	-0.083785	0.154931	-0.54079	0.588652	0.999794
gene-ECD_01918	2809.4	-0.0836301	0.145374	-0.575274	0.565106	0.999794
gene-ECD_02503	2633.19	-0.0833761	0.1611	-0.517543	0.604777	0.999794
gene-ECD_04196	280.367	-0.0833282	0.169446	-0.491769	0.622883	0.999794
gene-ECD_03093	5577.49	-0.0830616	0.183677	-0.452215	0.651114	0.999794
gene-ECD_t00086	3.79868	-0.0829461	0.822304	-0.10087	0.919653	NA
gene-ECD_03349	6655.1	-0.0828865	0.152058	-0.545099	0.585685	0.999794
gene-ECD_00266	76.3686	-0.0827019	0.270024	-0.306276	0.759394	0.999794
gene-ECD_03733	353.468	-0.0825324	0.17824	-0.463041	0.643335	0.999794
gene-ECD_01185	3701.42	-0.0823921	0.179607	-0.458734	0.646425	0.999794
gene-ECD_01955	37.0813	-0.0822932	0.319882	-0.257261	0.796977	0.999794
gene-ECD_03931	1760.64	-0.0821414	0.183685	-0.447185	0.654742	0.999794
gene-ECD_03320	389.872	-0.0818855	0.241883	-0.338533	0.734962	0.999794
gene-ECD_03446	1190.35	-0.0817728	0.165084	-0.495341	0.620359	0.999794
gene-ECD_02411	457.877	-0.0816529	0.268772	-0.3038	0.76128	0.999794
gene-ECD_02906	670.96	-0.0814558	0.218683	-0.372483	0.709533	0.999794
gene-ECD_03102	86.7004	-0.0812832	0.332304	-0.244605	0.806762	0.999794
gene-ECD_02109	486.583	-0.0811239	0.277269	-0.292582	0.769842	0.999794
gene-ECD_01300	3615.49	-0.0810627	0.150624	-0.53818	0.590452	0.999794
gene-ECD_00639	74.6267	-0.0809536	0.308346	-0.262542	0.792904	0.999794
gene-ECD_00295	62.7726	-0.080732	0.299492	-0.269563	0.787496	0.999794
gene-ECD_00436	125.802	-0.0806408	0.201569	-0.400065	0.689109	0.999794
gene-ECD_03778	7591.66	-0.0805895	0.235358	-0.342413	0.73204	0.999794
gene-ECD_02508	3998.1	-0.0802508	0.181109	-0.443107	0.657689	0.999794
gene-ECD_02819	1725.73	-0.0802309	0.200583	-0.399988	0.689165	0.999794
gene-ECD_03695	2.07628	-0.0802042	1.1812	-0.0679006	0.945865	NA
gene-ECD_01828	1182.32	-0.0799018	0.22654	-0.352706	0.724309	0.999794
gene-ECD_02272	867.685	-0.0797405	0.143664	-0.55505	0.57886	0.999794
gene-ECD_01560	590.631	-0.0797192	0.209224	-0.381023	0.703186	0.999794
gene-ECD_00447	536.412	-0.079687	0.157727	-0.505222	0.613403	0.999794
gene-ECD_03852	3308.64	-0.0796215	0.170844	-0.466048	0.641181	0.999794
gene-ECD_02444	1857.28	-0.0796143	0.208383	-0.382058	0.702418	0.999794
gene-ECD_03772	601.238	-0.0795389	0.163662	-0.485995	0.626971	0.999794
gene-ECD_01846	362.812	-0.0793381	0.194902	-0.407067	0.683959	0.999794
gene-ECD_01353	1123.57	-0.0790047	0.145645	-0.542448	0.58751	0.999794
gene-ECD_01643	3.83698	-0.0787923	0.84908	-0.0927972	0.926065	NA
gene-ECD_01112	883.372	-0.0785762	0.145818	-0.538865	0.58998	0.999794
gene-ECD_04281	122.028	-0.0779542	0.240314	-0.324384	0.745647	0.999794
gene-ECD_01564	171.836	-0.0779221	0.190029	-0.410053	0.681767	0.999794
gene-ECD_00680	33751.4	-0.0778989	0.24593	-0.316752	0.751432	0.999794
gene-ECD_03192	19401.6	-0.0778958	0.327723	-0.237688	0.812123	0.999794
gene-ECD_02445	808.353	-0.07788	0.155309	-0.501452	0.616053	0.999794
gene-ECD_00032	836.505	-0.0778483	0.211027	-0.368902	0.712201	0.999794
gene-ECD_01980	284.708	-0.0778311	0.19408	-0.401026	0.688401	0.999794
gene-ECD_t00062	17.7932	-0.0777424	0.410395	-0.189433	0.849753	0.999794
gene-ECD_03741	1243.29	-0.0773583	0.210668	-0.367204	0.713467	0.999794
gene-ECD_00232	28310.8	-0.0770999	0.142177	-0.542281	0.587625	0.999794
gene-ECD_00142	1594.22	-0.0768779	0.168442	-0.456406	0.648098	0.999794
gene-ECD_02408	5315.24	-0.0768268	0.19568	-0.392615	0.694604	0.999794
gene-ECD_01195	65.1084	-0.0766973	0.295416	-0.259624	0.795153	0.999794
gene-ECD_02717	239.993	-0.0763495	0.192783	-0.396039	0.692076	0.999794
gene-ECD_03867	429.075	-0.0762325	0.240569	-0.316884	0.751332	0.999794
gene-ECD_02088	1439.49	-0.0760191	0.189124	-0.401954	0.687718	0.999794
gene-ECD_01673	998.155	-0.0757852	0.180919	-0.418889	0.675297	0.999794
gene-ECD_03689	3179.74	-0.0751968	0.196758	-0.38218	0.702328	0.999794
gene-ECD_01760	193.878	-0.0751773	0.342235	-0.219666	0.826132	0.999794
gene-ECD_02357	553.77	-0.0751081	0.161696	-0.464503	0.642287	0.999794
gene-ECD_02864	6070.23	-0.075037	0.149167	-0.50304	0.614936	0.999794
gene-ECD_00354	2409.55	-0.0749614	0.203777	-0.367859	0.712978	0.999794
gene-ECD_02025	951.328	-0.0747486	0.195947	-0.381473	0.702852	0.999794
gene-ECD_t00032	45.9291	-0.0746165	0.301724	-0.2473	0.804676	0.999794
gene-ECD_03874	2447.35	-0.0746011	0.127649	-0.584422	0.558936	0.999794
gene-ECD_03937	3869.2	-0.0745074	0.160002	-0.465665	0.641455	0.999794
gene-ECD_02361	717.92	-0.0743354	0.274217	-0.271082	0.786328	0.999794
gene-ECD_01437	5136.22	-0.0739898	0.211861	-0.349237	0.726911	0.999794
gene-ECD_00456	2711.35	-0.073916	0.134597	-0.549166	0.582892	0.999794
gene-ECD_00828	1789.94	-0.0737348	0.159942	-0.461009	0.644792	0.999794
gene-ECD_03801	12394	-0.073697	0.170734	-0.431648	0.665998	0.999794
gene-ECD_02399	6688.9	-0.0736407	0.258755	-0.284596	0.775954	0.999794
gene-ECD_00864	315.761	-0.0736345	0.221202	-0.332884	0.739222	0.999794
gene-ECD_02795	747.721	-0.0736186	0.182212	-0.404028	0.686192	0.999794
gene-ECD_01683	2146.46	-0.0735947	0.243411	-0.302348	0.762387	0.999794
gene-ECD_03986	149.898	-0.0734715	0.33579	-0.218802	0.826804	0.999794
gene-ECD_03377	1239.17	-0.0730325	0.158402	-0.461057	0.644758	0.999794
gene-ECD_04037	3371.38	-0.0729056	0.22759	-0.320337	0.748713	0.999794
gene-ECD_03586	449.759	-0.0728999	0.174314	-0.418211	0.675793	0.999794
gene-ECD_02748	375.637	-0.0728371	0.215603	-0.337829	0.735492	0.999794
gene-ECD_00794	4577.6	-0.0727949	0.148351	-0.490695	0.623642	0.999794
gene-ECD_01046	4452.63	-0.0725807	0.197651	-0.367216	0.713458	0.999794
gene-ECD_02660	222.298	-0.0723698	0.420423	-0.172136	0.863331	0.999794
gene-ECD_01093	393.942	-0.0723363	0.192598	-0.375582	0.707227	0.999794
gene-ECD_03800	2082.98	-0.0722782	0.162334	-0.445243	0.656144	0.999794
gene-ECD_04221	241.237	-0.0722168	0.252805	-0.285662	0.775137	0.999794
gene-ECD_01508	18.4835	-0.0720864	0.407621	-0.176847	0.859629	0.999794
gene-ECD_04128	1598.16	-0.0718532	0.162946	-0.440964	0.659239	0.999794
gene-ECD_00922	2817.32	-0.0716742	0.173441	-0.413247	0.679425	0.999794
gene-ECD_00050	67.3194	-0.0715873	0.281012	-0.254749	0.798917	0.999794
gene-ECD_02668	3657.9	-0.0715599	0.184317	-0.388243	0.697836	0.999794
gene-ECD_00755	43.361	-0.0715486	0.28834	-0.248139	0.804027	0.999794
gene-ECD_01003	2294.09	-0.0711352	0.211937	-0.335642	0.73714	0.999794
gene-ECD_02866	289.248	-0.071091	0.196366	-0.362033	0.717327	0.999794
gene-ECD_02561	91.7909	-0.0709649	0.259394	-0.27358	0.784407	0.999794
gene-ECD_02477	589.393	-0.0708501	0.183478	-0.386149	0.699386	0.999794
gene-ECD_01308	235.971	-0.070782	0.22099	-0.320295	0.748745	0.999794
gene-ECD_01592	3137.22	-0.0706143	0.193009	-0.36586	0.71447	0.999794
gene-ECD_02311	1550.89	-0.0705525	0.15836	-0.44552	0.655944	0.999794
gene-ECD_02852	11.9645	-0.070373	0.651543	-0.10801	0.913988	NA
gene-ECD_03509	2021.43	-0.0703284	0.235297	-0.298892	0.765022	0.999794
gene-ECD_00983	389.007	-0.070328	0.158497	-0.443718	0.657247	0.999794
gene-ECD_01736	536.055	-0.0702935	0.18069	-0.389029	0.697255	0.999794
gene-ECD_03688	1906.34	-0.0702878	0.240811	-0.291879	0.770379	0.999794
gene-ECD_00923	1092.25	-0.0702644	0.201026	-0.349529	0.726693	0.999794
gene-ECD_03364	166.211	-0.0701667	0.223814	-0.313505	0.753897	0.999794
gene-ECD_02867	316.891	-0.0701183	0.187217	-0.374529	0.708011	0.999794
gene-ECD_01826	1662.75	-0.0700585	0.127884	-0.547829	0.583809	0.999794
gene-ECD_02583	1699.16	-0.0697474	0.156005	-0.447084	0.654814	0.999794
gene-ECD_10030	79.6032	-0.069732	0.275406	-0.253197	0.800116	0.999794
gene-ECD_02392	641.49	-0.0697099	0.30034	-0.232103	0.816458	0.999794
gene-ECD_02256	479.315	-0.0696874	0.162771	-0.428131	0.668556	0.999794
gene-ECD_02181	24101.3	-0.0695253	0.181832	-0.382359	0.702195	0.999794
gene-ECD_02566	383.773	-0.0694725	0.183859	-0.377858	0.705536	0.999794
gene-ECD_01922	2349.59	-0.0692363	0.137813	-0.502394	0.615391	0.999794
gene-ECD_02515	427.037	-0.0689921	0.176	-0.392001	0.695057	0.999794
gene-ECD_01402	98.611	-0.0689539	0.271474	-0.253998	0.799497	0.999794
gene-ECD_00890	3354.43	-0.0689102	0.144874	-0.475655	0.63432	0.999794
gene-ECD_00869	1234.65	-0.0688459	0.198101	-0.347529	0.728194	0.999794
gene-ECD_02336	848.24	-0.068724	0.168724	-0.407315	0.683777	0.999794
gene-ECD_04264	774.689	-0.0684433	0.155086	-0.441323	0.658979	0.999794
gene-ECD_03514	1396.47	-0.0683758	0.146114	-0.467962	0.639812	0.999794
gene-ECD_01734	2379.22	-0.0682108	0.230104	-0.296435	0.766898	0.999794
gene-ECD_00122	2909.07	-0.0680201	0.224012	-0.303645	0.761398	0.999794
gene-ECD_02576	28.7937	-0.0679249	0.341869	-0.198687	0.842507	0.999794
gene-ECD_00291	1584.33	-0.0679088	0.175561	-0.38681	0.698897	0.999794
gene-ECD_02632	623.748	-0.067676	0.187245	-0.36143	0.717778	0.999794
gene-ECD_00391	497.347	-0.0670216	0.156773	-0.427507	0.66901	0.999794
gene-ECD_00353	564.038	-0.0669991	0.267832	-0.250154	0.802468	0.999794
gene-ECD_01535	87.7831	-0.0669836	0.288763	-0.231968	0.816563	0.999794
gene-ECD_01582	4503.42	-0.0669769	0.169222	-0.395794	0.692257	0.999794
gene-ECD_02253	1133.79	-0.0669075	0.211665	-0.3161	0.751927	0.999794
gene-ECD_02734	754.411	-0.0668536	0.242546	-0.275632	0.78283	0.999794
gene-ECD_04215	3488.89	-0.0665876	0.225349	-0.295487	0.767622	0.999794
gene-ECD_02516	388.051	-0.0665322	0.240084	-0.27712	0.781688	0.999794
gene-ECD_04124	10818.7	-0.0665278	0.199007	-0.334298	0.738155	0.999794
gene-ECD_03842	4206.61	-0.0664301	0.185161	-0.358769	0.719768	0.999794
gene-ECD_02200	73.6792	-0.0663779	0.332913	-0.199385	0.841962	0.999794
gene-ECD_03876	1816.29	-0.0663739	0.23237	-0.285638	0.775155	0.999794
gene-ECD_01663	30.2642	-0.0663237	0.327218	-0.20269	0.839378	0.999794
gene-ECD_00383	20712.1	-0.0662543	0.27728	-0.238944	0.811149	0.999794
gene-ECD_01291	34.6803	-0.06591	0.335495	-0.196456	0.844254	0.999794
gene-ECD_02875	174.244	-0.0657997	0.227506	-0.289222	0.772411	0.999794
gene-ECD_01167	618.697	-0.0655337	0.161448	-0.405913	0.684806	0.999794
gene-ECD_00770	114.787	-0.0655024	0.230351	-0.284359	0.776135	0.999794
gene-ECD_02658	144.856	-0.0653046	0.215778	-0.302648	0.762158	0.999794
gene-ECD_00749	692.131	-0.0653002	0.320118	-0.203988	0.838363	0.999794
gene-ECD_00774	363.86	-0.065209	0.2264	-0.288026	0.773327	0.999794
gene-ECD_02240	1563.78	-0.0650452	0.153917	-0.422599	0.672588	0.999794
gene-ECD_00578	529.622	-0.0649	0.183715	-0.353264	0.723891	0.999794
gene-ECD_10024	197.187	-0.064793	0.193902	-0.334153	0.738264	0.999794
gene-ECD_02287	539.95	-0.0647844	0.223309	-0.290111	0.771732	0.999794
gene-ECD_01065	548.234	-0.0647694	0.241736	-0.267934	0.78875	0.999794
gene-ECD_03153	3654.83	-0.0647565	0.355864	-0.18197	0.855607	0.999794
gene-ECD_01772	69.2979	-0.0647356	0.266743	-0.242689	0.808246	0.999794
gene-ECD_02393	8002.69	-0.0647303	0.130644	-0.495471	0.620268	0.999794
[truncated: 2,858 more rows]

## Sheet: sgRNA 451 DeSEQ2 Results
gene ID	baseMean	log2FoldChange	lfcSE	stat	pvalue	padj
[truncated: 4,369 more rows]

[truncated: 1 more sheets: sgRNA 980 DeSEQ2 Results]
