# Supplementary material for: Metabolically-targeted dCas9 expression in bacteria
Source: Nucleic Acids Res. 2023 Jan 11;51(2):982–96. doi: 10.1093/nar/gkac1248 (PMC9881133; doi:10.1093/nar/gkac1248)
Supplement: gkac1248_Supplemental_Files [file gkac1248_supplemental_files.zip › Table_S3.xlsx]

## Sheet: Primers and Oligonucleotides
Name	Sequence (5'-3')	Notes
DuetUp2	TTGTACACGGCCGCATAATC	Forward primer for screening/sequencing sgRNA insertion
T7 Rev	GCTAGTTATTGCTCAGCGG	Reverse primer for screening/sequencing sgRNA insertion
DE3302	GGCATCGGTCGAGATCCCGGTGCCTAATGAGTGAGCTAACTTACATTAATTGCGTTGCGCGATCGTCTTGCCTTGCTCGT	Forward primer to amplify OriT fragment with overlap to pACYC backbone fragment to clone pBAD-dCas9
DE3303	GTAGCATAGGGTTTGCAGAATCCCTGCTTCGTCCATTTGACAGGCACATTATGCATCGATATCTTCCGCTGCATAACCCT	Reverse primer to amplify OriT fragment with overlap to AraC/pBad fragment to clone pBAD-dCas9
DE3304	GATGGATATACCGAAAAAATCGCTATAATGACCCCGAAGCAGGGTTATGCAGCGGAAGATATCGATGCATAATGTGCCTG	Forward primer to amplify AraC/pBAD fragment with overlap to OriT fragment to clone pBAD-dCas9
DE3305	CCATGGTATATCTCCTTATTAAAGTTAAACAAAATTATTTCTACAGGGCTAGCCCAAAAAAACGGG	Reverse primer to amplify AraC/pBAD fragment with overlap to dCas9 fragment to clone pBAD-dCas9
DE3306	GACGCTTTTTATCGCAACTCTCTACTGTTTCTCCATACCCGTTTTTTTGGGCTAGCCCTGTAGAAATAATTTTGTTTAAC	Forward primer to amplify dCas9 with overlap to AraC/pBad fragment to clone pBAD-dCas9
DE3307	TCTCCCGTGCTCAGTATCTCTATCACTGATAGGGATGTCAATCTCTATCACTGATAGGGAATTTCGATTATGCGGCCGTG	Reverse primer to amplify dCas9 with overlap to the sgRNA cassette to clone pBAD-dCas9
DE3308	CGAAATTCCCTATCAGTGATAGAGATTGACATCCCTATCAGTGATAGAGATACTGAGCACGGGAGACCCATGCCATAGCG	Forward primer to amplify sgRNA cassette with overlap to dCas9 fragment to clone pBAD-dCas9
DE3309	GCTCCATCAAGAAGAGGCACTTCGAGCTGTAAGTACATCACCGACGAGCAAGGCAAGACGATCGCGCAACGCAATTAATG	Reverse primer to amplify pACYC backbone (p15A origin and CmR gene) with overlap to OriT fragment to clone pBAD-dCas9
DE3315	TTTATATATTTATATTAAAAAATTTAAATTATAATTATTTTTATAGCACGTGATGCTCGCCAAAAAACCCCTCAAGACCC	Reverse primer to amplify sgRNA cassette with overlap to CEN-ARS-HIS fragment to clone pBAD-dCas9
DE3316	GCTCCGCTGAGCAATAACTAGCATAACCCCTTGGGGCCTCTAAACGGGTCTTGAGGGGTTTTTTGGCGAGCATCACGTGC	Forward primer to amplify CEN-ARS-HIS with overlap to sgRNA cassette to clone pBAD-dCas9
DE3351	TATTGACTACCGGAAGCAGTGTGACCGTGTGCTTCTCAAATGCCTGAGGTTTCAGTCAAGTCCAGACTCCTGTGTAAAAC	Reverse primer to amplify CEN-ARS-HIS with overlap to pACYC backbone (p15A origin and CmR gene) to clone pBAD-dCas9
DE3352	ACGATGTTCCCTCCACCAAAGGTGTTCTTATGTAGTTTTACACAGGAGTCTGGACTTGACTGAAACCTCAGGCATTTGAG	Forward primer to amplify pACYC backbone (p15A origin and CmR gene) with overlap to CEN-ARS-HIS fragment to clone pBAD-dCas9
DE3537	GAGGGCACCGATAAGATTCTT	Reverse primer for screening/sequencing the OpΔ plasmid
DE4986	CACGGATCGCATTAATCTTTAAAAG	Top strand oligo for SpCas9 sgRNA targeting E. coli BL21(DE3) gusA Non-template strand position -191 relative to the first nucleotide of gusA CDS
DE4987	AAAACTTTTAAAGATTAATGCGATC	Bottom strand oligo for SpCas9 sgRNA targeting E. coli BL21(DE3) gusA Non-template strand position -191 relative to the first nucleotide of gusA CDS
DE4988	CACGAGAAACCCATGGAAGAGAAAG	Top strand oligo for SpCas9 sgRNA targeting E. coli BL21(DE3) gusA Non-template strand position -105 relative to the first nucleotide of gusA CDS
DE4989	AAAACTTTCTCTTCCATGGGTTTCT	Bottom strand oligo for SpCas9 sgRNA targeting E. coli BL21(DE3) gusA Non-template strand position -105 relative to the first nucleotide of gusA CDS
DE4990	CACGAGTTATCTGTGAGAAACCCAG	Top strand oligo for SpCas9 sgRNA targeting E. coli BL21(DE3) gusA Non-template strand position -94 relative to the first nucleotide of gusA CDS
DE4991	AAAACTGGGTTTCTCACAGATAACT	Bottom strand oligo for SpCas9 sgRNA targeting E. coli BL21(DE3) gusA Non-template strand position -94 relative to the first nucleotide of gusA CDS
DE4992	CACGCCTCATTCAAATAAAAATACG	Top strand oligo for SpCas9 sgRNA targeting E. coli BL21(DE3) gusA Non-template strand position -28 relative to the first nucleotide of gusA CDS
DE4993	AAAACGTATTTTTATTTGAATGAGG	Bottom strand oligo for SpCas9 sgRNA targeting E. coli BL21(DE3) gusA Non-template strand position -28 relative to the first nucleotide of gusA CDS
DE4994	CACGTTCTACAGGACGTAACATAAG	Top strand oligo for SpCas9 sgRNA targeting E. coli BL21(DE3) gusA Non-template strand position -2 relative to the first nucleotide of gusA CDS
DE4995	AAAACTTATGTTACGTCCTGTAGAA	Bottom strand oligo for SpCas9 sgRNA targeting E. coli BL21(DE3) gusA Non-template strand position -2 relative to the first nucleotide of gusA CDS
DE4996	CACGTTTCTACAGGACGTAACATAG	Top strand oligo for SpCas9 sgRNA targeting E. coli BL21(DE3) gusA Non-template strand position -1 relative to the first nucleotide of gusA CDS
DE4997	AAAACTATGTTACGTCCTGTAGAAA	Bottom strand oligo for SpCas9 sgRNA targeting E. coli BL21(DE3) gusA Non-template strand position -1 relative to the first nucleotide of gusA CDS
DE4998	CACGTCACGGGTTGGGGTTTCTACG	Top strand oligo for SpCas9 sgRNA targeting E. coli BL21(DE3) gusA Non-template strand position 12 relative to the first nucleotide of gusA CDS
DE4999	AAAACGTAGAAACCCCAACCCGTGA	Bottom strand oligo for SpCas9 sgRNA targeting E. coli BL21(DE3) gusA Non-template strand position 12 relative to the first nucleotide of gusA CDS
DE5000	CACGTTTTTTGATTTCACGGGTTGG	Top strand oligo for SpCas9 sgRNA targeting E. coli BL21(DE3) gusA Non-template strand position 22 relative to the first nucleotide of gusA CDS
DE5001	AAAACCAACCCGTGAAATCAAAAAA	Bottom strand oligo for SpCas9 sgRNA targeting E. coli BL21(DE3) gusA Non-template strand position 22 relative to the first nucleotide of gusA CDS
DE5002	CACGGTTTTTTGATTTCACGGGTTG	Top strand oligo for SpCas9 sgRNA targeting E. coli BL21(DE3) gusA Non-template strand position 23 relative to the first nucleotide of gusA CDS
DE5003	AAAACAACCCGTGAAATCAAAAAAC	Bottom strand oligo for SpCas9 sgRNA targeting E. coli BL21(DE3) gusA Non-template strand position 23 relative to the first nucleotide of gusA CDS
DE5004	CACGAGTTTTTTGATTTCACGGGTG	Top strand oligo for SpCas9 sgRNA targeting E. coli BL21(DE3) gusA Non-template strand position 24 relative to the first nucleotide of gusA CDS
DE5005	AAAACACCCGTGAAATCAAAAAACT	Bottom strand oligo for SpCas9 sgRNA targeting E. coli BL21(DE3) gusA Non-template strand position 24 relative to the first nucleotide of gusA CDS
DE5006	CACGGTCGAGTTTTTTGATTTCACG	Top strand oligo for SpCas9 sgRNA targeting E. coli BL21(DE3) gusA Non-template strand position 28 relative to the first nucleotide of gusA CDS
DE5007	AAAACGTGAAATCAAAAAACTCGAC	Bottom strand oligo for SpCas9 sgRNA targeting E. coli BL21(DE3) gusA Non-template strand position 28 relative to the first nucleotide of gusA CDS
DE5008	CACGCGTCGAGTTTTTTGATTTCAG	Top strand oligo for SpCas9 sgRNA targeting E. coli BL21(DE3) gusA Non-template strand position 29 relative to the first nucleotide of gusA CDS
DE5009	AAAACTGAAATCAAAAAACTCGACG	Bottom strand oligo for SpCas9 sgRNA targeting E. coli BL21(DE3) gusA Non-template strand position 29 relative to the first nucleotide of gusA CDS
DE5010	CACGGATCCAGACTGAATGCCCACG	Top strand oligo for SpCas9 sgRNA targeting E. coli BL21(DE3) gusA Non-template strand position 53 relative to the first nucleotide of gusA CDS
DE5011	AAAACGTGGGCATTCAGTCTGGATC	Bottom strand oligo for SpCas9 sgRNA targeting E. coli BL21(DE3) gusA Non-template strand position 53 relative to the first nucleotide of gusA CDS
DE5012	CACGTGCCTGGCACAGCAATTGCCG	Top strand oligo for SpCas9 sgRNA targeting E. coli BL21(DE3) gusA Non-template strand position 128 relative to the first nucleotide of gusA CDS
DE5013	AAAACGGCAATTGCTGTGCCAGGCA	Bottom strand oligo for SpCas9 sgRNA targeting E. coli BL21(DE3) gusA Non-template strand position 128 relative to the first nucleotide of gusA CDS
DE5014	CACGAACTGATCGTTAAAACTGCCG	Top strand oligo for SpCas9 sgRNA targeting E. coli BL21(DE3) gusA Non-template strand position 144 relative to the first nucleotide of gusA CDS
DE5015	AAAACGGCAGTTTTAACGATCAGTT	Bottom strand oligo for SpCas9 sgRNA targeting E. coli BL21(DE3) gusA Non-template strand position 144 relative to the first nucleotide of gusA CDS
DE5016	CACGATAATTACGAATATCTGCATG	Top strand oligo for SpCas9 sgRNA targeting E. coli BL21(DE3) gusA Non-template strand position 169 relative to the first nucleotide of gusA CDS
DE5017	AAAACATGCAGATATTCGTAATTAT	Bottom strand oligo for SpCas9 sgRNA targeting E. coli BL21(DE3) gusA Non-template strand position 169 relative to the first nucleotide of gusA CDS
DE5018	CACGCGCTGGCCTGCCCAACCTTTG	Top strand oligo for SpCas9 sgRNA targeting E. coli BL21(DE3) gusA Non-template strand position 228 relative to the first nucleotide of gusA CDS
DE5019	AAAACAAAGGTTGGGCAGGCCAGCG	Bottom strand oligo for SpCas9 sgRNA targeting E. coli BL21(DE3) gusA Non-template strand position 228 relative to the first nucleotide of gusA CDS
DE5020	CACGCGAAACGCAGCACGATACGCG	Top strand oligo for SpCas9 sgRNA targeting E. coli BL21(DE3) gusA Non-template strand position 245 relative to the first nucleotide of gusA CDS
DE5021	AAAACGCGTATCGTGCTGCGTTTCG	Bottom strand oligo for SpCas9 sgRNA targeting E. coli BL21(DE3) gusA Non-template strand position 245 relative to the first nucleotide of gusA CDS
DE5022	CACGGGCGTGACATCGGCTTCAAAG	Top strand oligo for SpCas9 sgRNA targeting E. coli BL21(DE3) gusA Non-template strand position 339 relative to the first nucleotide of gusA CDS
DE5023	AAAACTTTGAAGCCGATGTCACGCC	Bottom strand oligo for SpCas9 sgRNA targeting E. coli BL21(DE3) gusA Non-template strand position 339 relative to the first nucleotide of gusA CDS
DE5024	CACGAATAACATACGGCGTGACATG	Top strand oligo for SpCas9 sgRNA targeting E. coli BL21(DE3) gusA Non-template strand position 349 relative to the first nucleotide of gusA CDS
DE5025	AAAACATGTCACGCCGTATGTTATT	Bottom strand oligo for SpCas9 sgRNA targeting E. coli BL21(DE3) gusA Non-template strand position 349 relative to the first nucleotide of gusA CDS
DE5026	CACGCTTTTCCCGGCAATAACATAG	Top strand oligo for SpCas9 sgRNA targeting E. coli BL21(DE3) gusA Non-template strand position 360 relative to the first nucleotide of gusA CDS
DE5027	AAAACTATGTTATTGCCGGGAAAAG	Bottom strand oligo for SpCas9 sgRNA targeting E. coli BL21(DE3) gusA Non-template strand position 360 relative to the first nucleotide of gusA CDS
DE5028	CACGGGTGATACGTACACTTTTCCG	Top strand oligo for SpCas9 sgRNA targeting E. coli BL21(DE3) gusA Non-template strand position 373 relative to the first nucleotide of gusA CDS
DE5029	AAAACGGAAAAGTGTACGTATCACC	Bottom strand oligo for SpCas9 sgRNA targeting E. coli BL21(DE3) gusA Non-template strand position 373 relative to the first nucleotide of gusA CDS
DE5030	CACGCAGTTCGTTGTTCACACAAAG	Top strand oligo for SpCas9 sgRNA targeting E. coli BL21(DE3) gusA Non-template strand position 394 relative to the first nucleotide of gusA CDS
DE5031	AAAACTTTGTGTGAACAACGAACTG	Bottom strand oligo for SpCas9 sgRNA targeting E. coli BL21(DE3) gusA Non-template strand position 394 relative to the first nucleotide of gusA CDS
DE5032	CACGCGGTAATCACCATTCCCGGCG	Top strand oligo for SpCas9 sgRNA targeting E. coli BL21(DE3) gusA Non-template strand position 431 relative to the first nucleotide of gusA CDS
DE5033	AAAACGCCGGGAATGGTGATTACCG	Bottom strand oligo for SpCas9 sgRNA targeting E. coli BL21(DE3) gusA Non-template strand position 431 relative to the first nucleotide of gusA CDS
DE5034	CACGTCGGTAATCACCATTCCCGGG	Top strand oligo for SpCas9 sgRNA targeting E. coli BL21(DE3) gusA Non-template strand position 432 relative to the first nucleotide of gusA CDS
DE5035	AAAACCCGGGAATGGTGATTACCGA	Bottom strand oligo for SpCas9 sgRNA targeting E. coli BL21(DE3) gusA Non-template strand position 432 relative to the first nucleotide of gusA CDS
DE5036	CACGTCGTCGGTAATCACCATTCCG	Top strand oligo for SpCas9 sgRNA targeting E. coli BL21(DE3) gusA Non-template strand position 435 relative to the first nucleotide of gusA CDS
DE5037	AAAACGGAATGGTGATTACCGACGA	Bottom strand oligo for SpCas9 sgRNA targeting E. coli BL21(DE3) gusA Non-template strand position 435 relative to the first nucleotide of gusA CDS
DE5038	CACGCTTTTTCTTGCCGTTTTCGTG	Top strand oligo for SpCas9 sgRNA targeting E. coli BL21(DE3) gusA Non-template strand position 451 relative to the first nucleotide of gusA CDS
DE5039	AAAACACGAAAACGGCAAGAAAAAG	Bottom strand oligo for SpCas9 sgRNA targeting E. coli BL21(DE3) gusA Non-template strand position 451 relative to the first nucleotide of gusA CDS
DE5040	CACGCGGCGTAGTTAAAGAAATCAG	Top strand oligo for SpCas9 sgRNA targeting E. coli BL21(DE3) gusA Non-template strand position 485 relative to the first nucleotide of gusA CDS
DE5041	AAAACTGATTTCTTTAACTACGCCG	Bottom strand oligo for SpCas9 sgRNA targeting E. coli BL21(DE3) gusA Non-template strand position 485 relative to the first nucleotide of gusA CDS
DE5042	CACGCATTACGCTGCGATGGATCCG	Top strand oligo for SpCas9 sgRNA targeting E. coli BL21(DE3) gusA Non-template strand position 505 relative to the first nucleotide of gusA CDS
DE5043	AAAACGGATCCATCGCAGCGTAATG	Bottom strand oligo for SpCas9 sgRNA targeting E. coli BL21(DE3) gusA Non-template strand position 505 relative to the first nucleotide of gusA CDS
DE5046	CACGGTCCACCCAGGTGTTCGGCGG	Top strand oligo for SpCas9 sgRNA targeting E. coli BL21(DE3) gusA Non-template strand position 535 relative to the first nucleotide of gusA CDS
DE5047	AAAACCGCCGAACACCTGGGTGGAC	Bottom strand oligo for SpCas9 sgRNA targeting E. coli BL21(DE3) gusA Non-template strand position 535 relative to the first nucleotide of gusA CDS
DE5048	CACGATATCGTCCACCCAGGTGTTG	Top strand oligo for SpCas9 sgRNA targeting E. coli BL21(DE3) gusA Non-template strand position 540 relative to the first nucleotide of gusA CDS
DE5049	AAAACAACACCTGGGTGGACGATAT	Bottom strand oligo for SpCas9 sgRNA targeting E. coli BL21(DE3) gusA Non-template strand position 540 relative to the first nucleotide of gusA CDS
DE5050	CACGCACGGTGATATCGTCCACCCG	Top strand oligo for SpCas9 sgRNA targeting E. coli BL21(DE3) gusA Non-template strand position 547 relative to the first nucleotide of gusA CDS
DE5051	AAAACGGGTGGACGATATCACCGTG	Bottom strand oligo for SpCas9 sgRNA targeting E. coli BL21(DE3) gusA Non-template strand position 547 relative to the first nucleotide of gusA CDS
DE5052	CACGTTGCGCGACATGCGTCACCAG	Top strand oligo for SpCas9 sgRNA targeting E. coli BL21(DE3) gusA Non-template strand position 565 relative to the first nucleotide of gusA CDS
DE5053	AAAACTGGTGACGCATGTCGCGCAA	Bottom strand oligo for SpCas9 sgRNA targeting E. coli BL21(DE3) gusA Non-template strand position 565 relative to the first nucleotide of gusA CDS
DE5054	CACGGTCAACAGACGCGTGGTTACG	Top strand oligo for SpCas9 sgRNA targeting E. coli BL21(DE3) gusA Non-template strand position 589 relative to the first nucleotide of gusA CDS
DE5055	AAAACGTAACCACGCGTCTGTTGAC	Bottom strand oligo for SpCas9 sgRNA targeting E. coli BL21(DE3) gusA Non-template strand position 589 relative to the first nucleotide of gusA CDS
DE5056	CACGCCTGCCAGTCAACAGACGCGG	Top strand oligo for SpCas9 sgRNA targeting E. coli BL21(DE3) gusA Non-template strand position 596 relative to the first nucleotide of gusA CDS
DE5057	AAAACCGCGTCTGTTGACTGGCAGG	Bottom strand oligo for SpCas9 sgRNA targeting E. coli BL21(DE3) gusA Non-template strand position 596 relative to the first nucleotide of gusA CDS
DE5058	CACGTTCAACGCTGACATCACCATG	Top strand oligo for SpCas9 sgRNA targeting E. coli BL21(DE3) gusA Non-template strand position 625 relative to the first nucleotide of gusA CDS
DE5059	AAAACATGGTGATGTCAGCGTTGAA	Bottom strand oligo for SpCas9 sgRNA targeting E. coli BL21(DE3) gusA Non-template strand position 625 relative to the first nucleotide of gusA CDS
DE5060	CACGCACCACTTGCAAAGTCCCGCG	Top strand oligo for SpCas9 sgRNA targeting E. coli BL21(DE3) gusA Non-template strand position 691 relative to the first nucleotide of gusA CDS
DE5061	AAAACGCGGGACTTTGCAAGTGGTG	Bottom strand oligo for SpCas9 sgRNA targeting E. coli BL21(DE3) gusA Non-template strand position 691 relative to the first nucleotide of gusA CDS
DE5062	CACGTCACCCGATTGCCAGAGGTGG	Top strand oligo for SpCas9 sgRNA targeting E. coli BL21(DE3) gusA Non-template strand position 717 relative to the first nucleotide of gusA CDS
DE5063	AAAACCACCTCTGGCAATCGGGTGA	Bottom strand oligo for SpCas9 sgRNA targeting E. coli BL21(DE3) gusA Non-template strand position 717 relative to the first nucleotide of gusA CDS
DE5064	CACGAACCTTCACCCGATTGCCAGG	Top strand oligo for SpCas9 sgRNA targeting E. coli BL21(DE3) gusA Non-template strand position 722 relative to the first nucleotide of gusA CDS
DE5065	AAAACCTGGCAATCGGGTGAAGGTT	Bottom strand oligo for SpCas9 sgRNA targeting E. coli BL21(DE3) gusA Non-template strand position 722 relative to the first nucleotide of gusA CDS
DE5066	CACGATCACACTCTGTCTGGCTTTG	Top strand oligo for SpCas9 sgRNA targeting E. coli BL21(DE3) gusA Non-template strand position 769 relative to the first nucleotide of gusA CDS
DE5067	AAAACAAAGCCAGACAGAGTGTGAT	Bottom strand oligo for SpCas9 sgRNA targeting E. coli BL21(DE3) gusA Non-template strand position 769 relative to the first nucleotide of gusA CDS
DE5068	CACGGGTAGATATCACACTCTGTCG	Top strand oligo for SpCas9 sgRNA targeting E. coli BL21(DE3) gusA Non-template strand position 776 relative to the first nucleotide of gusA CDS
DE5069	AAAACGACAGAGTGTGATATCTACC	Bottom strand oligo for SpCas9 sgRNA targeting E. coli BL21(DE3) gusA Non-template strand position 776 relative to the first nucleotide of gusA CDS
DE5070	CACGACCGGATGCCGACGCGCAGCG	Top strand oligo for SpCas9 sgRNA targeting E. coli BL21(DE3) gusA Non-template strand position 797 relative to the first nucleotide of gusA CDS
DE5071	AAAACGCTGCGCGTCGGCATCCGGT	Bottom strand oligo for SpCas9 sgRNA targeting E. coli BL21(DE3) gusA Non-template strand position 797 relative to the first nucleotide of gusA CDS
DE5072	CACGGACCGGATGCCGACGCGCAGG	Top strand oligo for SpCas9 sgRNA targeting E. coli BL21(DE3) gusA Non-template strand position 798 relative to the first nucleotide of gusA CDS
DE5073	AAAACCTGCGCGTCGGCATCCGGTC	Bottom strand oligo for SpCas9 sgRNA targeting E. coli BL21(DE3) gusA Non-template strand position 798 relative to the first nucleotide of gusA CDS
DE5074	CACGCGCCCTTCACTGCCACTGACG	Top strand oligo for SpCas9 sgRNA targeting E. coli BL21(DE3) gusA Non-template strand position 815 relative to the first nucleotide of gusA CDS
DE5075	AAAACGTCAGTGGCAGTGAAGGGCG	Bottom strand oligo for SpCas9 sgRNA targeting E. coli BL21(DE3) gusA Non-template strand position 815 relative to the first nucleotide of gusA CDS
DE5076	CACGAGAACGGTTTGTGGTTGATCG	Top strand oligo for SpCas9 sgRNA targeting E. coli BL21(DE3) gusA Non-template strand position 845 relative to the first nucleotide of gusA CDS
DE5077	AAAACGATCAACCACAAACCGTTCT	Bottom strand oligo for SpCas9 sgRNA targeting E. coli BL21(DE3) gusA Non-template strand position 845 relative to the first nucleotide of gusA CDS
DE5078	CACGCAGTAAAGTAGAACGGTTTGG	Top strand oligo for SpCas9 sgRNA targeting E. coli BL21(DE3) gusA Non-template strand position 854 relative to the first nucleotide of gusA CDS
DE5079	AAAACCAAACCGTTCTACTTTACTG	Bottom strand oligo for SpCas9 sgRNA targeting E. coli BL21(DE3) gusA Non-template strand position 854 relative to the first nucleotide of gusA CDS
DE5080	CACGCCAAAGCCAGTAAAGTAGAAG	Top strand oligo for SpCas9 sgRNA targeting E. coli BL21(DE3) gusA Non-template strand position 861 relative to the first nucleotide of gusA CDS
DE5081	AAAACTTCTACTTTACTGGCTTTGG	Bottom strand oligo for SpCas9 sgRNA targeting E. coli BL21(DE3) gusA Non-template strand position 861 relative to the first nucleotide of gusA CDS
DE5082	CACGGCAAATCCGCATCTTCATGAG	Top strand oligo for SpCas9 sgRNA targeting E. coli BL21(DE3) gusA Non-template strand position 884 relative to the first nucleotide of gusA CDS
DE5083	AAAACTCATGAAGATGCGGATTTGC	Bottom strand oligo for SpCas9 sgRNA targeting E. coli BL21(DE3) gusA Non-template strand position 884 relative to the first nucleotide of gusA CDS
DE5084	CACGATGCGAGGTACGGTAGGAGTG	Top strand oligo for SpCas9 sgRNA targeting E. coli BL21(DE3) gusA Non-template strand position 970 relative to the first nucleotide of gusA CDS
DE5085	AAAACACTCCTACCGTACCTCGCAT	Bottom strand oligo for SpCas9 sgRNA targeting E. coli BL21(DE3) gusA Non-template strand position 970 relative to the first nucleotide of gusA CDS
DE5086	CACGAGGGTAATGCGAGGTACGGTG	Top strand oligo for SpCas9 sgRNA targeting E. coli BL21(DE3) gusA Non-template strand position 976 relative to the first nucleotide of gusA CDS
DE5087	AAAACACCGTACCTCGCATTACCCT	Bottom strand oligo for SpCas9 sgRNA targeting E. coli BL21(DE3) gusA Non-template strand position 976 relative to the first nucleotide of gusA CDS
DE5088	CACGCGTAAGGGTAATGCGAGGTAG	Top strand oligo for SpCas9 sgRNA targeting E. coli BL21(DE3) gusA Non-template strand position 980 relative to the first nucleotide of gusA CDS
DE5089	AAAACTACCTCGCATTACCCTTACG	Bottom strand oligo for SpCas9 sgRNA targeting E. coli BL21(DE3) gusA Non-template strand position 980 relative to the first nucleotide of gusA CDS
DE5090	CACGTTCAGCGTAAGGGTAATGCGG	Top strand oligo for SpCas9 sgRNA targeting E. coli BL21(DE3) gusA Non-template strand position 985 relative to the first nucleotide of gusA CDS
DE5091	AAAACCGCATTACCCTTACGCTGAA	Bottom strand oligo for SpCas9 sgRNA targeting E. coli BL21(DE3) gusA Non-template strand position 985 relative to the first nucleotide of gusA CDS
DE5092	CACGCGAGCATCTCTTCAGCGTAAG	Top strand oligo for SpCas9 sgRNA targeting E. coli BL21(DE3) gusA Non-template strand position 995 relative to the first nucleotide of gusA CDS
DE5093	AAAACTTACGCTGAAGAGATGCTCG	Bottom strand oligo for SpCas9 sgRNA targeting E. coli BL21(DE3) gusA Non-template strand position 995 relative to the first nucleotide of gusA CDS
DE5094	CACGTCGAGCATCTCTTCAGCGTAG	Top strand oligo for SpCas9 sgRNA targeting E. coli BL21(DE3) gusA Non-template strand position 996 relative to the first nucleotide of gusA CDS
DE5095	AAAACTACGCTGAAGAGATGCTCGA	Bottom strand oligo for SpCas9 sgRNA targeting E. coli BL21(DE3) gusA Non-template strand position 996 relative to the first nucleotide of gusA CDS
DE5096	CACGCGAAACCAATGCCTAAAGAGG	Top strand oligo for SpCas9 sgRNA targeting E. coli BL21(DE3) gusA Non-template strand position 1076 relative to the first nucleotide of gusA CDS
DE5097	AAAACCTCTTTAGGCATTGGTTTCG	Bottom strand oligo for SpCas9 sgRNA targeting E. coli BL21(DE3) gusA Non-template strand position 1076 relative to the first nucleotide of gusA CDS
DE5098	CACGTCTTCGCTGTACAGTTCTTTG	Top strand oligo for SpCas9 sgRNA targeting E. coli BL21(DE3) gusA Non-template strand position 1113 relative to the first nucleotide of gusA CDS
DE5099	AAAACAAAGAACTGTACAGCGAAGA	Bottom strand oligo for SpCas9 sgRNA targeting E. coli BL21(DE3) gusA Non-template strand position 1113 relative to the first nucleotide of gusA CDS
DE5100	CACGTCCACATCACCACGCTTGGGG	Top strand oligo for SpCas9 sgRNA targeting E. coli BL21(DE3) gusA Non-template strand position 1205 relative to the first nucleotide of gusA CDS
DE5101	AAAACCCCAAGCGTGGTGATGTGGA	Bottom strand oligo for SpCas9 sgRNA targeting E. coli BL21(DE3) gusA Non-template strand position 1205 relative to the first nucleotide of gusA CDS
DE5102	CACGTACTCCACATCACCACGCTTG	Top strand oligo for SpCas9 sgRNA targeting E. coli BL21(DE3) gusA Non-template strand position 1208 relative to the first nucleotide of gusA CDS
DE5103	AAAACAAGCGTGGTGATGTGGAGTA	Bottom strand oligo for SpCas9 sgRNA targeting E. coli BL21(DE3) gusA Non-template strand position 1208 relative to the first nucleotide of gusA CDS
DE5104	CACGATACTCCACATCACCACGCTG	Top strand oligo for SpCas9 sgRNA targeting E. coli BL21(DE3) gusA Non-template strand position 1209 relative to the first nucleotide of gusA CDS
DE5105	AAAACAGCGTGGTGATGTGGAGTAT	Bottom strand oligo for SpCas9 sgRNA targeting E. coli BL21(DE3) gusA Non-template strand position 1209 relative to the first nucleotide of gusA CDS
DE5106	CACGCGGACGGGTATCCGGTTCGTG	Top strand oligo for SpCas9 sgRNA targeting E. coli BL21(DE3) gusA Non-template strand position 1234 relative to the first nucleotide of gusA CDS
DE5107	AAAACACGAACCGGATACCCGTCCG	Bottom strand oligo for SpCas9 sgRNA targeting E. coli BL21(DE3) gusA Non-template strand position 1234 relative to the first nucleotide of gusA CDS
DE5108	CACGGCACCTTGCGGACGGGTATCG	Top strand oligo for SpCas9 sgRNA targeting E. coli BL21(DE3) gusA Non-template strand position 1242 relative to the first nucleotide of gusA CDS
DE5109	AAAACGATACCCGTCCGCAAGGTGC	Bottom strand oligo for SpCas9 sgRNA targeting E. coli BL21(DE3) gusA Non-template strand position 1242 relative to the first nucleotide of gusA CDS
DE5110	CACGTTCCCGTGCACCTTGCGGACG	Top strand oligo for SpCas9 sgRNA targeting E. coli BL21(DE3) gusA Non-template strand position 1249 relative to the first nucleotide of gusA CDS
DE5111	AAAACGTCCGCAAGGTGCACGGGAA	Bottom strand oligo for SpCas9 sgRNA targeting E. coli BL21(DE3) gusA Non-template strand position 1249 relative to the first nucleotide of gusA CDS
DE5112	CACGATTCCCGTGCACCTTGCGGAG	Top strand oligo for SpCas9 sgRNA targeting E. coli BL21(DE3) gusA Non-template strand position 1250 relative to the first nucleotide of gusA CDS
DE5113	AAAACTCCGCAAGGTGCACGGGAAT	Bottom strand oligo for SpCas9 sgRNA targeting E. coli BL21(DE3) gusA Non-template strand position 1250 relative to the first nucleotide of gusA CDS
DE5114	CACGATGCGATCTATATCACGCTGG	Top strand oligo for SpCas9 sgRNA targeting E. coli BL21(DE3) gusA Template strand position -159 relative to the first nucleotide of gusA CDS
DE5115	AAAACCAGCGTGATATAGATCGCAT	Bottom strand oligo for SpCas9 sgRNA targeting E. coli BL21(DE3) gusA Template strand position -159 relative to the first nucleotide of gusA CDS
DE5116	CACGTGCGATCTATATCACGCTGTG	Top strand oligo for SpCas9 sgRNA targeting E. coli BL21(DE3) gusA Template strand position -158 relative to the first nucleotide of gusA CDS
DE5117	AAAACACAGCGTGATATAGATCGCA	Bottom strand oligo for SpCas9 sgRNA targeting E. coli BL21(DE3) gusA Template strand position -158 relative to the first nucleotide of gusA CDS
DE5118	CACGGCTGTGGGTATTGCAGTTTTG	Top strand oligo for SpCas9 sgRNA targeting E. coli BL21(DE3) gusA Template strand position -143 relative to the first nucleotide of gusA CDS
DE5119	AAAACAAAACTGCAATACCCACAGC	Bottom strand oligo for SpCas9 sgRNA targeting E. coli BL21(DE3) gusA Template strand position -143 relative to the first nucleotide of gusA CDS
DE5120	CACGAGTTTTTGGTTTTTTGATCGG	Top strand oligo for SpCas9 sgRNA targeting E. coli BL21(DE3) gusA Template strand position -129 relative to the first nucleotide of gusA CDS
DE5121	AAAACCGATCAAAAAACCAAAAACT	Bottom strand oligo for SpCas9 sgRNA targeting E. coli BL21(DE3) gusA Template strand position -129 relative to the first nucleotide of gusA CDS
DE5122	CACGTTATTTCCATTTCTCTTCCAG	Top strand oligo for SpCas9 sgRNA targeting E. coli BL21(DE3) gusA Template strand position -94 relative to the first nucleotide of gusA CDS
DE5123	AAAACTGGAAGAGAAATGGAAATAA	Bottom strand oligo for SpCas9 sgRNA targeting E. coli BL21(DE3) gusA Template strand position -94 relative to the first nucleotide of gusA CDS
DE5124	CACGAACTGTGTGCAACACAGAATG	Top strand oligo for SpCas9 sgRNA targeting E. coli BL21(DE3) gusA Template strand position -58 relative to the first nucleotide of gusA CDS
DE5125	AAAACATTCTGTGTTGCACACAGTT	Bottom strand oligo for SpCas9 sgRNA targeting E. coli BL21(DE3) gusA Template strand position -58 relative to the first nucleotide of gusA CDS
DE5126	CACGTGGTTAACTAATCAGATTAAG	Top strand oligo for SpCas9 sgRNA targeting E. coli BL21(DE3) gusA Template strand position -38 relative to the first nucleotide of gusA CDS
DE5127	AAAACTTAATCTGATTAGTTAACCA	Bottom strand oligo for SpCas9 sgRNA targeting E. coli BL21(DE3) gusA Template strand position -38 relative to the first nucleotide of gusA CDS
DE5128	CACGCCAGTATTTTTATTTGAATGG	Top strand oligo for SpCas9 sgRNA targeting E. coli BL21(DE3) gusA Template strand position -11 relative to the first nucleotide of gusA CDS
DE5129	AAAACCATTCAAATAAAAATACTGG	Bottom strand oligo for SpCas9 sgRNA targeting E. coli BL21(DE3) gusA Template strand position -11 relative to the first nucleotide of gusA CDS
DE5130	CACGCGTGAAATCAAAAAACTCGAG	Top strand oligo for SpCas9 sgRNA targeting E. coli BL21(DE3) gusA Template strand position 47 relative to the first nucleotide of gusA CDS
DE5131	AAAACTCGAGTTTTTTGATTTCACG	Bottom strand oligo for SpCas9 sgRNA targeting E. coli BL21(DE3) gusA Template strand position 47 relative to the first nucleotide of gusA CDS
DE5132	CACGTCAAAAAACTCGACGGCCTGG	Top strand oligo for SpCas9 sgRNA targeting E. coli BL21(DE3) gusA Template strand position 54 relative to the first nucleotide of gusA CDS
DE5133	AAAACCAGGCCGTCGAGTTTTTTGA	Bottom strand oligo for SpCas9 sgRNA targeting E. coli BL21(DE3) gusA Template strand position 54 relative to the first nucleotide of gusA CDS
DE5134	CACGCAAAAAACTCGACGGCCTGTG	Top strand oligo for SpCas9 sgRNA targeting E. coli BL21(DE3) gusA Template strand position 55 relative to the first nucleotide of gusA CDS
DE5135	AAAACACAGGCCGTCGAGTTTTTTG	Bottom strand oligo for SpCas9 sgRNA targeting E. coli BL21(DE3) gusA Template strand position 55 relative to the first nucleotide of gusA CDS
DE5275	ATGGCTAAACCAATAGAATACTTTTTATCCATGGGGGACTCCTCATTCAAATAAAAATAC	Reverse primer to amplify genomic E. coli gusR+GUS operon promoter with overlap to dCas9 fragment to clone pGreg-GusR-dCas9
DE5317	GGTTGACCAGTATTTTTATTTGAATGAGGAGTCCCCCATGGATAAAAAGTATTCTATTGG	Forward primer to amplify dCas with overlap to E. coli gusR+GUS operon promoter fragment to clone pGreg-GusR-dCas9
DE5338	TTGACGGCTAGCTCAGTCCTAGGTATTGTGCTAGCAATTTAACTTTAATAAGGAGGATTATAATGATGGATAACATGCAGACTG	Forward primer to amplify genomic E. coli gusR+GUS operon promoter with J23118 promoter tail and with overlap to dCas9 fragment to clone pGreg-GusR-dCas9
DE5339	TATAATCCTCCTTATTAAAGTTAAATTGCTAGCACAATACCTAGGACTGAGCTAGCCGTCAACATAGGGTTTGCAGAATCC	Reverse primer to amplify dCas with J23118 promoter tail and with overlap to E. coli gusR+GUS operon promoter fragment to clone pGreg-GusR-dCas9
DE5489	TTCTCTCTCTCTTTCCGC	Forward primer to remove gusR from pGreg-GusR-dCas9, and for screening/sequencing the OpΔ plasmid
DE5490	CATAGGGTTTGCAGAATCC	Reverse primer to remove gusR from pGreg-GusR-dCas9
DE5753	AGCGTAATCTGGAACATCGTATGGGTAGGATGCGGTTAAGATACCGC	Reverse primer with HA tail to amplify pGreg-GusR-dCas9
DE5754	TACCCATACGATGTTCCAGATTACGCTTGATTCTCTCTCTCTTTCCGCG	Forward primer with HA tail to amplify pGreg-GusR-dCas9
DE5992	GATTTGTCACAGCTTGGGGG	Forward primer to amplify dCas9 with overlap for fragment 1 of Gibson assembly of OpΔ plasmid
DE5993	TCTTCTTCTTGGGGGATCCG	Reverse primer to amplify dCas9 with overlap for fragment 2 of Gibson assembly of OpΔ plasmid
DE6115	GCCTGTCAAATGGACGAAGC	Forward primer to sequence gusR alternate promoter systems
DE6116	AATCCCTTCAATCGGTTCCCG	Reverse primer to sequence gusR alternate promoter systems
DE6215	GATAACATGCAGACTGAAGCAC	Forward primer to amplify pGreg-GusR-dCas9 plasmid for Gibson assembly with alternate promoter designs
DE6216	CATAGGGTTTGCAGAATCCCTG	Reverse primer to amplify pGreg-GusR-dCas9 plasmid for Gibson assembly with alternate promoter designs
DE6279	CACAGCGTGATATAGATCGCTAAAGTATGAAACGCGGGCTC	Reverse primer to remove O1 site from pGreg-GusR-dCas9 with homologous tail for fragment 1 of Gibson assembly of OpΔ plasmid
DE6280	AGCCCGCGTTTCATACTTTAGCGATCTATATCACGCTGTGGG	Forward primer to remove O1 site from pGreg-GusR-dCas9 with homologous tail for fragment 2 of Gibson assembly of OpΔ plasmid
AP1	GGACGAAGCAGGGATTCTGCAAACCCTATGTGATAGGCGCTCACCTGACAACGCGGTAAACTAGTTATTCACGCTAACTATAATGGTTTAATGATGGATAACATGCAGACTGAAGCACAACCGAC	gBlock with native E. coli gusR promoter, native RBS, and AUG start codon with homology for Gibson assembly to create pGreg-GusR-dCas9.1
AP2	GGACGAAGCAGGGATTCTGCAAACCCTATGTGATAGGCGCTCACCTGACAACGCGGTAAACTAGTTATTCACGCTAACTATAATGGTTTACTGCTGGATAACATGCAGACTGAAGCACAACCGAC	gBlock with native E. coli gusR promoter, native RBS, and CUG start codon with homology for Gibson assembly to create pGreg-GusR-dCas9.2
AP3	GACGAAGCAGGGATTCTGCAAACCCTATGTTGACGGCTAGCTCAGTCCTAGGTATTGTGCTAGCAATTTAACTTTAATAAGGAGGATTATACTGCTGGATAACATGCAGACTGAAGCACAACCGA	gBlock with original J23118 promoter, strong RBS, and CUG start codon with homology for Gibson assembly to create pGreg-GusR-dCas9.3
AP4	GACGAAGCAGGGATTCTGCAAACCCTATGTTGACGGCTAGCTCAGTCCTAGGTATTGTGCTAGCAATTTAACTTTAATACCTATTTCACACATGATGGATAACATGCAGACTGAAGCACAACCGA	gBlock with original J23118 promoter, weakest RBS, and AUG start codon with homology for Gibson assembly to create pGreg-GusR-dCas9.4
AP5	GACGAAGCAGGGATTCTGCAAACCCTATGTTGACGGCTAGCTCAGTCCTAGGTATTGTGCTAGCAATTTAACTTTAATATCTCCAAATCTGATGATGGATAACATGCAGACTGAAGCACAACCGA	gBlock with original J23118 promoter, weak RBS, and AUG start codon with homology for Gibson assembly to create pGreg-GusR-dCas9.5
AP6	GACGAAGCAGGGATTCTGCAAACCCTATGTTGACGGCTAGCTCAGTCCTAGGTATTGTGCTAGCAATTTAACTTTAATACCTATTTCACACCTGCTGGATAACATGCAGACTGAAGCACAACCGA	gBlock with original J23118 promoter, weakest RBS, and CUG start codon with homology for Gibson assembly to create pGreg-GusR-dCas9.6
AP7	GACGAAGCAGGGATTCTGCAAACCCTATGTTGACGGCTAGCTCAGTCCTAGGTATTGTGCTAGCAATTTAACTTTAATATCTCCAAATCTGCTGCTGGATAACATGCAGACTGAAGCACAACCGA	gBlock with original J23118 promoter, weak RBS, and CUG start codon with homology for Gibson assembly to create pGreg-GusR-dCas9.7
AP8	GACGAAGCAGGGATTCTGCAAACCCTATGCTGATGGCTAGCTCAGTCCTAGGGATTATGCTAGCAATTTAACTTTAATAAGGAGGATTATAATGATGGATAACATGCAGACTGAAGCACAACCGA	gBlock with J23113 promoter, strong RBS, and AUG start codon with homology for Gibson assembly to create pGreg-GusR-dCas9.8
AP9	GACGAAGCAGGGATTCTGCAAACCCTATGCTGATAGCTAGCTCAGTCCTAGGGATTATGCTAGCAATTTAACTTTAATAAGGAGGATTATAATGATGGATAACATGCAGACTGAAGCACAACCGA	gBlock with J23112 promoter, strong RBS, and AUG start codon with homology for Gibson assembly to create pGreg-GusR-dCas9.9
AP10	GACGAAGCAGGGATTCTGCAAACCCTATGCTGATGGCTAGCTCAGTCCTAGGGATTATGCTAGCAATTTAACTTTAATAAGGAGGATTATACTGCTGGATAACATGCAGACTGAAGCACAACCGA	gBlock with J23113 promoter, strong RBS, and CUG start codon with homology for Gibson assembly to create pGreg-GusR-dCas9.10
AP11	GACGAAGCAGGGATTCTGCAAACCCTATGCTGATAGCTAGCTCAGTCCTAGGGATTATGCTAGCAATTTAACTTTAATAAGGAGGATTATACTGCTGGATAACATGCAGACTGAAGCACAACCGA	gBlock with J23112 promoter, strong RBS, and CUG start codon with homology for Gibson assembly to create pGreg-GusR-dCas9.11
sgRNA Array Printer Fragment	CTAGGATTCGCACTTGTACACGGCCGCATAATCCTCTCACTTCGCAGGTCTCACACGAATAACATACGGCGTGACATGTTCTAGAGCTGGTAACAGCAAGTTAGAATAAGTCTAGTCCATTATCAACTGGAAACAGTGGCCAGAAAGGGTCCTGAATTTCAGGGCCCTTTTTTTACATGTTCACGCCGATTGTCCTTCAGGTTTTACAGAATAAGATAACTACGGATAGTTGACATGCGTGATTTAACATTCTATAATTGCACACTTTTTCTTGCCGTTTTCGTGATGTAGATGTAGAAATACAAGGTTACATTAAGGCCCGTCCGTAATCAACTTGAAGAAGTGTTCCATCGGGTCCGAATTTTCGGACCTTTTCTCCGCACTACTGATAATAGTTGA…
